# Supplementary material for: A Multi-Level Systems Biology Analysis of Aldrin’s Metabolic Effects on Prostate Cancer Cells
Source: Proteomes. 2023 Mar 23;11(2):11. doi: 10.3390/proteomes11020011 (PMC10123692; doi:10.3390/proteomes11020011)
Supplement: Supplementary file 1 [file proteomes-11-00011-s001.zip]

Archive with 5 entries (5 files):
- Bedia et al-Supplementary Material S1.xls
- Bedia et al-Supplementary Material S2.xls
- Bedia et al-Supplementary Material S3.xls
- Bedia et al-Supplementary Material S4.xls
- Bedia et al-Supplementary Material S5.xlsx
