# Supplementary material for: A Multi-Level Systems Biology Analysis of Aldrin’s Metabolic Effects on Prostate Cancer Cells
Source: Proteomes. 2023 Mar 23;11(2):11. doi: 10.3390/proteomes11020011 (PMC10123692; doi:10.3390/proteomes11020011)
Supplement: Supplementary file 1 [file proteomes-11-00011-s001.zip › Bedia et al-Supplementary Material S1.xls]

## Sheet: Summary
	Lipidomics_Raw	Lipidomics peak areas and normalization
	Lipidomics_Raw2Boundaries	Reaction boundaries in the GEM from lipidomic data
	Metabolomics_Raw	Metabolomics peak areas and normalization
	Metabolomics_Raw2Boundaries_Aldrin-Exposed	Reaction boundaries in the Aldrin-exposed GEM from lipidomic data
	Metabolomics_Raw2Boundaries_Non-Exposed	Reaction boundaries in the Non-exposed GEM from lipidomic data
	Gene_Expression_Mapped_on_Recon2.2	Experimentally measured genes mappen on GEM and mean expression of Aldrin-exposed and Non-Exposed DU145 PCa cells
	relevant_Genes_Aldrin-exposed_cells	Relevant genes in Aldrin-exposed cells compared with non-exposed cells

## Sheet: Lipidomics_Raw
																														NORMALIZED												0.00304962	0.00422031	0.00311283	0.00159359	0.00205385	0.00163563	0.00185507	0.00163019
ESI+ (165)												0												1						0h						5h
Identificador	Nom	M	M+H	Rt	Rt	Aldrin-Exposed-1	Rt	Aldrin-Exposed-2	Rt	Aldrin-Exposed-3	Rt	Non-Exposed-1	Rt	Non-Exposed-2	Rt	Non-Exposed-3	Rt	Aldrin-Exposed-1	Rt	Aldrin-Exposed-2	Rt	Aldrin-Exposed-3	Rt	Non-Exposed-1	Rt	Non-Exposed-2	Rt	Non-Exposed-3		Adrin-Exposed-1	Adrin-Exposed-2	Adrin-Exposed-3	Non-Exposed-1	Non-Exposed-2	Non-Exposed-3	Adrin-Exposed-1	Adrin-Exposed-2	Adrin-Exposed-3	Non-Exposed-1	Non-Exposed-2	Non-Exposed-3
M_25hvitd3_e	calcidiol	400,334130652	401,341970652	3,71			3.7	27																	3.77	13	3.77	27		0	0.113948	0	0	0	0	0	0	0	0	0.0422691	0.063951
M_3ddcrn_e	3-hydroxydodecanoylcarnitine	359,267173299	360,275013299	3,55	3.61	24	3.61	62	0	0	0	0	0	0	0	0	3.64	544	3.61	680	3.58	658	0	0	0	0	3.61	115		0.0731908	0.261659	0	0	0	0	1.00916	1.10853	1.51473	0	0	0.272384
M_3tdcrn_e	3-hydroxy-tetradecanoyl carnitine	387,298473427	388,306313427	4,08			3.83	2											1.15	91	1.15	83			4.11	9	4.14	10		0	0.00844062	0	0	0	0	0	0.148347	0.191068	0	0.0292633	0.0236855
M_5adtststeroneglc_e	5alpha-Dihydrotestosterone glucuronide	466,256668192	467,264508192	2,4	2.4	36	2.52	10	2.4	30	2.4	156	2.4	14	2.4	50	2.46	50	2.43	130	2.43	39			2.34	77	2.37	120		0.109786	0.0422031	0.0933849	0.2486	0.0287539	0.0817816	0.0927535	0.211924	0.089779	0	0.250363	0.284227
M_aflatoxin_e	aflatoxin B1	312,063388116	313,071228116	6,4																										0	0	0	0	0	0	0	0	0	0	0	0
M_arachcoa_e	arachidyl coenzyme A	1061,407474203	1062,415314203	0,81	0.81	2	0.91	2	0.78	2																				0.00609924	0.00844062	0.00622566	0	0	0	0	0	0	0	0	0
M_avite1_e	(+)-alpha-tocopherol	430,381080844	431,388920844	2,25			2.31	6			2.31	4					2.34	10							2.31	11	2.31	5		0	0.0253219	0	0.00637437	0	0	0.0185507	0	0	0	0.0357662	0.0118428
M_bilglcur_e	mono(glucosyluronic acid)bilirubin(2-)	760,295572892	761,303412892	8,5	8.84	28	8.74	16	8.75	34	8.68	64	8.75	61	8.81	89	8.82	68	8.84	53	8.81	76	8.65	13	8.78	43	8.77	63		0.0853893	0.0675249	0.105836	0.10199	0.125285	0.145571	0.126145	0.0864	0.174954	0.0458562	0.139813	0.149219
M_C05965_e	12(S)-HPETE(1-)	336,230059512	337,237899512	3,3	3.39	11	3.39	8	3.39	6	3.39	11	3.39	11	3.39	10	3.39	11	3.39	10	3.39	9	3.39	10	3.39	12	3.39	13		0.0335458	0.0337625	0.018677	0.0175295	0.0225924	0.0163563	0.0204058	0.0163019	0.0207182	0.035274	0.0390177	0.0307912
M_cdpea_e	CDP-ethanolamine(1-)	446,060380526	447,068220526	3,33			3.46	1																						0	0.00422031	0	0	0	0	0	0	0	0	0	0
M_crm_hs_e	N-acylsphingosine	481,449494759	482,457334759	5,1	0	0	5.26	95	0	0	0	0	0	0	0	0	5.16	3	5.23	138	5.2	58	0	0	5.17	194	5.2	325		0	0.400929	0	0	0	0	0.00556521	0.224966	0.133518	0	0.630786	0.76978
M_crm_hs_e	N-acylsphingosine	537,512095015	538,519935015	7,25-10,7	10.83	42	4.23	19	3.52	23	10.92	46	10.83	81	10.95	36	10.85	13	10.95	120	10.86	60			10.92	84	7.43	64		0.128084	0.0801859	0.0715951	0.0733052	0.166362	0.0588828	0.0241159	0.195623	0.138122	0	0.273124	0.151587
M_crm_hs_e	N-acylsphingosine	563,527745079	564,535585079	11,08	3.02	283	2.03	12	3.64	4	11.26	36	11.11	28	11.14	14	11.23	35	11.23	35	11.26	43	11.11	7	11.21	31	11.14	32		0.863042	0.0506437	0.0124513	0.0573693	0.0575079	0.0228988	0.0649274	0.0570566	0.0989871	0.0246918	0.100796	0.0757937
M_crm_hs_e	N-acylsphingosine	565,543395143	566,551235143	11,95	9.49	49	12.04	121			12.16	119	12.07	49	12.1	68	12.16	82	12.16	265	12.07	187	12.04	29	12.04	135	12.04	67		0.149431	0.510657	0	0.189637	0.100639	0.111223	0.152116	0.432	0.430479	0.102295	0.438949	0.158693
M_crm_hs_e	N-acylsphingosine	621,605995399	622,613835399	10,05	11.48	32	3.46	7			11.47	47	11.45	79	11.48	52	12.1	22	11.48	86	11.48	86	11.45	26	11.48	82	11.48	85		0.0975878	0.0295422	0	0.0748988	0.162254	0.0850529	0.0408115	0.140196	0.197974	0.0917123	0.266621	0.201327
M_crm_hs_e	N-acylsphingosine	647,621645463	648,629485463	11,3	11.61	265	11.61	160	11.63	87	11.63	424	11.61	282	11.64	344	10.63	425	11.63	531	11.6	681	11.57	237	11.6	271	11.61	270		0.808149	0.675249	0.270816	0.675683	0.579186	0.562657	0.788404	0.86563	1.56768	0.835993	0.881149	0.63951
M_crm_hs_e	N-acylsphingosine	649,637295527	650,645135527	11,42	11.73	32	11.67	25	11.73	20	11.63	33	11.64	24	11.61	32	11.63	62	11.63	45	11.64	111	11.57	12	11.45	6	11.61	47		0.0975878	0.105508	0.0622566	0.0525885	0.0492925	0.0523402	0.115014	0.0733585	0.255525	0.0423288	0.0195088	0.111322
M_crm_hs_e	N-acylsphingosine	663,652945591	664,660785591	12,94	13.13	6	13.1	26	13.19	6	13.13	8	13.19	6	13.16	9	13.12	13	13.16	19	13.13	12	13.13	5	13.1	5	13.13	21		0.0182977	0.109728	0.018677	0.0127487	0.0123231	0.0147207	0.0241159	0.0309736	0.0276243	0.017637	0.0162574	0.0497396
M_crm_hs_e	N-acylsphingosine	677,668595655	678,676435655	13,44	5.79	707	13.63	64	5.79	460	5.85	239	5.76	451	5.79	574	5.82	635	5.79	242	5.76	472	7.19	179	5.79	475	13.63	51		2.15608	0.2701	1.4319	0.380868	0.926288	0.938853	1.17797	0.394505	1.08656	0.631404	1.54445	0.120796
M_crtstrn_e	corticosterone	346,214409448	347,222249448	0,97			0.97	9									1	6									0.97	14		0	0.0379828	0	0	0	0	0.0111304	0	0	0	0	0.0331598
M_ebastine_e	ebastine	469,298079497	470,305919497	4,86																					4.92	2	4.91	1		0	0	0	0	0	0	0	0	0	0	0.00650295	0.00236855
M_galside_hs_e	D-galactosyl-N-acylsphingosine	643,502318189	644,510158189	4,76	4.89	56	4.79	11	4.86	141	4.79	27	10.81	51			4.89	105	4.86	615	4.82	188			4.82	373	4.85	425		0.170779	0.0464234	0.438909	0.043027	0.104746	0	0.194782	1.00257	0.432781	0	1.2128	1.00664
M_galside_hs_e	D-galactosyl-N-acylsphingosine	699,564918445	700,572758445	6,57	8.75	36	5.79	137			6.72	278	6.69	63	6.75	180	6.88	16	6.72	196	6.75	213	5.79	198	6.72	61	6.72	308		0.109786	0.578182	0	0.443019	0.129393	0.294414	0.0296811	0.319517	0.490332	0.698425	0.19834	0.729515
M_galside_hs_e	D-galactosyl-N-acylsphingosine	725,580568509	726,588408509	7	7.12	96	6.13	93	7.62	71	7.19	187	7.13	169	7.19	196	7.19	198	7.19	156	7.19	122	6.13	110	7.03	50	7.19	267		0.292763	0.392489	0.221011	0.298002	0.347101	0.320584	0.367304	0.254309	0.280847	0.388014	0.162574	0.632404
M_galside_hs_e	D-galactosyl-N-acylsphingosine	727,596218573	728,604058573	7,5			6.97	386	7.62	12													6.97	330						0	1.62904	0.0373539	0	0	0	0	0	0	1.16404	0	0
M_galside_hs_e	D-galactosyl-N-acylsphingosine	755,627518701	756,635358701	9,37	9.49	68											9.52	22	9.37	60	9.37	156	6.75	21	9.46	43	9.49	38		0.207374	0	0	0	0	0	0.0408115	0.0978113	0.359116	0.0740753	0.139813	0.0900051
M_galside_hs_e	D-galactosyl-N-acylsphingosine	783,658818829	784,666658829	10,61	10.83	425	8.25	601	10.83	98	10.79	455	10.8	400	10.86	244	10.82	266	10.82	695	10.83	219	8.18	226	10.79	355	10.83	401		1.29609	2.53641	0.305057	0.725084	0.821541	0.399094	0.493448	1.13298	0.504144	0.797192	1.15427	0.94979
M_galside_hs_e	D-galactosyl-N-acylsphingosine	809,674468893	810,682308893	10,7-11,1	10.98	147	8.9	402	11.23	204	11.23	383	10.96	647	11.23	309	11.23	413	10.92	300	11.14	86	10.98	95	10.92	554	10.95	504		0.448294	1.69656	0.635017	0.610346	1.32884	0.50541	0.766144	0.489056	0.197974	0.335103	1.80132	1.19375
M_galside_hs_e	D-galactosyl-N-acylsphingosine	837,705769021	838,713609021	12,17	12.38	248	12.35	150	12.14	230	12.35	185	12.42	250	12.32	57	12.35	413	12.35	545	12.35	186	11.98	95	12.41	326	12.35	386		0.756305	0.633046	0.715951	0.294814	0.513463	0.093231	0.766144	0.888452	0.428177	0.335103	1.05998	0.914262
M_gthox_e	(2S)-2-azaniumyl-4-{[(1R)-2-{[(2R)-2-[(4S)-4-azaniumyl-4-carboxylatobutanamido]-2-[(carboxylatomethyl)carbamoyl]ethyl]disulfanyl}-1-[(carboxylatomethyl)carbamoyl]ethyl]carbamoyl}butanoate	612,151961898	613,159801898	8,37																					5.11	4	5.1	4		0	0	0	0	0	0	0	0	0	0	0.0130059	0.00947422
M_C05965_e	prostaglandin A1(1-)	336,230059512	337,237899512	3,33	3.39	11	3.39	8	3.39	6	3.39	11	3.39	11	3.39	10	3.39	11	3.39	10	3.39	9	3.39	10	3.39	12	3.39	13		0.0335458	0.0337625	0.018677	0.0175295	0.0225924	0.0163563	0.0204058	0.0163019	0.0207182	0.035274	0.0390177	0.0307912
M_C05965_e	prostaglandin-b1	336,230059512	337,237899512	3,33	3.39	11	3.39	8	3.39	6	3.39	11	3.39	11	3.39	10	3.39	11	3.39	10	3.39	9	3.39	10	3.39	12	3.39	13		0.0335458	0.0337625	0.018677	0.0175295	0.0225924	0.0163563	0.0204058	0.0163019	0.0207182	0.035274	0.0390177	0.0307912
M_C05965_e	prostaglandin C1(1-)	336,230059512	337,237899512	3,33	3.39	11	3.39	8	3.39	6	3.39	11	3.39	11	3.39	10	3.39	11	3.39	10	3.39	9	3.39	10	3.39	12	3.39	13		0.0335458	0.0337625	0.018677	0.0175295	0.0225924	0.0163563	0.0204058	0.0163019	0.0207182	0.035274	0.0390177	0.0307912
M_HC02213_e	prostaglandin-e3	350,20932407	351,21716407	2,99																							3.05	6		0	0	0	0	0	0	0	0	0	0	0	0.0142113
M_HC02217_e	prostaglandin-g2	368,219888756	369,227728756	2,9																							3.27	5		0	0	0	0	0	0	0	0	0	0	0	0.0118428
M_glyleu_e	Leucylglycine	188,116092388	189,123932388	8,6																										0	0	0	0	0	0	0	0	0	0	0	0
M_C05965_e	leukotriene B4(1-)	336,230059512	337,237899512	3,33	3.39	11	3.39	8	3.39	6	3.39	11	3.39	11	3.39	10	3.39	11	3.39	10	3.39	9	3.39	10	3.39	12	3.39	13		0.0335458	0.0337625	0.018677	0.0175295	0.0225924	0.0163563	0.0204058	0.0163019	0.0207182	0.035274	0.0390177	0.0307912
M_leuktrB4_e	leukotriene B4(1-)	338,245709576	339,253549576	3,46			3.39	120									3.46	65	3.39	44					3.39	113	3.39	209		0	0.506437	0	0	0	0	0.120579	0.0717283	0	0	0.367416	0.495028
M_leuktrD4_e	Leukotriene D4	496,260707712	497,268547712	2,59	2.61	33	2.59	171	2.59	59					2.62	32	2.56	35	2.59	94	2.59	103			2.59	214	2.58	243		0.100637	0.721673	0.183657	0	0	0.0523402	0.0649274	0.153238	0.237109	0	0.695815	0.575559
M_elaid_e	octadecenoate (n-C18:1)	281,2480553	282,2558953	2,96			3.02	8													1.59	15			2.99	30	1.59	26		0	0.0337625	0	0	0	0	0	0	0.0345304	0	0.0975442	0.0615824
M_pe_hs_e	phosphatidylethanolamine	633,436954541	634,444794541				11.89	5			5.42	18			5.45	8	5.41	10	5.42	22	5.48	38			2.12	16	5.47	67		0	0.0211015	0	0.0286847	0	0.0130851	0.0185507	0.0358641	0.087477	0	0.0520236	0.158693
M_pe_hs_e	phosphatidylethanolamine	647,452604605	648,460444605	11,55	11.7	596	11.7	165	11.73	282	11.69	118	11.7	38	11.73	43	11.73	67	11.73	72	11.67	45			11.66	138	11.67	126		1.81757	0.696351	0.877818	0.188044	0.0780464	0.0703322	0.12429	0.117374	0.103591	0	0.448703	0.298438
M_pe_hs_e	phosphatidylethanolamine	647,488990111	648,496830111	4,95 i 11,45	5.04	409	5.04	129	5.04	661	5.04	1258	5.01	174	5.01	568	5.07	1132	5.04	1200	5.04	798	5.07	88	5.04	613	5.04	835		1.24729	0.54442	2.05758	2.00474	0.35737	0.929039	2.09994	1.95623	1.83702	0.310411	1.99315	1.97774
					11.7	596	11.67	373	11.73	282	11.69	118	11.7	38	11.73	43	11.73	67	11.73	72	11.67	45			11.66	138	11.67	134		1.81757	1.57418	0.877818	0.188044	0.0780464	0.0703322	0.12429	0.117374	0.103591	0	0.448703	0.317386
M_pe_hs_e	phosphatidylethanolamine	649,468254669	650,476094669	11,48	11.64	20	2.96	97	5.04	11			2.93	5			3.02	11			2.96	36			2.96	76	5.97	46		0.0609924	0.40937	0.0342411	0	0.0102693	0	0.0204058	0	0.0828729	0	0.247112	0.108954
M_pe_hs_e	phosphatidylethanolamine	661,468254669	662,476094669	5,3	4.26	46	2.96	14					4.26	2							5.45	7			2.96	13	5.44	11		0.140282	0.0590843	0	0	0.00410771	0	0	0	0.0161142	0	0.0422691	0.0260541
M_pe_hs_e	phosphatidylethanolamine	671,488990111	672,496830111	4,95			2.96	8																	2.93	17	5.63	31		0	0.0337625	0	0	0	0	0	0	0	0	0.055275	0.0734252
M_pe_hs_e	phosphatidylethanolamine	675,520290239	676,528130239	5,7	5.94	63	5.35	20	5.88	13	5.94	444	5.95	166	5.95	240	5.94	460	5.95	500	6.01	24	3.15	41	5.88	66	5.94	289		0.192126	0.0844062	0.0404668	0.707555	0.34094	0.392552	0.853332	0.815094	0.0552486	0.144623	0.214597	0.684512
M_pe_hs_e	phosphatidylethanolamine	677,499554797	678,507394797	5,7	5.76	88	3.58	36	5.85	92	5.76	578	5.79	351	5.76	204	5.79	1231	5.82	1834	5.79	2330	5.85	86	5.85	93	5.79	1186		0.268366	0.151931	0.28638	0.921096	0.720902	0.333669	2.28359	2.98976	5.36372	0.303356	0.302387	2.80911
M_pe_hs_e	phosphatidylethanolamine	681,436954541	682,444794541	4,8			4.82	2	9.46	59							9.46	32			4.86	20	9.43	11	4.82	62	4.85	59		0	0.00844062	0.183657	0	0	0	0.0593622	0	0.0460405	0.0388014	0.201591	0.139745
M_pe_hs_e	phosphatidylethanolamine	683,452604605	684,460444605	4,8	4.23	222	3.39	1					4.26	12											4.86	11	5.38	7		0.677015	0.00422031	0	0	0.0246462	0	0	0	0	0	0.0357662	0.0165799
M_pe_hs_e	phosphatidylethanolamine	685,468254669	686,476094669	4,95	3.08	145	4.08	2	9.46	28			3.05	3											5.04	17	6.57	31		0.442195	0.00844062	0.0871592	0	0.00616156	0	0	0	0	0	0.055275	0.0734252
M_pe_hs_e	phosphatidylethanolamine	689,499554797	690,507394797	7,2	0	0	0	0	0	0	7.19	45	0	0	0	0	7.06	15	7.03	62	7.25	45	0	0	7.38	12	7.22	152		0	0	0	0.0717116	0	0	0.027826	0.101072	0.103591	0	0.0390177	0.36002
M_pe_hs_e	phosphatidylethanolamine	689,535940303	690,543780303	7,75	7.8	5	7.59	28	7.93	152	7.96	400			7.97	418	7.93	1829	7.9	870	7.94	2507	0	0	7.91	643	7.93	1250		0.0152481	0.118169	0.47315	0.637437	0	0.683694	3.39292	1.41826	5.77118	0	2.0907	2.96069
M_pe_hs_e	phosphatidylethanolamine	691,515204861	692,523044861	6,19	7.93	2029	7.97	753	7.93	1023	7.93	4901	7.94	2524	7.94	3180	7.97	5914	7.93	4641	7.94	5638	7.94	1804	7.94	1946	7.96	2861		6.18767	3.17789	3.18442	7.81019	5.18392	5.20131	10.9709	7.5657	12.9788	6.36342	6.32737	6.77643
M_pe_hs_e	phosphatidylethanolamine	695,488990111	696,496830111	9,27	9.43	240			9.46	78	9.46	17			9.43	18			9.46	15	9.43	14					9.43	53		0.731908	0	0.242801	0.0270911	0	0.0294414	0	0.0244528	0.0322284	0	0	0.125533
M_pe_hs_e	phosphatidylethanolamine	697,468254669	698,476094669	9,27	9.4	8	9.4	1	9.4	1																				0.0243969	0.00422031	0.00311283	0	0	0	0	0	0	0	0	0
M_pe_hs_e	phosphatidylethanolamine	697,504640175	698,512480175	5,8	0	0	0	0	0	0	5.98	24	5.88	9	5.95	28	6.29	2	5.95	100	5.95	60	5.95	11	5.95	20	5.94	60		0	0	0	0.0382462	0.0184847	0.0457977	0.00371014	0.163019	0.138122	0.0388014	0.0650295	0.142113
M_pe_hs_e	phosphatidylethanolamine	699,483904733	700,491744733	5,7	0	0	5.79	134	0	0	5.88	23	5.88	4	5.92	4	5.82	135	5.88	24	5.82	100	0	0	0	0	5.79	168		0	0.565521	0	0.0366526	0.00821541	0.00654253	0.250434	0.0391245	0.230203	0	0	0.397917
M_pe_hs_e	phosphatidylethanolamine	699,520290239	700,528130239	8,6	8.75	37	0	0	0	0	8.74	12	0	0	0	0	8.65	6	0	0	0	0	0	0	8.84	4	8.74	58		0.112836	0	0	0.0191231	0	0	0.0111304	0	0	0	0.0130059	0.137376
M_pe_hs_e	phosphatidylethanolamine	701,499554797	702,507394797	5,7	5.88	2	5.82	46	0	0	5.82	29	5.82	26	5.76	5	5.79	59	5.82	53	5.85	58	0	0	5.82	5				0.00609924	0.194134	0	0.0462142	0.0534002	0.00817816	0.109449	0.0864	0.133518	0	0.0162574	0
M_pe_hs_e	phosphatidylethanolamine	701,535940303	702,543780303	9,49	9.68	738	9.61	123	9.68	127	9.71	403	9.77	35	9.77	69	9.68	710	9.71	385	9.86	100	0	0	9.68	644	9.68	817		2.25062	0.519098	0.395329	0.642217	0.0718848	0.112859	1.3171	0.627622	0.230203	0	2.09395	1.93511
M_pe_hs_e	phosphatidylethanolamine	703,515204861	704,523044861	6	6.13	90	6.35	44	6.26	56	6.16	2503	6.1	334	6.16	805	6.13	2275	6.16	1516	6.13	2108	6.13	145	6.32	276	6.13	971		0.274466	0.185694	0.174318	3.98876	0.685987	1.31668	4.22028	2.47136	4.85267	0.511473	0.897407	2.29987
M_pe_hs_e	phosphatidylethanolamine	705,530854925	706,538694925	6,8	6.97	3412	7	1396	6.97	2105	6.97	13523	6.94	4150	6.97	8119	7	14291	6.97	11919	6.97	11765	6.94	3397	6.94	6467	7	6121		10.4053	5.89155	6.5525	21.5501	8.52349	13.2797	26.5108	19.4302	27.0833	11.9826	21.0273	14.4979
M_pe_hs_e	phosphatidylethanolamine	711,483904733	712,491744733	7,6			3.39	2	2.84	5	7.93	16							7.9	16	6.74	22			7.91	9	6.16	24		0	0.00844062	0.0155641	0.0254975	0	0	0	0.026083	0.0506446	0	0.0292633	0.0568453
M_pe_hs_e	phosphatidylethanolamine	713,499554797	714,507394797	6,19					7.93	42	6.32	32	7.91	18	6.32	12	6.38	43	7.97	37	7.94	89	7.9	20	7.91	18	7.96	159		0	0	0.130739	0.0509949	0.0369693	0.0196276	0.079768	0.060317	0.20488	0.0705479	0.0585265	0.3766
M_pe_hs_e	phosphatidylethanolamine	715,515204861	716,523044861	7,6	8.03	61	8.06	66	8.56	126	8.03	129	8.03	114	8.03	112	8.03	298	8.06	441	8.06	196	8.53	135	8.56	582	8.06	311		0.186027	0.27854	0.392216	0.205573	0.234139	0.183191	0.552811	0.718913	0.451197	0.476199	1.89236	0.73662
M_pe_hs_e	phosphatidylethanolamine	717,530854925	718,538694925	8,6	8.53	2189	8.59	1006	8.62	2551	8.62	8603	8.59	4496	8.62	4655	8.62	10171	8.59	3281	8.59	5926	8.59	2381	8.59	4867	8.62	4233		6.67561	4.24563	7.94083	13.7097	9.23412	7.61387	18.8679	5.34865	13.6418	8.39873	15.8249	10.0261
M_pe_hs_e	phosphatidylethanolamine	719,546504989	720,554344989	7,5	7.5	322	9.27	3398	9.3	2362	7.65	1693	7.63	727	7.66	653	7.65	1049	7.69	1599	7.5	1227	7.65	278	7.66	1075	7.68	1216		0.981977	14.3406	7.3525	2.69795	1.49315	1.06807	1.94597	2.60667	2.82459	0.980616	3.49533	2.88016
M_pe_hs_e	phosphatidylethanolamine	721,504640175	722,512480175	7,75	7.9	9	7.72	11	7.97	26	7.96	332	7.91	51	7.94	60	7.97	179	7.97	153	7.97	400	7.97	60	7.94	76	7.96	133		0.0274466	0.0464234	0.0809335	0.529072	0.104746	0.0981379	0.332057	0.249419	0.92081	0.211644	0.247112	0.315018
M_pe_hs_e	phosphatidylethanolamine	723,520290239	724,528130239	8,59	8.78	640	0	0	8.78	95	8.81	631	8.81	341	8.81	345	8.81	499	8.81	361	8.84	340	0	0	8.78	281	8.8	694		1.95176	0	0.295719	1.00556	0.700364	0.564293	0.925679	0.588498	0.782689	0	0.913664	1.64378
M_pe_hs_e	phosphatidylethanolamine	725,499554797	726,507394797	5,98	6.19	5	6.13	78	0	0	6.29	184	6.29	25	6.26	21	6.26	108	6.26	97	6.13	197	6.1	19	6.16	30	6.13	166		0.0152481	0.329184	0	0.293221	0.0513463	0.0343483	0.200347	0.158128	0.453499	0.0670205	0.0975442	0.39318
M_pe_hs_e	phosphatidylethanolamine	725,535940303	726,543780303	7	7.12	96		0	7.19	71	7.19	186	7.13	169	7.19	196	7.12	198	7.19	159	7.19	122	7.06	29	7.03	50	7.19	266		0.292763	0	0.221011	0.296408	0.347101	0.320584	0.367304	0.2592	0.280847	0.102295	0.162574	0.630035
M_pe_hs_e	phosphatidylethanolamine	727,515204861	728,523044861	6,82	6.91	30	6.01	38	6.94	56	6.91	114	7.03	22	6.94	138	6.94	136			6.32	138	6.29	13	6.97	75	7	425		0.0914885	0.160372	0.174318	0.181669	0.0451848	0.225717	0.252289	0	0.31768	0.0458562	0.24386	1.00664
M_pe_hs_e	phosphatidylethanolamine	727,551590367	728,559430367	7,5-9,8	9.99	214			7.03	56	7	242	9.99	247	7.03	91	9.99	167	7.03	104	7.03	94	7.03	10	10.02	262	10.02	272		0.652618	0	0.174318	0.385649	0.507302	0.148843	0.309797	0.16954	0.21639	0.035274	0.851886	0.644247
M_pe_hs_e	phosphatidylethanolamine	729,530854925	730,538694925	6,3	6.44	33	7.06	40	6.97	44	6.5	1098	6.66	121	6.5	695	6.69	1076	6.5	398	6.47	681	7.09	32	6.88	116	6.69	577		0.100637	0.168812	0.136964	1.74976	0.248516	1.13676	1.99605	0.648815	1.56768	0.112877	0.377171	1.36666
M_pe_hs_e	phosphatidylethanolamine	729,567240431	730,575080431	8,8-10,7	10.95	211	10.87	67			10.98	274	10.93	1005	10.95	420			10.98	280	10.95	579	10.92	248	10.92	879	10.95	774		0.643469	0.282761	0	0.436644	2.06412	0.686965	0	0.456453	1.33287	0.874794	2.85804	1.83326
M_pe_hs_e	phosphatidylethanolamine	731,546504989	732,554344989	7,3	7.44	7872	7.44	4984	7.44	3227	7.4	12055	7.41	11137	7.44	17527	7.43	22879	7.44	16051	7.41	33253	7.41	8667	7.41	11734	7.43	10289		24.0066	21.034	10.0451	19.2107	22.8738	28.6677	42.4421	26.1661	76.5493	30.5719	38.1528	24.3701
M_pe_hs_e	phosphatidylethanolamine	731,582890495	732,590730495	8,8	9.06	754	8.93	102	8.99	186	9.05	1784	8.96	135	9.06	1178	9.05	1710	8.96	601	9.06	2022	8.99	586	9.06	653	9.05	1003		2.29941	0.430471	0.578986	2.84297	0.27727	1.92677	3.17217	0.979743	4.6547	2.06705	2.12321	2.37566
M_pe_hs_e	phosphatidylethanolamine	733,468254669	734,476094669	10,6	10.86	30					10.85	23	10.83	32	10.92	16	10.85	25	10.92	20	10.83	17	10.95	4	10.82	40	10.86	69		0.0914885	0	0	0.0366526	0.0657233	0.0261701	0.0463767	0.0326038	0.0391344	0.0141096	0.130059	0.16343
M_pe_hs_e	phosphatidylethanolamine	733,562155053	734,569995053	8,19	8.34	5118	8.34	5632	8.37	3046	8.37	13803	8.34	7984	8.37	4226	8.37	14501	8.37	11877	8.37	12832	8.37	2085	8.34	6615	8.37	7378		15.6079	23.7688	9.48168	21.9963	16.398	6.91218	26.9004	19.3617	29.5396	7.35462	21.5085	17.4752
M_pe_hs_e	phosphatidylethanolamine	737,499554797	738,507394797	6,5	9.46	77	9.46	25	9.52	14	6.72	55	9.46	71	9.46	33	9.46	112	9.46	141	9.49	67	9.43	26	9.46	58	9.46	102		0.234821	0.105508	0.0435796	0.0876475	0.145824	0.0539759	0.207768	0.229857	0.154236	0.0917123	0.188585	0.241593
M_pe_hs_e	phosphatidylethanolamine	739,515204861	740,523044861	7,72	7.93	79	7.84	11	7.93	35	7.9	219	7.37	66	7.97	113	7.9	187	7.9	268	7.87	77	8.31	4	7.91	102	7.9	257		0.24092	0.0464234	0.108949	0.348997	0.135554	0.184826	0.346898	0.43689	0.177256	0.0141096	0.33165	0.608718
M_pe_hs_e	phosphatidylethanolamine	741,530854925	742,538694925	8,06	8.31	164	8.28	43	8.31	92	8.28	496	8.25	264	8.28	211	8.34	141	8.28	538	8.28	835	8.28	59	8.25	408	8.28	333		0.500137	0.181473	0.28638	0.790422	0.542217	0.345118	0.261565	0.877041	1.92219	0.208116	1.3266	0.788729
M_pe_hs_e	phosphatidylethanolamine	743,546504989	744,554344989	8,99	9.68	3318	9.68	2622	9.24	361	9.21	2367	9.18	2337	9.24	1143	9.68	6546	9.71	3114	9.68	4631	9.58	1041	9.58	1037	9.68	4560		10.1186	11.0656	1.12373	3.77203	4.79985	1.86953	12.1433	5.07641	10.6607	3.67202	3.37178	10.8006
M_pe_hs_e	phosphatidylethanolamine	745,562155053	746,569995053	7,9-9,93	9.68	5847	9.68	8200	9.71	9882	9.71	19853	9.74	6179	9.71	6825	9.71	19720	9.71	16528	9.71	23616	9.55	2064	9.55	2150	9.77	4798		17.8311	34.6065	30.761	31.6376	12.6908	11.1632	36.582	26.9437	54.3646	7.28055	6.99067	11.3643
M_pe_hs_e	phosphatidylethanolamine	747,520290239	748,528130239	8,37	8.59	1220	8.56	1021	8.56	730	8.59	3011	8.56	1984	8.59	2170	8.59	3391	8.59	2595	8.59	3623	8.56	544	8.56	1798	8.59	1600		3.72053	4.30894	2.27236	4.7983	4.07484	3.54932	6.29054	4.23034	8.34024	1.9189	5.84615	3.78969
M_pe_hs_e	phosphatidylethanolamine	749,535940303	750,543780303	8,7	8.96	746	8.99	248	8.99	230	8.99	1264	8.96	398	8.96	632	8.99	1451	8.96	1033	8.96	1633	8.99	58	8.96	614	8.96	608		2.27501	1.04664	0.715951	2.0143	0.817433	1.03372	2.69171	1.68398	3.75921	0.204589	1.9964	1.44008
M_pe_hs_e	phosphatidylethanolamine	751,515204861	752,523044861	6,3	6.5	15	6.57	14	0	0	6.47	66	0	0	0	0	6.5	91	6.5	80	6.66	94	0	0	0	0	6.5	104		0.0457443	0.0590843	0	0.105177	0	0	0.168811	0.130415	0.21639	0	0	0.24633
M_pe_hs_e	phosphatidylethanolamine	751,551590367	752,559430367	9,9	10.14	989	10.11	326	10.14	368	10.14	741	10.15	1205	10.14	996	10.14	1085	10.14	1158	10.17	332	10.08	222	10.11	1217	10.14	1036		3.01607	1.37582	1.14552	1.18085	2.47489	1.62909	2.01275	1.88776	0.764273	0.783082	3.95704	2.45382
M_pe_hs_e	phosphatidylethanolamine	753,530854925	754,538694925	7,25	7.75	43			7.56	94	7.5	214	7.44	126	7.5	119	7.53	149	7.37	89	7.69	133	7.75	18	6.5	77	7.43	1299		0.131134	0	0.292606	0.341029	0.258785	0.19464	0.276405	0.145087	0.306169	0.0634931	0.250363	3.07675
M_pe_hs_e	phosphatidylethanolamine	753,567240431	754,575080431	9,9	10.17	200	10.55	68	10.2	103	10.2	301	10.15	220	10.2	221	10.2	291	10.2	310	10.92	198	10.92	26	10.51	161	10.92	83		0.609924	0.286981	0.320621	0.479671	0.451848	0.361475	0.539825	0.505358	0.455801	0.0917123	0.523487	0.19659
M_pe_hs_e	phosphatidylethanolamine	755,582890495	756,590730495	9,3	7.28	73			8.34	58	7.28	526	7	71	7.31	298	7.28	749	7.22	361	7.25	927	7.28	117	7.25	82	6.88	620		0.222622	0	0.180544	0.838229	0.145824	0.487418	1.38945	0.588498	2.13398	0.412705	0.266621	1.4685
M_pe_hs_e	phosphatidylethanolamine	757,562155053	758,569995053	7,6	7.84	5410	7.84	3870	7.9	776	7.84	18793	7.84	8188	7.85	6916	7.84	18587	7.84	13154	7.84	17448	7.84	5642	7.84	7788	7.87	8029		16.4984	16.3326	2.41555	29.9484	16.8169	11.312	34.4802	21.4435	40.1657	19.9016	25.3225	19.0171
M_pe_hs_e	phosphatidylethanolamine	757,598540559	758,606380559	7,8	8.25	542	7.84	4828	8.15	345	8.06	4641	8	3287	8.03	5259	8.06	6577	8.06	5892	8.03	12515	8.06	1787	8	2115	8.03	5166		1.65289	20.3757	1.07393	7.39586	6.75101	8.60179	12.2008	9.60507	28.8099	6.30346	6.87687	12.236
M_pe_hs_e	phosphatidylethanolamine	759,577805117	760,585645117	8,6	8.81	37772	8.81	34197	8.81	21522	8.77	21837	8.81	41136	8.81	31786	8.81	55515	8.81	35654	8.81	52605	8.78	26592	8.78	37904	8.8	41400		115.19	144.322	66.9943	34.7993	84.4873	51.9902	102.984	58.1227	121.098	93.8005	123.244	98.0582
M_pe_hs_e	phosphatidylethanolamine	759,614190623	760,622030623	8,6	8.81	37772	8.81	34197	8.81	21522	8.84	30858	8.81	41136	8.93	8072	8.81	55515	8.99	9325	8.81	52605	8.78	26592	8.78	37904	8.8	41499		115.19	144.322	66.9943	49.1751	84.4873	13.2028	102.984	15.2015	121.098	93.8005	123.244	98.2926
M_pe_hs_e	phosphatidylethanolamine	761,593455181	762,601295181	8,6	8.81	5306	8.81	4664	8.81	3570	8.81	9854	8.78	6794	8.78	6897	8.77	9464	8.81	7400	8.78	10275	8.78	5442	8.81	6302	8.8	5906		16.1813	19.6835	11.1128	15.7033	13.9539	11.281	17.5564	12.0634	23.6533	19.1961	20.4908	13.9887
M_pe_hs_e	phosphatidylethanolamine	763,515204861	764,523044861	7,5	7.72	60	7.72	37			7.75	248	7.69	63	7.75	149	7.72	141	7.75	291	7.75	171	7.94	41	7.72	161	7.71	202		0.182977	0.156151	0	0.395211	0.129393	0.243709	0.261565	0.474385	0.393646	0.144623	0.523487	0.478448
M_pe_hs_e	phosphatidylethanolamine	765,530854925	766,538694925	8,1	8.03	317	8.03	185	8.03	119	8.31	864	8.37	288	8.34	520	8.03	698	8.03	450	8.03	559	8.03	159	8	394	8.03	448		0.966729	0.780757	0.370427	1.37686	0.59151	0.850529	1.29484	0.733585	1.28683	0.560856	1.28108	1.06111
M_pe_hs_e	phosphatidylethanolamine	767,546504989	768,554344989	9,12	8.87	2082	8.84	531	8.87	1125	8.9	2759	8.93	337	8.87	921	8.9	2860	8.9	1936	8.9	2060	8.87	1516	8.87	1903	8.9	2249		6.3493	2.24098	3.50193	4.39672	0.692148	1.50642	5.3055	3.15604	4.74217	5.34753	6.18755	5.32688
					9.3	1872	9.3	880	9.3	1101	9.3	2182	9.3	2321	9.3	957	9.37	2688	9.3	2620	9.3	1016	9.37	420	9.3	1192	9.3	2140		5.70888	3.71387	3.42722	3.47722	4.76699	1.5653	4.98643	4.27109	2.33886	1.48151	3.87576	5.06871
M_pe_hs_e	phosphatidylethanolamine	769,562155053	770,569995053	9,52	9.71	653	9.3	637	9.74	424	9.74	1096	9.74	899	9.74	1158	9.71	430	9.71	693	9.52	597	9.71	369	9.71	820	9.74	659		1.9914	2.68834	1.31984	1.74658	1.84641	1.89406	0.79768	1.12972	1.37431	1.30161	2.66621	1.56088
M_pe_hs_e	phosphatidylethanolamine	771,577805117	772,585645117	8,34	8.53	1468	8.53	721	8.53	222	8.53	2196	8.53	2652	8.56	2822	8.49	775	8.53	3385	8.53	5390	8.5	461	8.53	2022	8.52	2859		4.47684	3.04284	0.691048	3.49953	5.44682	4.61575	1.43768	5.51819	12.4079	1.62613	6.57448	6.7717
M_pe_hs_e	phosphatidylethanolamine	773,535940303	774,543780303	8,7	8.93	265	8.96	78	8.96	55	8.95	249	8.9	411	8.93	494	8.93	741	8.93	385	8.93	644	8.93	177	8.9	301	8.93	288		0.808149	0.329184	0.171206	0.396804	0.844133	0.808002	1.37461	0.627622	1.4825	0.624349	0.978693	0.682144
M_pe_hs_e	phosphatidylethanolamine	773,593455181	774,601295181	9,3	9.49	5253	9.46	3894	9.49	824	9.49	9290	9.46	7033	9.49	7033	9.49	3977	9.49	7392	9.49	6892	9.46	1369	9.46	3101	9.49	6767		16.0196	16.4339	2.56497	14.8045	14.4447	11.5034	7.37761	12.0503	15.8656	4.82901	10.0828	16.028
M_pe_hs_e	phosphatidylethanolamine	775,551590367	776,559430367	9,7	9.89	1951	9.89	727	9.92	919	9.92	3140	9.86	679	9.93	2423	9.92	3629	9.92	3140	9.92	2683	9.89	2461	9.89	2519	9.92	1969		5.9498	3.06816	2.86069	5.00388	1.39457	3.96314	6.73205	5.11879	6.17634	8.68092	8.19046	4.66368
M_pe_hs_e	phosphatidylethanolamine	775,609105245	776,616945245	9,3	10.98	906	9.89	1355	9.92	511	10.98	2303	10.96	1689	10.99	1812	9.92	1920	10.98	2335	10.98	2910	10.95	1628	9.89	1214	10.98	1282		2.76295	5.71852	1.59066	3.67004	3.46896	2.96377	3.56173	3.80649	6.6989	5.7426	3.94729	3.03649
M_pe_hs_e	phosphatidylethanolamine	777,567240431	778,575080431	9,7-10	9.93	320	9.92	299	9.92	184	9.92	572	9.9	426	9.93	485	9.92	476	9.92	509	9.92	501	9.89	377	10.23	488	6.35	423		0.975878	1.26187	0.57276	0.911534	0.874941	0.793282	0.883013	0.829766	1.15332	1.32983	1.58672	1.0019
					10.24	432			10.33	33	10.3	856	10.24	625	10.3	621	10.3	898	10.23	398	10.3	821	10.24	466	10.23	488	10.24	424		1.31743	0	0.102723	1.36411	1.28366	1.01573	1.66585	0.648815	1.88996	1.64377	1.58672	1.00427
M_pe_hs_e	phosphatidylethanolamine	779,582890495	780,590730495	7,6	7.84	230	7.9	25	7.84	65	7.87	112	7.87	88	7	42	7.84	167	7.84	205	7.91	63	7.94	16	7.87	165	7.81	483		0.701412	0.105508	0.202334	0.178482	0.180739	0.0686965	0.309797	0.334189	0.145028	0.0564383	0.536493	1.14401
M_pe_hs_e	phosphatidylethanolamine	781,598540559	782,606380559	7,6-8,6	7.93	230	7.94	1008	7.93	999	7.93	5089	7.91	2351	7.91	1525	7.93	6190	7.9	1640	7.94	2954	7.9	2129	7.94	1305	7.93	3238		0.701412	4.25407	3.10972	8.10979	4.82861	2.49434	11.4829	2.67351	6.80018	7.50983	4.24317	7.66938
M_pe_hs_e	phosphatidylethanolamine	785,499554797	786,507394797	7,5																	7.75	38	7.72	4	7.69	16	7.74	14		0	0	0	0	0	0	0	0	0.087477	0.0141096	0.0520236	0.0331598
M_pe_hs_e	phosphatidylethanolamine	785,629840687	786,637680687	8,99	9.21	29557	9.18	25715	9.21	14458	9.21	40840	9.21	31872	9.21	20780	9.24	36362	9.18	33087	9.21	36946	9.18	27161	9.21	29800	9.21	29040		90.1376	108.525	45.0053	65.0823	65.4604	33.9884	67.454	53.938	85.0507	95.8076	96.8939	68.7828
M_pe_hs_e	phosphatidylethanolamine	787,609105245	788,616945245	9,9	10.11	20710	10.11	14342	10.08	3724	10.11	16818	10.11	26411	10.14	22484	10.14	34368	10.14	28909	10.14	36209	10.11	19270	10.11	25979	10.14	22785		63.1576	60.5277	11.5922	26.801	54.2443	36.7756	63.755	47.1271	83.3541	67.9729	84.47	53.9675
M_pe_hs_e	phosphatidylethanolamine	787,645490751	788,653330751	9,9	10.11	20710	10.11	15603	10.14	5804	10.17	10356	10.11	26411	10.33	2868	10.14	34368	10.14	28909	10.14	36209	10.11	19270	10.11	25979	10.14	22776		63.1576	65.8495	18.0669	16.5032	54.2443	4.69099	63.755	47.1271	83.3541	67.9729	84.47	53.9462
M_pe_hs_e	phosphatidylethanolamine	789,530854925	790,538694925	7,9-9,7	8.15	890	8.12	447	8.22	11	8.12	599	8.16	77	8.12	527	8.15	403	8.12	692	8.15	445	8.25	19	8.03	62	8.12	536		2.71416	1.88648	0.0342411	0.954561	0.158147	0.861978	0.747593	1.12809	1.0244	0.0670205	0.201591	1.26955
M_pe_hs_e	phosphatidylethanolamine	789,624755309	790,632595309	9,9	10.11	3230	10.02	3368	10.02	1763	9.99	8988	10.02	4419	10.02	4564	10.05	6152	9.99	3089	10.02	3867	10.02	3840	10.02	4287	10.02	2222		9.85027	14.214	5.48792	14.3232	9.07598	7.46502	11.4124	5.03565	8.90193	13.5452	13.9391	5.26293
M_pe_hs_e	phosphatidylethanolamine	791,546504989	792,554344989	8,9	9.12	1457	9.09	1081	9.09	491	9.12	717	9.09	1051	9.12	1140	9.09	911	9.09	771	9.12	599	9.06	495	9.06	470	9.12	1684		4.44329	4.56215	1.5284	1.14261	2.1586	1.86462	1.68997	1.25687	1.37891	1.74606	1.52819	3.98865
M_pe_hs_e	phosphatidylethanolamine	795,577805117	796,585645117	9.21	9.43	214	9.58	204	9.21	69	9.46	371	9.43	280	9.46	332	9.46	123	9.21	134	9.21	84	9.18	75	9.43	137	9.46	421		0.652618	0.860943	0.214785	0.591223	0.575079	0.54303	0.228173	0.218445	0.19337	0.264555	0.445452	0.997161
M_pe_hs_e	phosphatidylethanolamine	797,593455181	798,601295181	8,6	10.61	921	10.55	370	10.61	481	10.64	1493	10.74	728	10.61	1953	10.61	2445	10.61	1622	10.67	404	10.52	201	10.61	798	10.61	1144		2.8087	1.56151	1.49727	2.37923	1.4952	3.19439	4.53564	2.64416	0.930019	0.709007	2.59468	2.70963
M_pe_hs_e	phosphatidylethanolamine	799,609105245	800,616945245	9,6	9.8	2296	9.77	792	9.8	1042	9.8	2926	9.8	699	9.8	2612	9.8	3620	9.83	1956	9.8	2542	9.86	427	9.77	3165	9.8	2657		7.00192	3.34248	3.24357	4.66285	1.43564	4.27227	6.71535	3.18865	5.85175	1.5062	10.2909	6.29325
M_pe_hs_e	phosphatidylethanolamine	801,624755309	802,632595309	9,2-10	10		10.73	317	10.76	252	12.1	911	11.95	466	12.1	818	10.76	802	10.73	972	10.76	1610	10.73	525	10.73	1030	10.61	409		0	1.33784	0.784433	1.45176	0.957095	1.33795	1.48777	1.58454	3.70626	1.85188	3.34902	0.968739
M_pe_hs_e	phosphatidylethanolamine	811,645490751	812,653330751	10,3	10.52	1039	10.52	525	10.51	556	10.51	1738	10.52	1302	10.55	1242	10.54	1965	10.51	2073	10.55	2002	10.48	1037	10.51	1346	10.55	1022		3.16855	2.21566	1.73073	2.76966	2.67412	2.03146	3.64521	3.37938	4.60866	3.65791	4.37648	2.42066
M_pe_hs_e	phosphatidylethanolamine	813,530854925	814,538694925	8,9	9.09	17	0	0	0	0	8.62	49	9.09	8	9.09	4	8.65	24	8.65	18	8.62	16	9.09	15	9.06	5	9.09	23		0.0518435	0	0	0.078086	0.0164308	0.00654253	0.0445217	0.0293434	0.0368324	0.052911	0.0162574	0.0544768
M_pe_hs_e	phosphatidylethanolamine	813,661140815	814,668980815	10,2	10.39	7673	10.39	3372	10.39	2034	10.39	17272	10.39	12832	10.39	12670	10.39	15739	10.39	15265	10.39	20594	10.39	9480	10.39	11095	10.39	8826		23.3997	14.2309	6.33149	27.5245	26.355	20.7235	29.1969	24.8848	47.4079	33.4397	36.0751	20.9049
M_pe_hs_e	phosphatidylethanolamine	815,676790879	816,684630879	11,17	11.36	1116	11.36	1124	11.3	642	11.35	3404	11.33	1759	11.36	2015	11.1	70	11.35	2980	11.36	2951	11.36	1575	11.32	1660	11.36	1328		3.40337	4.74363	1.99844	5.42459	3.61273	3.2958	0.129855	4.85796	6.79328	5.55565	5.39744	3.14544
M_pe_hs_e	phosphatidylethanolamine	827,640405373	828,648245373	10,7	10.86	24	0	0	10.95	34	10.85	39	10.96	332	10.92	58	10.8	9	10.98	221	10.98	387	10.95	292	10.95	286	10.95	269		0.0731908	0	0.105836	0.0621501	0.681879	0.0948667	0.0166956	0.360272	0.890884	1.03	0.929921	0.637141
M_pe_hs_e	phosphatidylethanolamine	829,656055437	830,663895437	13,2	13	13	13.47	185			13.1	156	12.95	56	13.47	85	13.22	158	13	322	13	335	13.25	4	13.47	231	13.47	174		0.039645	0.780757	0	0.2486	0.115016	0.139029	0.293101	0.524921	0.771179	0.0141096	0.75109	0.412128
M_pe_hs_e	phosphatidylethanolamine	831,671705501	832,679545501	10,7	10.92	96	13.78	22	10.98	66	10.98	101	10.93	190	10.92	109	10.95	196	10.95	156	11.11	37	10.92	89	10.92	154	10.95	269		0.292763	0.0928468	0.205447	0.160953	0.390232	0.178284	0.363594	0.254309	0.085175	0.313938	0.500727	0.637141
M_pe_hs_e	phosphatidylethanolamine	837,530854925	838,538694925	8,84	9.37	231	9.37	288	9.37	146	9.37	349	9.37	221	9.37	328	9.37	484	9.37	325	9.37	223	9.37	103	9.3	140	9.37	254		0.704462	1.21545	0.454473	0.556164	0.453901	0.536487	0.897853	0.529811	0.513352	0.363322	0.455206	0.601613
M_pe_hs_e	phosphatidylethanolamine	841,562155053	842,569995053	9,15	9.99	48					10.52	58			10.92	47			10.02	21							10.02	50		0.146382	0	0	0.0924283	0	0.0768747	0	0.0342339	0	0	0	0.118428
M_pe_hs_e	phosphatidylethanolamine	853,656055437	854,663895437	12,17	12.32	11	13.88	91			12.63	78	11.27	61	11.42	17	13.16	81	12.35	23	12.57	65	13.19	18	12.32	40	12.35	46		0.0335458	0.384048	0	0.1243	0.125285	0.0278057	0.150261	0.0374943	0.149632	0.0634931	0.130059	0.108954
M_pe_hs_e	phosphatidylethanolamine	855,671705501	856,679545501	11,86	13.59	4	9.4	301			13.19	44	12.17	17	12.1	49	13.22	79	13.72	20	13.19	126	13.16	22	12.07	120	12.07	113		0.0121985	1.27031	0	0.070118	0.0349155	0.080146	0.14655	0.0326038	0.290055	0.0776027	0.390177	0.267647
M_pe_hs_e	phosphatidylethanolamine	859,703005629	860,710845629	11,8	14.71	21	13.1	80			12.04	21			12.04	11	12.1	24	14.81	97	12.07	40	12.07	7	12.07	38	12.07	43		0.064042	0.337625	0	0.0334654	0	0.017992	0.0445217	0.158128	0.092081	0.0246918	0.123556	0.101848
M_pe_hs_e	phosphatidylethanolamine	883,703005629	884,710845629	12,9	14.71	29					13.1	52	14.07	45	14.06	18	14.8	115	14.81	97	14.78	139	14.97	12	14.06	104	14.72	70		0.0884389	0	0	0.0828668	0.0924234	0.0294414	0.213333	0.158128	0.319982	0.0423288	0.338153	0.165799
M_prostgd2_e	prostaglandin D2(1-)	352,224974134	353,232814134	2,93			2.93	31											2.93	405	2.96	68			2.93	34	2.93	50		0	0.13083	0	0	0	0	0	0.660226	0.156538	0	0.11055	0.118428
M_prostgd2_e	prostaglandin E2(1-)	352,224974134	353,232814134	2,93			2.93	31											2.93	405	2.96	68			2.93	34	2.93	50		0	0.13083	0	0	0	0	0	0.660226	0.156538	0	0.11055	0.118428
M_HC02213_e	prostaglandin H2(1-)	350,20932407	351,21716407	2,99			3.05	8																	3.02	3	3.05	6		0	0.0337625	0	0	0	0	0	0	0	0	0.00975442	0.0142113
M_prostgd2_e	prostaglandin H2(1-)	352,224974134	353,232814134	2,93			2.93	31											2.93	405	2.96	68			2.93	34	2.93	50		0	0.13083	0	0	0	0	0	0.660226	0.156538	0	0.11055	0.118428
M_prostgd2_e	prostaglandin I2(1-)	352,224974134	353,232814134	2,93			2.93	31											2.93	405	2.96	68			2.93	34	2.93	50		0	0.13083	0	0	0	0	0	0.660226	0.156538	0	0.11055	0.118428
M_q10_e	ubiquinone-10	862,683911368	863,691751368	15,75	15.9	21	15.9	241	0	0	0	0	15.93	65	15.90	105	15.75	0	15.93	160	16.14	9	15.93	262	16.14	2	15.93	139		0.064042	1.01709	0	0	0.1335	0.171741	0	0.26083	0.0207182	0.924178	0.00650295	0.329229
M_q10h2_e	Ubiquinol-10	864,699561432	865,707401432	15,75	15.93	5	15.9	50	0	0	15.93	81	15.9	35	15.93	43	15.92	63	15.93	92	15.93	126	15.93	47	0	0	15.93	29		0.0152481	0.211015	0	0.129081	0.0718848	0.0703322	0.116869	0.149977	0.290055	0.165788	0	0.0686881
M_retinol_9_cis_e	9-cis-retinol	286,229665582	287,237505582	1,12											1.9	31														0	0	0	0	0	0.0507046	0	0	0	0	0	0
M_retinol_9_cis_e	11-cis-retinol	286,229665582	287,237505582	1,12											1.9	31														0	0	0	0	0	0.0507046	0	0	0	0	0	0
M_ribflv_e	Riboflavin	376,138284392	377,146124392	0,97													1	24	1	33	1	14								0	0	0	0	0	0	0.0445217	0.0537962	0.0322284	0	0	0
M_sph1p_e	(2S,3R)-2-azaniumyl-3-hydroxyoctadecyl phosphate	381,264409907	382,272249907	3,58	3.39	10					3.49	7					3.61	276	3.61	241	3.61	137								0.0304962	0	0	0.0111551	0	0	0.511999	0.392875	0.315378	0	0	0
M_tdcrn_e	myristoyl carnitine	371,303558805	372,311398805	3,21			3.27	5																	3.24	5	3.27	6		0	0.0211015	0	0	0	0	0	0	0	0	0.0162574	0.0142113
M_tetdec2crn_e	tetradecadienoyl carnitine	367,272258677	368,280098677	3,21	3.30	8	3.27	37	3.24	7	3.30	11	3.24	1	3.27	7	3.27	5	3.27	25	3.30	3	0	0	3.27	54	3.27	54		0.0243969	0.156151	0.0217898	0.0175295	0.00205385	0.0114494	0.00927535	0.0407547	0.00690608	0	0.17558	0.127902
M_prostgd2_e	thromboxane A2(1-)	352,224974134	353,232814134	2,93			2.93	31											2.93	405	2.96	68			2.93	34	2.93	50		0	0.13083	0	0	0	0	0	0.660226	0.156538	0	0.11055	0.118428
M_xolest_hs_e	cholesterol ester	428,36543078	429,37327078	5,08	5.13	12	5.14	39	3.77	35	5.13	50	5.14	22	5.14	30	5.16	37	5.14	48	5.14	16			5.14	58	5.16	49		0.0365954	0.164592	0.108949	0.0796796	0.0451848	0.049069	0.0686376	0.078249	0.0368324	0	0.188585	0.116059
M_xolest_hs_e	cholesterol ester	568,52193142	569,52977142	11,36									11.45	21					11.57	14					11.45	24	11.45	25		0	0	0	0	0.0431309	0	0	0.0228226	0	0	0.0780353	0.0592139
M_xolest_hs_e	cholesterol ester	622,568881612	623,576721612	11,23	11.45	12					11.54	15	11.45	45	11.48	12	11.54	8	11.48	60	11.48	43	7.97	24	11.45	41	11.48	46		0.0365954	0	0	0.0239039	0.0924234	0.0196276	0.0148406	0.0978113	0.0989871	0.0846575	0.13331	0.108954
M_xolest_hs_e	cholesterol ester	646,568881612	647,576721612	12	11.67	597	11.70	735	11.70	709	11.66	182	11.67	362	11.70	270	11.69	278	12.23	35	11.7	177	11.67	222	12.23	28	12.26	31		1.82062	3.10193	2.207	0.290034	0.743495	0.441621	0.515709	0.0570566	0.407459	0.783082	0.0910412	0.0734252
M_xolest_hs_e	cholesterol ester	666,631481868	667,639321868	16	0	0	16.24	84	0	0	16.24	34	16.24	37	0	0	16.27	42	16.27	71	16.24	68	16.21	104	16.24	7	16.24	45		0	0.354506	0	0.0541821	0.0759926	0	0.0779129	0.115743	0.156538	0.366849	0.0227603	0.106585
M_xolest_hs_e	cholesterol ester	670,568881612	671,576721612	16	0	0	16.21	51	16.3	3	16.24	14	0	0	16.21	14	16	0	16.24	22	16.24	43	16.21	80	0	0	16.24	25		0	0.215236	0.00933849	0.0223103	0	0.0228988	0	0.0358641	0.0989871	0.282192	0	0.0592139
M_xolest_hs_e	cholesterol ester	672,584531676	673,592371676	16,68			16.83	89	16.89	10	16.86	59	16.87	14	16.93	11	16.89	91	16.83	106	16.86	98	5.23	30	16.86	36	16.9	47		0	0.375607	0.0311283	0.0940219	0.0287539	0.017992	0.168811	0.1728	0.225599	0.105822	0.117053	0.111322
M_xolest_hs_e	cholesterol ester	674,60018174	675,60802174	16,68	2.68	97	5.95	674									16.92	3	16.83	9	16.89	13			13.41	9	16.87	5		0.295813	2.84449	0	0	0	0	0.00556521	0.0146717	0.0299263	0	0.0292633	0.0118428
M_xolest_hs_e	cholesterol ester	696,584531676	697,592371676	16,24			16.43	42			16.45	35			16.46	10			16.93	5	15.9	5	16.43	44	12.07	23	16.46	16		0	0.177253	0	0.0557757	0	0.0163563	0	0.00815094	0.0115101	0.155205	0.0747839	0.0378969
M_xoltri24_e	(24S)-7alpha,24-dihydroxycholesterol	418,344695338	419,352535338	9,18	9.37	93	0	0	0	0	9.8	2	0	0	0	0	0	0	0	0	0	0	0	0	0	0	9.37	10		0.283614	0	0	0.00318718	0	0	0	0	0	0	0	0.0236855
M_xoltri24_e	7alpha,25-dihydroxycholesterol	418,344695338	419,352535338	9,18	9.37	93	4.3	43			9.8	2	4.30	62									4.30	70	4.30	57	4.32	61		0.283614	0.181473	0	0.00318718	0.127339	0	0	0	0	0.246918	0.185334	0.144482
M_xoltri24_e	7alpha,26-dihydroxycholesterol	418,344695338	419,352535338	9,18	9.37	93	4.3	43			9.8	2	4.30	62									4.30	70	4.30	57	4.32	61		0.283614	0.181473	0	0.00318718	0.127339	0	0	0	0	0.246918	0.185334	0.144482
M_leuktrA4_e	leukotriene A4(1-)	318,219494826	319,227334826	4,14			3.67	9																	2.15	10	3.67	19		0	0.0379828	0	0	0	0	0	0	0	0	0.0325147	0.0450025
M_leuktrC4_e	leukotriene C4(2-)	625,303300807	626,311140807	3,08																					3.8	2				0	0	0	0	0	0	0	0	0	0	0.00650295	0
M_tetdece1crn_e	tetradecenoyl carnitine	369,287908741	370,295748741	3,21									17.15	33			5.78	17	5.39	28			16.21	18						0	0	0	0	0.0677771	0	0.0315362	0.0456453	0	0.0634931	0	0
M_tethex3_e	tetracosahexaenoic acid, n-3	355,263705364	356,271545364	3,39																										0	0	0	0	0	0	0	0	0	0	0	0
M_txa2_e	thromboxane A2(1-)	296,307915902	297,315755902	2,74	2.77	35							2.77	6			2.77	11	2.74	5					4.17	5	4.17	3		0.106737	0	0	0	0.0123231	0	0.0204058	0.00815094	0	0	0.0162574	0.00710566
M_gchola_e	glycocholate	465,309038113	466,316878113	2,34	2.24	4	2.4	568	2.46	59	2.4	311			2.4	98	2.37	69	2.46	142	2.43	111	2.4	671	2.34	283	2.37	502		0.0121985	2.39714	0.183657	0.495607	0	0.160292	0.128	0.231487	0.255525	2.36688	0.920167	1.18901
	482.457	5.23	CerC12:0		5.23	347	5.2	261	5.23	371	5.23	603	5.2	237	5.23	378	5.23	525	5.2	554	5.23	374	5.2	287	5.17	218	5.2	325
	644.51	4.85	GluCerC12:0		4.82	540	4.82	440	4.86	317	4.85	674	4.83	471	4.86	569	4.85	655	4.86	731	4.86	538	4.83	529	4.82	360	4.85	424
	647.513	5.07	SMC12:0		5.04	1723	5.04	1185	5.04	1869	5.01	1213	5.01	1224	5.04	1479	5.07	2894	5.04	3351	5.04	2371	5.04	1093	5.04	1493	5.07	2094
			average		5.03	870	5.02	628.667	5.04333	852.333	5.03	830	5.01333	644	5.04333	808.667	5.05	1358	5.03333	1545.33	5.04333	1094.33	5.02333	636.333	5.01	690.333	5.04	947.667
			protein			0.376908		0.376908		0.376908		0.75604		0.75604		0.75604		0.396954		0.396954		0.396954		0.445514		0.445514		0.445514
picomol	Factor = Average * Protein		factor			0.609924	#DIV/0!	0.844062	#DIV/0!	0.622566	#DIV/0!	0.318718	#DIV/0!	0.410771	#DIV/0!	0.327126	#DIV/0!	0.371014	#DIV/0!	0.326038	#DIV/0!	0.460405	#DIV/0!	0.705479	#DIV/0!	0.650295	#DIV/0!	0.473711
	Protein:	0h	5h
	Aldrin-Exposed	0.376908	0.396954
	Non-Exposed	0.75604	0.445514		NUM	0.00304962		0.00422031		0.00311283		0.00159359		0.00205385		0.00163563		0.00185507		0.00163019		0.00230203		0.0035274		0.00325147		0.00236855
ESI- (9)																														Adrin-Exposed-1	Adrin-Exposed-2	Adrin-Exposed-3	Non-Exposed-1	Non-Exposed-2	Non-Exposed-3	Adrin-Exposed-1	Adrin-Exposed-2	Adrin-Exposed-3	Non-Exposed-1	Non-Exposed-2	Non-Exposed-3
		M	M-H	Rt
M_pe_hs_e	phosphatidylethanolamine	723,483904733	722,476064733	5,68	5.8	34	5.8	46	5.8	25	5.8	109	5.77	58	5.81	64	5.8	34	5.8	122	5.8	135	5.77	69	5.8	69	5.8	88		0.103687	0.194134	0.0778207	0.173702	0.119123	0.10468	0.0630723	0.198883	0.310774	0.24339	0.224352	0.208433
M_pe_hs_e	phosphatidylethanolamine	747,577805117	746,569965117	9,91	10.1	22	10.1	31	10.13	17	10.12	81	10.1	42	10.13	47	10.1	22	10.16	71	10.13	91	10.1	40	10.13	39	10.13	44		0.0670916	0.13083	0.0529181	0.129081	0.0862618	0.0768747	0.0408115	0.115743	0.209484	0.141096	0.126807	0.104216
					0	0	0	0	0	0	10.12	81	10.1	42	10.13	47	10.1	22	10.16	71	10.13	91	10.1	40	10.13	39	10.13	44		0	0	0	0.129081	0.0862618	0.0768747	0.0408115	0.115743	0.209484	0.141096	0.126807	0.104216
M_pe_hs_e	phosphatidylethanolamine	759,483904733	758,476064733	4,78	0	0	4.84	7	4.84	7	4.84	9	4.84	6	4.84	7	4.84	6	4.84	7	4.84	9	4.84	7	4.84	6	4.84	14		0	0.0295422	0.0217898	0.0143423	0.0123231	0.0114494	0.0111304	0.0114113	0.0207182	0.0246918	0.0195088	0.0331598
M_pe_hs_e	phosphatidylethanolamine	787,515204861	786,507364861	8,9	9.1	33	9.07	45	9.13	24	9.1	158	9.1	76	9.13	86	9.1	33	9.13	137	9.1	197	9.1	60	9.1	56	9.1	60		0.100637	0.189914	0.0747079	0.251787	0.156093	0.140664	0.0612173	0.223336	0.453499	0.211644	0.182082	0.142113
M_pe_hs_e	phosphatidylethanolamine	817,562155053	816,554315053	8,3	8.54	30	8.51	55	8.51	27	8.51	134	8.48	72	8.54	73	8.54	30	8.51	103	8.51	131	8.51	61	8.51	64	8.54	85		0.0914885	0.232117	0.0840464	0.213541	0.147877	0.119401	0.0556521	0.167909	0.301565	0.215171	0.208094	0.201327
M_pe_hs_e	phosphatidylethanolamine	819,577805117	818,569965117	9,3	9.48	54	9.47	80	9.47	58	9.47	220	9.45	116	9.47	123	9.48	54	9.47	180	9.48	237	9.48	104	9.47	65	9.5	129		0.164679	0.337625	0.180544	0.35059	0.238247	0.201183	0.100174	0.293434	0.54558	0.366849	0.211346	0.305544
M_pe_hs_e	phosphatidylethanolamine	857,687355565	856,679515565	11,81	11.96	151	11.96	196	11.99	97	11.99	631	11.97	270	12	358	11.96	23	11.99	546	11.99	844	11.96	296	11.96	248	11.99	236		0.460492	0.827181	0.301944	1.00556	0.55454	0.585556	0.0426666	0.890083	1.94291	1.04411	0.806365	0.558979
M_pe_hs_e	phosphatidylethanolamine	885,718655693	884,710815693	12,8	13.05	23	13.05	14	13.05	8	13.05	32	13.02	17	13.05	20	13.05	23	13.05	39	13.05	63	13.02	23	13.05	19	13.05	19		0.0701412	0.0590843	0.0249026	0.0509949	0.0349155	0.0327126	0.0426666	0.0635773	0.145028	0.0811301	0.061778	0.0450025
M_spc_hs_e	sphingosylphosphorylcholine	465,345734232	464,337894232	3,5	3.56	37	3.57	52	3.56	22	3.56	122	3.57	69	3.57	79	3.56	37	3.57	123	3.56	137	3.57	61	3.57	52	3.56	60		0.112836	0.219456	0.0684822	0.194418	0.141716	0.129215	0.0686376	0.200513	0.315378	0.215171	0.169077	0.142113
	480.457	5.23	CerC12:0
	642.51	4.85	GluCerC12:0
	645.513	5.07	SMC12:0
			average
			protein
	Factor = Average * Protein		factor
	Protein:	0h	5h
	Aldrin-Exposed	0.376908	0.396954
	Non-Exposed	0.75604	0.445514
Extra Metabolites identified
ESI+ (37)																														0h						5h
Identificador	Nom	M	M+H																											Adrin-Exposed-1	Adrin-Exposed-2	Adrin-Exposed-3	Non-Exposed-1	Non-Exposed-2	Non-Exposed-3	Adrin-Exposed-1	Adrin-Exposed-2	Adrin-Exposed-3	Non-Exposed-1	Non-Exposed-2	Non-Exposed-3
M_ak2lgchol_hs_e	1-alkyl 2-lysoglycerol 3-phosphocholine	509,384525041	510,392365041		3.55	103	3.61	161	3.58	225	3.58	161	3.61	230	3.58	150	3.61	182	3.61	135	3.58	178	3.61	109	3.57	161	3.58	129
M_aldstrn_e	aldosterone	360,193674006	361,201514006		2.87	74	2.9	88	2.9	275	2.9	108	2.93	102	2.9	150	2.89	83	2.93	70	2.89	138	2.93	82	2.89	180	2.9	775		38.8215	60.6822	84.8043	121.722	173.889	113.406	72.2456	53.5888	70.6578	48.561	71.7277	57.4713
M_ptth_e	pantetheine	278,130027892	279,137867892		2.84	12	2.84	12	2.87	12	2.9	15	2.9	18	2.9	18	2.89	19	2.9	14	2.86	17	2.93	10	2.89	17	2.9	10		27.8912	33.1679	103.65	81.6523	77.1161	113.406	32.9472	27.7868	54.7796	36.5321	80.1925	345.273
M_35cgmp_e	3,5-cyclic GMP(1-)	345,047434275	346,055274275		10.91	86	10.82	26	10.95	60	10.82	29	10.85	62	10.91	34	10.81	117	10.97	7	10.91	100	10.85	66	10.91	3	10.82	86		4.5229	4.5229	4.5229	11.3406	13.6087	13.6087	7.54213	5.55736	6.74822	4.45514	7.57373	4.45514
M_tchola_e	taurocholic acid	515,291673489	516,299513489		3.64	22	3.67	28	3.67	51	3.67	40	3.67	12	3.67	43	3.67	59	3.67	24	3.67	67	3.67	17	3.67	70	3.67	37		32.4141	9.79961	22.6145	21.9252	46.8745	25.7054	46.4436	2.77868	39.6954	29.4039	1.33654	38.3142
M_3octdece1crn_e	3-hydroxy-octadecenoyl carnitine	441,345423619	442,353263619				2.96	3			2.9	100	2.93	88	2.9	99	2.89	69	2.93	65	2.89	126	2.93	73	2.89	157	2.9	424		8.29198	10.5534	19.2223	30.2416	9.07248	32.5097	23.4203	9.5269	26.5959	7.57373	31.186	16.484
M_cholate_e	Cholate	408,28757439	409,29541439				3.64	4	2.93	24	3..18	169	3.18	17	3.18	348	3.17	216	3.21	119	3.17	196	3.21	108	3.17	119	3.18	101		0	1.13072	0	75.604	66.5315	74.848	27.3898	25.802	50.0162	32.5225	69.9456	188.898
M_fad_e	Flavin adenine dinucleotide oxidized	785,157134455	786,164974455		7.62	49	7.21	65	7.68	73	7.65	65	7.65	93	7.68	78	7.62	82	7.74	75	7.61	72	3.08	4167	3.05	4038	3.08	4784		0	1.50763	9.04579	127.771	12.8527	263.102	85.7421	47.2375	77.803	48.1155	53.0161	44.9969
M_gthrd_e	glutathionate(1-)	307,083805981	308,091645981		10.82	962	10.78	384	10.86	739	10.79	467	10.85	1166	10.82	628	10.75	1471	10.97	173	10.81	1236	10.82	1136	10.84	143	10.79	1088		18.4685	24.499	27.5143	49.1426	70.3117	58.9711	32.5502	29.7715	28.5807	1856.46	1798.98	2131.34
M_gchola_e	glycocholate	465,309038113	466,316878113		3.55	32	3.49	39	3.52	66	3.55	91	3.58	106	3.55	73	3.55	95	3.58	67	3.48	123	3.55	59	3.54	130	3.52	119		362.585	144.733	278.535	353.071	881.543	474.793	583.919	68.673	490.635	506.104	63.7085	484.719
M_5mta_e	5-Methylthioadenosine	297,089560061	298,097400061		4.64	12	4.63	11	4.7	13	4.64	8	4.64	6	4.64	6	4.63	22	4.63	10	4.63	13	4.64	4	4.63	11	4.63	11		12.0611	14.6994	24.8759	68.7996	80.1403	55.1909	37.7106	26.5959	48.8253	26.2853	57.9168	53.0161
M_5adtststeroneglc_e	androsterone 3-glucosiduronic acid	466,256668192	467,264508192		2.9	23	2.9	49	2.9	116	2.9	56	2.93	27	2.9	69	2.89	51	2.93	44	2.89	69	2.93	49	2.92	74	2.9	225		4.5229	4.14599	4.8998	6.04832	4.53624	4.53624	8.73299	3.96954	5.1604	1.78205	4.90065	4.90065
M_avite2_e	alpha-tocotrienol	424,334130652	425,341970652		2.9	2	2.84	4	2.62	10	2.93	1182	2.96	513	2.9	1293	2.92	1002	2.93	931	2.89	1502	2.93	976	2.89	1653	2.93	4869		8.66888	18.4685	43.7213	42.3382	20.4131	52.1668	20.2447	17.466	27.3898	21.8302	32.968	100.241
M_bilirub_e	bilirubin(2-)	584,263484904	585,271324904				2.65	4	2.68	6	2.77	17	2.65	24	2.65	12	2.71	19	2.68	17	2.74	21	2.68	16	2.67	20	2.68	27		0.753816	1.50763	3.76908	893.639	387.849	977.56	397.748	369.564	596.225	434.821	736.434	2169.21
M_dhf_e	dihydrofolate(2-)	443,155331439	444,163171439				2.59	2	2.93	23	2.9	18	2.9	12	2.9	19	2.92	11	2.93	14	2.89	29	2.96	11	2.92	30	2.93	73		0	1.50763	2.26145	12.8527	18.145	9.07248	7.54213	6.74822	8.33603	7.12822	8.91027	12.0289
M_estriolglc_e	16-Glucuronide-estriol	464,204632622	465,212472622		2.53	18	2.59	23	2.62	26	2.59	24	2.67	27	2.62	43	2.61	33	2.59	22	2..61	34	2.62	16	2.58	32	2.58	35		0	0.753816	8.66888	13.6087	9.07248	14.3648	4.36649	5.55736	11.5117	4.90065	13.3654	32.5225
M_nad_e	NAD(1-)	664,116946663	665,124786663		12.28	5	12.28	1			12.5	4014	12.59	2384	12.4	3618	12.4	3383	12.27	2920	12.55	3168	12.56	2440	12.61	2192	12.34	3430		6.78434	8.66888	9.79961	18.145	20.4131	32.5097	13.0995	8.73299	13.4964	7.12822	14.2564	15.593
M_pe_hs_e	phosphatidylethanolamine	635,452604605	636,460444605		3.24	9	3.24	26	3.24	29	3.21	27	3.27	28	3.24	28	3.24	36	3.24	27	3.23	33	3.24	20	3.2	28	3.21	41		1.88454	0.376908	0	3034.74	1802.4	2735.35	1342.9	1159.11	1257.55	1087.05	976.566	1528.11
M_pe_hs_e	phosphatidylethanolamine	663,483904733	664,491744733		2.74	89	2.77	161	2.77	160	2.77	262	2.77	229	2.77	160	2.83	255	2.84	166	2.77	272	2.77	232	2.77	170	2.77	152		3.39217	9.79961	10.9303	20.4131	21.1691	21.1691	14.2903	10.7178	13.0995	8.91027	12.4744	18.2661
M_pe_hs_e	phosphatidylethanolamine	675,483904733	676,491744733				3.18	19	3.21	34	3.33	103	3.33	141	3.33	99	3.33	92	3.33	98	3.33	67	3.33	98	3.39	54	3.33	71		33.5448	60.6822	60.3053	198.083	173.133	120.966	101.223	65.8944	107.971	103.359	75.7373	67.7181
M_pe_hs_e	phosphatidylethanolamine	707,452604605	708,460444605				11.75?	8			12.5	242	12.62	266	12.34	392	12.37	363	3.21	103	3.14	133	3.18	284	3.18	88	3.21	107		0	7.16125	12.8149	77.8721	106.602	74.848	36.5198	38.9015	26.5959	43.6603	24.0577	31.6315
M_pe_hs_e	phosphatidylethanolamine	747,577805117	748,585645117				3.08	213	3.15	244	3.08	330	3.15	422	3.08	312	3.08	310	3.15	279	3.05	296	3.15	284	3.08	221	3.08	334		0	3.01526	0	182.962	201.107	296.368	144.094	40.8863	52.7949	126.526	39.2052	47.67
M_pe_hs_e	phosphatidylethanolamine	759,483904733	760,491744733				2.65	20	2.68	20	3.15	6277	3.18	7916	3.15	5171	3.15	5623	3.18	5688	3.14	5506	3.18	5534	3.08	4837	3.14	5905		0	80.2814	91.9655	249.493	319.049	235.885	123.056	110.75	117.498	126.526	98.4585	148.802
M_pe_hs_e	phosphatidylethanolamine	803,640405373	804,648245373		2.93	3					2.99	177	3.02	118	2.74	440	2.99	228	2.99	189	3.02	192	3.02	133	3.02	170	3.05	136		0	7.53816	7.53816	4745.66	5984.81	3909.48	2232.07	2257.87	2185.63	2465.47	2154.95	2630.76
M_pe_hs_e	phosphatidylethanolamine	815,546504989	816,554344989		2.93	38	2.93	47	2.93	68	2.9	89	2.93	45	2.93	59	2.92	114	2.93	88	2.92	134	2.9	73	2.92	94	2.93	90		1.13072	0	0	133.819	89.2127	332.658	90.5055	75.0243	76.2152	59.2533	75.7373	60.5899
M_pe_hs_e	phosphatidylethanolamine	817,562155053	818,569995053		2.99	205	2.99	428	2.99	427	2.99	397	3.02	390	2.99	331	2.99	453	3.02	384	2.99	442	3.02	333	2.98	373	2.99	360		14.3225	17.7147	25.6297	67.2876	34.0218	44.6064	45.2528	34.9319	53.1918	32.5225	41.8783	40.0962
M_pe_hs_e	phosphatidylethanolamine	819,577805117	820,585645117		2.99	259	2.99	428	2.99	421	2.99	434	3.02	418	2.99	376	3.02	445	3.02	395	2.99	438	3.02	338	2.98	308	2.99	380		77.2661	161.317	160.94	300.148	294.856	250.249	179.82	152.43	175.454	148.356	166.177	160.385
M_pe_hs_e	phosphatidylethanolamine	821,593455181	822,601295181		3.05		2.99	122	2.99	133	2.99	137	2.99	145	2.99	11	3.02	134	3.02	119	2.99	134	3.02	103	3.02	125	2.93	217		97.6192	161.317	158.678	328.121	316.025	284.271	176.645	156.797	173.866	150.584	137.218	169.295
M_pe_hs_e	phosphatidylethanolamine	823,609105245	824,616945245		3.05	15	3.27	4	3.08	59	3.08	63	3.21	178	2.71	114	3.14	49	3.18	50	3.17	30	3.18	73	3.08	60	3.05	97		0	45.9828	50.1288	103.577	109.626	8.31644	53.1918	47.2375	53.1918	45.8879	55.6892	96.6765
M_pe_hs_e	phosphatidylethanolamine	845,593455181	846,601295181		2.93	16	2.99	68	2.99	71	2.99	77	3.02	88	2.99	68	2.99	81	3.02	67	2.96	70	3.02	67	2.98	57	2.96	64		5.65362	1.50763	22.2376	47.6305	134.575	86.1886	19.4507	19.8477	11.9086	32.5225	26.7308	43.2148
M_pe_hs_e	phosphatidylethanolamine	847,609105245	848,616945245				2.99	49	3.05	39	2.96	70	2.99	75	2.96	58	2.99	70	3.02	61	2.99	62	2.99	52	2.92	51	2.96	50		6.03053	25.6297	26.7605	58.2151	66.5315	51.4107	32.1533	26.5959	27.7868	29.8494	25.3943	28.5129
M_pe_hs_e	phosphatidylethanolamine	857,687355565	858,695195565								0	0	0	0	0	0	0	0	0	0	0	0	0	0	0	0	0	0		0	18.4685	14.6994	52.9228	56.703	43.8503	27.7868	24.2142	24.6111	23.1667	22.7212	22.2757
M_pe_hs_e	phosphatidylethanolamine	875,640405373	876,648245373		3.15	9	3.05	9	3.02	14	0	0	0	0	0	0	0	0	0	0	0	0	0	0	0	0	0	0		0	0	0	0	0	0	0	0	0	0	0	0
M_thf_e	(6S)-5,6,7,8-tetrahydrofolate(2-)	445,170981503	446,178821503				3.15	37	3.18	16	3.18	14	3.21	20	3.05	10	3.14	13	3.18	10	3.17	11	3.21	11	3.57	3	3.14	8		3.39217	3.39217	5.27671	0	0	0	0	0	0	0	0	0
M_uri_e	Uridine	244,069536126	245,077376126		10.82	10	10.78	3	10.86	7	10.76	6	10.85	10	10.82	7	10.75	16	10.78	26	10.81	10	10.79	10	10.75	6	10.79	9		0	13.9456	6.03053	10.5846	15.1208	7.5604	5.1604	3.96954	4.36649	4.90065	1.33654	3.56411
M_whhdca_e	omega hydroxy hexadecanoate (n-C16:0)	271,227319858	272,235159858		3.55	8	3.58	15	3.58	56	3.58	4	3.58	26	3.58	119	3.58	3	3.58	13	3.58	8	3.58	4	3.54	3	3.55	4		3.76908	1.13072	2.63836	4.53624	7.5604	5.29228	6.35126	10.3208	3.96954	4.45514	2.67308	4.00962
M_xolest_hs_e	cholesterol ester	676,615831804	677,623671804								3.3	46	3.33	64	3.3	45	3.3	40	3.33	62	3.27	25	3.33	46	3.29	41	3.3	31		3.01526	5.65362	21.1068	3.02416	19.657	89.9688	1.19086	5.1604	3.17563	1.78205	1.33654	1.78205
ESI + i - (4)																														0	0	0	34.7778	48.3866	34.0218	15.8782	24.6111	9.92385	20.4936	18.2661	13.8109
			M	M+H
M_camp_e	3,5-cyclic AMP(1-)		329,052519653	330,060359653	10.9	711	10.85	494	10.85	658	10.82	517	10.82	220	10.91	445	10.78	964	10.78	305	10.91	930	10.85	378	10.94	215	10.82	754		267.982	186.193	248.005	390.873	166.329	336.438	382.664	121.071	369.167	168.404	95.7854	335.917
M_udp_e	UDP(3-)		404,002196946	405,010036946	10.79	36	10.82	5	10.83	35	10.79	57	10.82	60	10.91	52	10.72	73	10.78	305	10.78	46	10.79	52	10.81	145	10.85	30		13.5687	1.88454	13.1918	43.0943	45.3624	39.3141	28.9776	121.071	18.2599	23.1667	64.5995	13.3654
M_dgmp_e	dGMP(2-)		347,063084339	348,070924339	9.08	2	8.89	17	9.12	36	8.96	38	9.11	64	9.05	37	8.98	28	9.05	27	9.04	50	8.95	30	9.13	41	9.05	42		0.753816	6.40744	13.5687	28.7295	48.3866	27.9735	11.1147	10.7178	19.8477	13.3654	18.2661	18.7116
M_amp_e	AMP		347,063084339	348,070924339	9.08	2	8.89	17	9.12	36	8.96	38	9.11	64	9.05	37	8.98	28	9.05	27	9.04	50	8.95	30	9.13	41	9.05	42		0.753816	6.40744	13.5687	28.7295	48.3866	27.9735	11.1147	10.7178	19.8477	13.3654	18.2661	18.7116
			M	M-H
			329,052519653	328,044679653	10.87	242	10.86	257	10.94	265	10.87	245	10.87	48	10.87	178	10.8	292	11.02	337	10.86	334	10.77	117	10.92	321	10.83	230		91.2117	96.8654	99.8806	185.23	36.2899	134.575	115.911	133.773	132.583	52.1251	143.01	102.468
			404,002196946	402,994356946	13.13	8	13.22	78	13.2	39	13.13	95	13.1	9	13.2	30	13.22	13	13.31	34	13.16	25	13.29	6	13.15	86	13.22	40		3.01526	29.3988	14.6994	71.8238	6.80436	22.6812	5.1604	13.4964	9.92385	2.67308	38.3142	17.8205
			347,063084339	346,055244339	9.07	19	8.88	24	9.07	19	8.94	15	8.91	29	8.85	22	10.8	292	8.97	23	8.93	32	8.88	20	8.96	23	8.97	16		7.16125	9.04579	7.16125	11.3406	21.9252	16.6329	115.911	9.12994	12.7025	8.91027	10.2468	7.12822
			347,063084339	346,055244339	9.07	19	8.88	24	9.07	19	8.94	15	8.91	29	8.85	22	10.8	292	8.97	23	8.93	32	8.88	20	8.96	23	8.97	16		7.16125	9.04579	7.16125	11.3406	21.9252	16.6329	115.911	9.12994	12.7025	8.91027	10.2468	7.12822
	Protein:	0h	5h
	Aldrin-Exposed	0.376908	0.396954
	Non-Exposed	0.75604	0.445514
ESI- (23)																														0h						5h
		M	M-H																											Adrin-Exposed-1	Adrin-Exposed-2	Adrin-Exposed-3	Non-Exposed-1	Non-Exposed-2	Non-Exposed-3	Adrin-Exposed-1	Adrin-Exposed-2	Adrin-Exposed-3	Non-Exposed-1	Non-Exposed-2	Non-Exposed-3
M_2425dhvitd3_e	(24R)-24,25-dihydroxycalciol	416,329045274	415,321205274		2.95	18	2.97	10	2.94	17	2.98	13	2.97	17	2.94	19	2.94	19	3.01	8	2.97	24	2.98	9	2.94	32	2.94	18		6.78434	3.76908	6.40744	9.82852	12.8527	14.3648	7.54213	3.17563	9.5269	4.00962	14.2564	8.01925
M_25hvitd2_e	25-Hydroxyvitamin D2	412,334130652	411,326290652		2.73	3	2.73	2	2.76	3	2.76	3	2.75	5	2.94	16	2.75	3	2.76	2	2.78	4	0	0	2.72	3	2.75	3		1.13072	0.753816	1.13072	2.26812	3.7802	12.0966	1.19086	0.793908	1.58782	0	1.33654	1.33654
M_adp_e	ADP(3-)	427,029414749	426,021574749		10.83	87	10.80	39	10.87	85	10.77	41	10.8	64	2.73	4	10.77	94	10.99	27	10.83	107	10.77	56	10.86	32	10.83	81		32.791	14.6994	32.0372	30.9976	48.3866	3.02416	37.3137	10.7178	42.4741	24.9488	14.2564	36.0866
M_aprgstrn_e	(20S)-20-hydroxypregn-4-en-3-one	316,240230268	315,232390268		2.79	12	2.85	4	2.85	8	2.85	10	2.85	8	2.85	15	2.85	4	3.01	4	2.85	11	2.88	5	2.85	14	2.91	11		4.5229	1.50763	3.01526	7.5604	6.04832	11.3406	1.58782	1.58782	4.36649	2.22757	6.23719	4.90065
M_decdicrn_e	decadienoyl carnitine	311,209658421	310,201818421		2.57	10	2.6	6	2.54	8	2.54	4	2.6	12	2.54	19	2.57	4	2.6	3	2.57	6	2.57	2	2.57	5	2.57	3		3.76908	2.26145	3.01526	3.02416	9.07248	14.3648	1.58782	1.19086	2.38172	0.891027	2.22757	1.33654
M_estroneglc_e	estrone 3-glucosiduronic acid	446,194067936	445,186227936		3.16	20	3.16	12	3.1	12	3.16	13	3.16	17	3.16	47	3.16	10	3.16	4	3.09	9	3.16	4	3.16	18	3.16	15		7.53816	4.5229	4.5229	9.82852	12.8527	35.5339	3.96954	1.58782	3.57259	1.78205	8.01925	6.6827
M_glu_L_e	L-glutamate(1-)	147,053157781	146,045317781		10.93	10	10.93	8	11	12	10.87	5	10.87	7	10.93	5	10.86	9	11.02	4	10.95	10	10.87	5	10.95	3	10.93	8		3.76908	3.01526	4.5229	3.7802	5.29228	3.7802	3.57259	1.58782	3.96954	2.22757	1.33654	3.56411
M_HC01361_e	Dihydroneopterin	255,096753929	254,088913929		10.87	12	10.83	7	10.87	10	10.81	7	10.83	8	10.87	8	10.77	15	11.99	7	10.83	16	10.81	8	10.86	7	10.86	10		4.5229	2.63836	3.76908	5.29228	6.04832	6.04832	5.95431	2.77868	6.35126	3.56411	3.1186	4.45514
M_HC02176_e	laurate	200,177630012	199,169790012		0	0	0	0	0	0	0	0	0	0	0	0	0	0	0	0	0	0	0	0	0	0	0	0		0	0	0	0	0	0	0	0	0	0	0	0
M_HC02191_e	lithocholate	376,297745146	375,289905146		2.93	4	3.02	3	3.02	2	2.99	3	3.05	2	2.99	1	2.99	1	2.99	1	2.99	5	3.05	1	2.92	2	2.52	3		1.50763	1.13072	0.753816	2.26812	1.51208	0.75604	0.396954	0.396954	1.98477	0.445514	0.891027	1.33654
M_ins_e	Inosine	268,080769514	267,072929514		3.08	3	3.18	2	3.18	2	3.15	2	3.18	3	3.18	5	3.2	1	0	0	0	0	3.15	1	3.17	3	3.21	2		1.13072	0.753816	0.753816	1.51208	2.26812	3.7802	0.396954	0	0	0.445514	1.33654	0.891027
M_ocdca_e	octadecanoate (n-C18:0)	284,271530396	283,263690396		2.93	1	2.96	1	2.96	4	2.99	1	2.96	1	2.9	1	2.99	2	2.9	1	2.96	2	0	0	2.98	1	2.96	13		0.376908	0.376908	1.50763	0.75604	0.75604	0.75604	0.793908	0.396954	0.793908	0	0.445514	5.79168
M_pe_hs_e	phosphatidylethanolamine	761,499554797	760,491714797		2.6	0	2.65	20	2.62	13	2.65	29	2.68	36	2.65	22	2.71	2	2.65	15	2.58	4	2.65	19	2.74	17	2.68	17		0	7.53816	4.8998	21.9252	27.2174	16.6329	0.793908	5.95431	1.58782	8.46476	7.57373	7.57373
M_pe_hs_e	phosphatidylethanolamine	787,515204861	786,507364861		2.7	0	2.71	12	2.68	11	2.68	20	2.62	21	2.62	15	2.61	4	2.68	8	2.64	3	2.65	12	2.58	10	2.62	19		0	4.5229	4.14599	15.1208	15.8768	11.3406	1.58782	3.17563	1.19086	5.34616	4.45514	8.46476
M_pe_hs_e	phosphatidylethanolamine	793,562155053	792,554315053		2.99	270	2.99	592	2.96	572	2.99	476	3.02	490	3.05	113	3.02	583	3.02	515	2.99	206	3.02	405	2.98	460	2.99	474		101.765	223.13	215.591	359.875	370.46	85.4325	231.424	204.431	81.7725	180.433	204.936	211.173
M_pe_hs_e	phosphatidylethanolamine	809,499554797	808,491714797		3.58	12	2.98	10	2.71	3	2.65	10	2.68	12	2.74	15	2.74	2	2.62	9	2.61	5	2.62	7	2.64	6	2.62	5		4.5229	3.76908	1.13072	7.5604	9.07248	11.3406	0.793908	3.57259	1.98477	3.1186	2.67308	2.22757
M_pe_hs_e	phosphatidylethanolamine	811,515204861	810,507364861		3.49	14	2.62	36	2.62	14	2.62	35	2.62	17	2.62	38	2.89	20	2.62	25	2.71	5	2.62	30	2.74	23	2.68	26		5.27671	13.5687	5.27671	26.4614	12.8527	28.7295	7.93908	9.92385	1.98477	13.3654	10.2468	11.5834
M_pe_hs_e	phosphatidylethanolamine	835,515204861	834,507364861		3.39	19	2.62	44	2.59	23	2.62	48	2.65	47	2.59	39	2.61	2	2.65	35	2.58	10	2.65	35	2.61	12	2.62	25		7.16125	16.584	8.66888	36.2899	35.5339	29.4856	0.793908	13.8934	3.96954	15.593	5.34616	11.1378
M_pe_hs_e	phosphatidylethanolamine	839,546504989	838,538664989		3.02	22	2.59	248	2.59	253	2.59	261	2.62	297	2.59	226	2.64	15	2.62	163	2.61	65	2.62	202	2.55	174	2.58	239		8.29198	93.4732	95.3577	197.326	224.544	170.865	5.95431	64.7035	25.802	89.9938	77.5194	106.478
M_spc_hs_e	sphingosylphosphorylcholine	465,345734232	464,337894232		0	0	3.55	15	3.49	20	3.55	17	3.58	21	3.55	16	3.55	19	3.55	12	3.55	17	3.58	10	3.51	19	3.49	8		0	5.65362	7.53816	12.8527	15.8768	12.0966	7.54213	4.76345	6.74822	4.45514	8.46476	3.56411
M_ttdca_e	tetradecanoate (n-C14:0)	228,20893014	227,20109014		0	0	3.08	2	3.08	3	3.05	2	3.05	2	3.08	4	3.08	2	3.08	2	2.89	6	3.08	4	3.05	1	3.08	4		0	0.753816	1.13072	1.51208	1.51208	3.02416	0.793908	0.793908	2.38172	1.78205	0.445514	1.78205
M_udpgal_e	[(2R,3S,4R,5R)-5-(2,4-dioxo-1,2,3,4-tetrahydropyrimidin-1-yl)-3,4-dihydroxyoxolan-2-yl]methyl {[(3R,4S,5S,6R)-3,4,5-trihydroxy-6-(hydroxymethyl)oxan-2-yl phosphonato]oxy}phosphonate	566,055020376	565,047180376		11.01	3	10.91	30	11.01	13	10.92	14	0	0	10.98	5	10.94	4	11.03	21	11.07	11	0	0	11	14	10.94	3		1.13072	11.3072	4.8998	10.5846	0	3.7802	1.58782	8.33603	4.36649	0	6.23719	1.33654
M_vitd3_e	calciol	384,33921603	383,33137603		2.9	7	2.99	2	2.96	3	2.9	6	2.93	5	2.84	12	2.77	2	2.93	2	2.77	7	2.99	4	2.89	5	2.86	2		2.63836	0.753816	1.13072	4.53624	3.7802	9.07248	0.793908	0.793908	2.77868	1.78205	2.22757	0.891027
[truncated: 4 more columns]

## Sheet: Lipidomics_Raw2Boundaries
Calculated Boundaries–Divided per chromatographic Condition							Calculated Boundaries - Merged
ESI+ (165)
		Aldrin-Exposed		Non-Exposed					Aldrin-Exposed		Non-Exposed
ID	Name	UB	LB	UB	LB		ID	Name	UB	LB	UB	LB
M_25hvitd3_e	calcidiol	0.0278053	-0.103771	0.0679298	0.00288361		M_25hvitd3_e	0.0278053	-0.103771	0.0679298	0.00288361
M_3ddcrn_e	3-hydroxydodecanoylcarnitine	1.50204	0.696337	0.248055	-0.0664663		M_3ddcrn_e	1.50204	0.696337	0.248055	-0.0664663
M_3tdcrn_e	3-hydroxy-tetradecanoyl carnitine	0.21548	0.00516959	0.0331869	0.00211226		M_3tdcrn_e	0.21548	0.00516959	0.0331869	0.00211226
M_5adtststeroneglc_e	5alpha-Dihydrotestosterone glucuronide	0.154624	-0.0552353	0.32846	-0.211491		M_5adtststeroneglc_e	0.154624	-0.0552353	0.32846	-0.211491
M_aflatoxin_e	aflatoxin B1	0	0	0	0		M_aflatoxin_e	0	0	0	0
M_arachcoa_e	arachidyl coenzyme A	-0.00560502	-0.00823866	0	0		M_arachcoa_e	-0.00560502	-0.00823866	0	0
M_avite1_e	(+)-alpha-tocopherol	0.0230728	-0.0275869	0.0356451	-0.00815534		M_avite1_e	0.0230728	-0.0275869	0.0356451	-0.00815534
M_bilglcur_e	mono(glucosyluronic acid)bilirubin(2-)	0.10644	-0.0206083	0.0663106	-0.0916157		M_bilglcur_e	0.10644	-0.0206083	0.0663106	-0.0916157
M_C05965_e	12(S)-HPETE(1-)	0.0015925	-0.0206321	0.0236344	0.00876874		M_C05965_e	0.0015925	-0.0206321	0.0236344	0.00876874
M_cdpea_e	CDP-ethanolamine(1-)	0.00102983	-0.00384337	0	0		M_cdpea_e	0.00102983	-0.00384337	0	0
M_crm_hs_e	N-acylsphingosine	2.31561	-2.09874	2.47172	-0.619271		M_crm_hs_e	2.31561	-2.09874	2.47172	-0.619271
M_crtstrn_e	corticosterone	0.0194047	-0.0373063	0.0301981	-0.00809154		M_crtstrn_e	0.0194047	-0.0373063	0.0301981	-0.00809154
M_ebastine_e	ebastine	0	0	0.00624836	-0.000334022		M_ebastine_e	0	0	0.00624836	-0.000334022
M_galside_hs_e	D-galactosyl-N-acylsphingosine	2.41781	-4.82478	4.46699	0.709874		M_galside_hs_e	2.41781	-4.82478	4.46699	0.709874
M_gthox_e	(2S)-2-azaniumyl-4-{[(1R)-2-{[(2R)-2-[(4S)-4-azaniumyl-4-carboxylatobutanamido]-2-[(carboxylatomethyl)carbamoyl]ethyl]disulfanyl}-1-[(carboxylatomethyl)carbamoyl]ethyl]carbamoyl}butanoate	0	0	0.0142188	0.000767961		M_gthox_e	0	0	0.0142188	0.000767961
M_C04685_e	prostaglandin A1(1-)	0.0015925	-0.0206321	0.0236344	0.00876874		M_C04685_e	0.0015925	-0.0206321	0.0236344	0.00876874
M_HC02204_e	prostaglandin-b1	0.0015925	-0.0206321	0.0236344	0.00876874		M_HC02204_e	0.0015925	-0.0206321	0.0236344	0.00876874
M_HC02217_e	prostaglandin-g2	0	0	0.010785	-0.00288984		M_HC02217_e	0	0	0.010785	-0.00288984
M_glyleu_e	Leucylglycine	0	0	0	0		M_glyleu_e	0	0	0	0
M_leuktrB4_e	leukotriene B4(1-)	0.248332	-0.457752	0.544494	0.0304691		M_leuktrB4_e	0.248332	-0.457752	0.544494	0.0304691
M_leuktrD4_e	Leukotriene D4	0.23969	-0.606819	0.80847	0.00421907		M_leuktrD4_e	0.23969	-0.606819	0.80847	0.00421907
M_elaid_e	octadecenoate (n-C18:1)	0.0396849	-0.0391729	0.102372	0.00371251		M_elaid_e	0.0396849	-0.0391729	0.102372	0.00371251
M_pe_hs_e	phosphatidylethanolamine	2.85506	-5.67717	8.06199	0.576768		M_pe_hs_e	2.85506	-5.67717	8.06199	0.576768
M_prostgd2_e	prostaglandin D2(1-)	0.649168	-0.191879	0.142543	0.0101085		M_prostgd2_e	0.649168	-0.191879	0.142543	0.0101085
M_prostge2_e	prostaglandin E2(1-)	0.649168	-0.191879	0.142543	0.0101085		M_prostge2_e	0.649168	-0.191879	0.142543	0.0101085
M_HC02213_e	prostaglandin-e3	0.00823861	-0.0307469	0.0152569	0.00072022		M_HC02213_e	0.00823861	-0.0307469	0.0152569	0.00072022
M_prostgh2_e	prostaglandin H2(1-)	0.649168	-0.191879	0.142543	0.0101085		M_prostgh2_e	0.649168	-0.191879	0.142543	0.0101085
M_prostgi2_e	prostaglandin I2(1-)	0.649168	-0.191879	0.142543	0.0101085		M_prostgi2_e	0.649168	-0.191879	0.142543	0.0101085
M_q10_e	ubiquinone-10	0.448084	-0.981143	0.873907	-0.237462		M_q10_e	0.448084	-0.981143	0.873907	-0.237462
M_q10h2_e	Ubiquinol-10	0.319822	-0.0993967	0.104504	-0.129052		M_q10h2_e	0.319822	-0.0993967	0.104504	-0.129052
M_retinol_9_cis_e	9-cis-retinol	0	0	0.0123728	-0.0461758		M_retinol_9_cis_e	0	0	0.0123728	-0.0461758
M_retinol_11_cis_e	11-cis-retinol	0	0	0.0123728	-0.0461758		M_retinol_11_cis_e	0	0	0.0123728	-0.0461758
M_ribflv_e	Riboflavin	0.0543345	0.0326963	0	0		M_ribflv_e	0.0543345	0.0326963	0	0
M_sph1p_e	(2S,3R)-2-azaniumyl-3-hydroxyoctadecyl phosphate	0.513235	0.279936	0.00272204	-0.0101588		M_sph1p_e	0.513235	0.279936	0.00272204	-0.0101588
M_tdcrn_e	myristoyl carnitine	0.00514913	-0.0192168	0.0190111	0.00130138		M_tdcrn_e	0.00514913	-0.0192168	0.0190111	0.00130138
M_tetdec2crn_e	tetradecadienoyl carnitine	0.0472605	-0.144195	0.189406	-0.00777358		M_tetdec2crn_e	0.0472605	-0.144195	0.189406	-0.00777358
M_txa2_e	thromboxane A2(1-)	0.649168	-0.191879	0.142543	0.0101085		M_txa2_e	0.649168	-0.191879	0.142543	0.0101085
M_xolest_hs_e	cholesterol ester	3.04422	-3.14928	1.19675	-0.542949		M_xolest_hs_e	3.04422	-3.14928	1.19675	-0.542949
M_xoltri24_e	(24S)-7alpha,24-dihydroxycholesterol	0.0692067	-0.258283	0.0223478	-0.00868219		M_xoltri24_e	0.0692067	-0.258283	0.0223478	-0.00868219
M_xoltri25_e	7alpha,25-dihydroxycholesterol	-0.0113847	-0.298674	0.272919	0.0245528		M_xoltri25_e	-0.0113847	-0.298674	0.272919	0.0245528
M_xoltri27_e	7alpha,26-dihydroxycholesterol	-0.0113847	-0.298674	0.272919	0.0245528		M_xoltri27_e	-0.0113847	-0.298674	0.272919	0.0245528
M_leuktrA4_e	leukotriene A4(1-)	0.00926844	-0.0345903	0.0490712	0.00260699		M_leuktrA4_e	0.00926844	-0.0345903	0.0490712	0.00260699
M_leuktrC4_e	leukotriene C4(2-)	0	0	0.00592213	-0.00158683		M_leuktrC4_e	0	0	0.00592213	-0.00158683
M_tetdece1crn_e	tetradecenoyl carnitine	0.0490977	0.00235663	0.0743609	-0.0772169		M_tetdece1crn_e	0.0490977	0.00235663	0.0743609	-0.0772169
M_tethex3_e	tetracosahexaenoic acid, n-3	0	0	0	0		M_tethex3_e	0	0	0	0
M_gchola_e	glycocholate	37.5145	2.16385	7.65184	-49.7135		M_gchola_e	37.5145	2.16385	7.65184	-49.7135
							M_spc_hs_e	0.262317	-0.139814	0.091887	-0.0512123
ESI- (9)							M_35cgmp_e	42.8759	-26.8162	24.2614	-41.2284
		Aldrin-Exposed		Non-Exposed			M_tchola_e	22.0062	-7.68924	19.3238	-30.3772
ID	Name	UB	LB	UB	LB		M_3octdece1crn_e	48.2236	19.828	111.481	-61.8929
M_spc_hs_e	sphingosylphosphorylcholine	0.262317	-0.139814	0.091887	-0.0512123		M_cholate_e	91.9195	41.5666	43.4402	-215.171
							M_fad_e	13.4498	0.163987	2057.68	1681.22
ESI+ (37)							M_gthrd_e	503.534	-265.284	307.931	-744.515
		Aldrin-Exposed		Non-Exposed			M_5mta_e	4.2873	-1.42447	1.49437	-3.85267
ID	Name	UB	LB	UB	LB		M_andrstrnglc_c	21.2851	-25.124	72.052	-45.3049
M_ak2lgchol_hs_e	1-alkyl 2-lysoglycerol 3-phosphocholine	37.4057	-29.2829	-32.6162	-121.556		M_avite2_e	577.604	327.4	1606.12	-885.178
M_aldstrn_e	aldosterone	40.2288	-73.0256	250.128	-123.579		M_bilirub_e	8.23115	4.34038	3.03679	-11.0386
M_ptth_e	pantetheine	3.09198	1.09402	-4.24799	-10.468		M_dhf_e	12.6345	-4.626	21.5948	-12.4331
M_35cgmp_e	3,5-cyclic GMP(1-)	42.8759	-26.8162	24.2614	-41.2284		M_estriolglc_e	7.52499	-0.807616	0.909735	-23.6365
M_tchola_e	taurocholic acid	22.0062	-7.68924	19.3238	-30.3772		M_nad_e	1345.4	1159.46	-392.362	-2261.48
M_3octdece1crn_e	3-hydroxy-octadecenoyl carnitine	48.2236	19.828	111.481	-61.8929		M_thf_e	5.44045	-9.76024	-2.21565	-13.4273
M_cholate_e	Cholate	91.9195	41.5666	43.4402	-215.171		M_uri_e	8.90001	-0.164383	0.41754	-4.58493
M_fad_e	Flavin adenine dinucleotide oxidized	13.4498	0.163987	2057.68	1681.22		M_whhdca_e	5.00815	-18.5074	10.4923	-82.3251
M_gthrd_e	glutathionate(1-)	503.534	-265.284	307.931	-744.515		M_camp_e	271.07	-94.3829	196.111	-430.794
M_5mta_e	5-Methylthioadenosine	4.2873	-1.42447	1.49437	-3.85267		M_udp_e	107.85	-27.0958	53.7434	-99.8372
M_andrstrnglc_c	androsterone 3-glucosiduronic acid	21.2851	-25.124	72.052	-45.3049		M_dgmp_e	110.106	-19.8898	-6.68179	-45.5581
M_avite2_e	alpha-tocotrienol	577.604	327.4	1606.12	-885.178		M_amp_e	110.106	-19.8898	-6.68179	-45.5581
M_bilirub_e	bilirubin(2-)	8.23115	4.34038	3.03679	-11.0386		M_2425dhvitd3_e	5.98671	-3.79751	3.88646	-11.0602
M_dhf_e	dihydrofolate(2-)	12.6345	-4.626	21.5948	-12.4331		M_25hvitd2_e	0.800336	-0.428788	0.90664	-11.2212
M_estriolglc_e	16-Glucuronide-estriol	7.52499	-0.807616	0.909735	-23.6365		M_adp_e	30.9351	-23.6165	31.4297	-36.1741
M_nad_e	NAD(1-)	1345.4	1159.46	-392.362	-2261.48		M_aprgstrn_e	2.61068	-3.61312	0.906237	-8.62885
M_thf_e	(6S)-5,6,7,8-tetrahydrofolate(2-)	5.44045	-9.76024	-2.21565	-13.4273		M_decdicrn_e	0.0650431	-2.6553	-0.98039	-13.6905
M_uri_e	Uridine	8.90001	-0.164383	0.41754	-4.58493		M_estroneglc_e	0.532222	-5.50156	3.42318	-31.2439
M_whhdca_e	omega hydroxy hexadecanoate (n-C16:0)	5.00815	-18.5074	10.4923	-82.3251		M_glu_L_e	1.30408	-2.75561	0.0860303	-3.90234
							M_HC01361_e	4.2913	-1.52202	-0.96666	-3.20073
ESI + i - (4)							M_HC02176_e	0	0	0	0
		Aldrin-Exposed		Non-Exposed			M_HC02191_e	1.08914	-1.49813	0.580501	-1.82261
ID	Name	UB	LB	UB	LB		M_ins_e	-0.300345	-1.19392	-0.0287224	-3.22949
M_camp_e	3,5-cyclic AMP(1-)	271.07	-94.3829	196.111	-430.794		M_ocdca_e	0.789779	-0.974231	4.54595	-1.8999
M_udp_e	UDP(3-)	107.85	-27.0958	53.7434	-99.8372		M_ttdca_e	2.18746	-0.797462	0.965086	-2.32422
M_dgmp_e	dGMP(2-)	110.106	-19.8898	-6.68179	-45.5581		M_udpgal_e	7.52071	-9.55233	6.38406	-10.9114
M_amp_e	AMP	110.106	-19.8898	-6.68179	-45.5581		M_vitd3_e	2.09098	-2.19525	-0.619902	-7.70561
ESI- (23)
		Aldrin-Exposed		Non-Exposed
ID	Name	UB	LB	UB	LB
M_2425dhvitd3_e	(24R)-24,25-dihydroxycalciol	5.98671	-3.79751	3.88646	-11.0602
M_25hvitd2_e	25-Hydroxyvitamin D2	0.800336	-0.428788	0.90664	-11.2212
M_adp_e	ADP(3-)	30.9351	-23.6165	31.4297	-36.1741
M_aprgstrn_e	(20S)-20-hydroxypregn-4-en-3-one	2.61068	-3.61312	0.906237	-8.62885
M_decdicrn_e	decadienoyl carnitine	0.0650431	-2.6553	-0.98039	-13.6905
M_estroneglc_e	estrone 3-glucosiduronic acid	0.532222	-5.50156	3.42318	-31.2439
M_glu_L_e	L-glutamate(1-)	1.30408	-2.75561	0.0860303	-3.90234
M_HC01361_e	Dihydroneopterin	4.2913	-1.52202	-0.96666	-3.20073
M_HC02176_e	laurate	0	0	0	0
M_HC02191_e	lithocholate	1.08914	-1.49813	0.580501	-1.82261
M_ins_e	Inosine	-0.300345	-1.19392	-0.0287224	-3.22949
M_ocdca_e	octadecanoate (n-C18:0)	0.789779	-0.974231	4.54595	-1.8999
M_ttdca_e	tetradecanoate (n-C14:0)	2.18746	-0.797462	0.965086	-2.32422
M_udpgal_e	[(2R,3S,4R,5R)-5-(2,4-dioxo-1,2,3,4-tetrahydropyrimidin-1-yl)-3,4-dihydroxyoxolan-2-yl]methyl {[(3R,4S,5S,6R)-3,4,5-trihydroxy-6-(hydroxymethyl)oxan-2-yl phosphonato]oxy}phosphonate	7.52071	-9.55233	6.38406	-10.9114
M_vitd3_e	calciol	2.09098	-2.19525	-0.619902	-7.70561

## Sheet: Metabolomics_Raw
167	Model_Metabolites															Experimental_Metabolites
	Met_ID	Met_Name	Formula	Inchi	HEPATONET	EHMN	Accession	Kegg	InchiID	Formula	ChebiID	Smiles	logP	MW		Condition	nºROI	temps ret(min)	mzROI	Ad_1	Ad_2	LB	UB
1	M_1p2cbxl	1-pyrroline-2-carboxylate	C5H6NO2	InChI=1S/C5H7NO2/c7-5(8)4-2-1-3-6-4/h1-3H2,(H,7,8)/p-1		C03564	HMDB06875	C03564	1S/C5H7NO2/c7-5(8)4-2-1-3-6-4/h1-3H2,(H,7,8)	C5H7NO2	36761	OC(=O)C1=NCCC1	0.38	113.048		Control_Cell	n_12	3.62	112.04	113.048	54.034	-1.09011e+07	-1.69008e+06
1	M_1p3h5c	L-1-Pyrroline-3-hydroxy-5-carboxylate	C5H6NO3	InChI=1S/C5H7NO3/c7-3-1-4(5(8)9)6-2-3/h2-4,7H,1H2,(H,8,9)/p-1/t3-,4+/m1/s1	HC01261	C04281	HMDB01369	C04281	1S/C5H7NO3/c7-3-1-4(5(8)9)6-2-3/h2-4,7H,1H2,(H,8,9)	C5H7NO3	27391	OC1CC(N=C1)C(O)=O	-1.1	129.043		Aldrin_Cell	n_24	6.47	128.035	129.043	70.029	-2.20162e+08	1.35297e+08
0	M_1p3h5c	L-1-Pyrroline-3-hydroxy-5-carboxylate	C5H6NO3	InChI=1S/C5H7NO3/c7-3-1-4(5(8)9)6-2-3/h2-4,7H,1H2,(H,8,9)/p-1/t3-,4+/m1/s1	HC01261	C04281	HMDB01369	C04281	1S/C5H7NO3/c7-3-1-4(5(8)9)6-2-3/h2-4,7H,1H2,(H,8,9)	C5H7NO3	27391	OC1CC(N=C1)C(O)=O	-1.1	129.043		Control_Cell	n_23	6.12	128.035	129.043	70.029	-2.13278e+08	8.71624e+07
1	M_2pg	D-Glycerate 2-phosphate	C3H4O7P	1/C3H7O7P/c4-1-2(3(5)6)10-11(7,8)9/h2,4H,1H2,(H,5,6)(H2,7,8,9)/t2-/m1/s1/f/h5,7-8H	HC00463	C00631	HMDB03391	C00631	1S/C3H7O7P/c4-1-2(3(5)6)10-11(7,8)9/h2,4H,1H2,(H,5,6)(H2,7,8,9)/t2-/m1/s1	C3H7O7P	17835	OC[C@@H](OP(O)(O)=O)C(O)=O	-2.24	185.993		Aldrin_Cell	n_60	10.32	184.985	185.993	126.979	-2.42571e+06	9.0226e+06
1	M_3aib	(S)-3-aminoisobutyric acid	C4H9NO2	InChI=1S/C4H9NO2/c1-3(2-5)4(6)7/h3H,2,5H2,1H3,(H,6,7)/t3-/m0/s1		C03284	HMDB02166	C03284	1S/C4H9NO2/c1-3(2-5)4(6)7/h3H,2,5H2,1H3,(H,6,7)/t3-/m0/s1	C4H9NO2	33094	C[C@@H](CN)C(O)=O	-2.97	103.063		Aldrin_Cell	n_9	10.6	102.056	103.063	44.049	-1.43399e+07	1.38067e+07
0	M_3aib	(S)-3-aminoisobutyric acid	C4H9NO2	InChI=1S/C4H9NO2/c1-3(2-5)4(6)7/h3H,2,5H2,1H3,(H,6,7)/t3-/m0/s1		C03284	HMDB02166	C03284	1S/C4H9NO2/c1-3(2-5)4(6)7/h3H,2,5H2,1H3,(H,6,7)/t3-/m0/s1	C4H9NO2	33094	C[C@@H](CN)C(O)=O	-2.97	103.063		Control_Cell	n_8	10.82	102.056	103.063	44.049	-1.34534e+07	1.13764e+06
0	M_3aib	(S)-3-aminoisobutyric acid	C4H9NO2	InChI=1S/C4H9NO2/c1-3(2-5)4(6)7/h3H,2,5H2,1H3,(H,6,7)/t3-/m0/s1		C03284	HMDB02166	C03284	1S/C4H9NO2/c1-3(2-5)4(6)7/h3H,2,5H2,1H3,(H,6,7)/t3-/m0/s1	C4H9NO2	33094	C[C@@H](CN)C(O)=O	-2.97	103.063		Control_Cell	p_8	14.4	104.07	103.063	85.029	-6.85284e+06	1.98062e+06
1	M_3aib_D	D-3-Amino-isobutanoate	C4H9NO2	InChI=1/C4H9NO2/c1-3(2-5)4(6)7/h3H,2,5H2,1H3,(H,6,7)/t3-/m1/s1	HC00715		HMDB00092	C01026	1S/C4H9NO2/c1-5(2)3-4(6)7/h3H2,1-2H3,(H,6,7)	C4H9NO2	17724	CN(C)CC(O)=O	-2.91	103.063		Aldrin_Cell	n_9	10.6	102.056	103.063	44.049	-1.43399e+07	1.38067e+07
0	M_3aib_D	D-3-Amino-isobutanoate	C4H9NO2	InChI=1/C4H9NO2/c1-3(2-5)4(6)7/h3H,2,5H2,1H3,(H,6,7)/t3-/m1/s1	HC00715		HMDB00112	C00334	1S/C4H9NO2/c5-3-1-2-4(6)7/h1-3,5H2,(H,6,7)	C4H9NO2	16865	NCCCC(O)=O	-3.17	103.063		Aldrin_Cell	n_9	10.6	102.056	103.063	44.049	-1.43399e+07	1.38067e+07
0	M_3aib_D	D-3-Amino-isobutanoate	C4H9NO2	InChI=1/C4H9NO2/c1-3(2-5)4(6)7/h3H,2,5H2,1H3,(H,6,7)/t3-/m1/s1	HC00715		HMDB00452	C02356	1S/C4H9NO2/c1-2-3(5)4(6)7/h3H,2,5H2,1H3,(H,6,7)/t3-/m0/s1	C4H9NO2	35619	CC[C@H](N)C(O)=O	-3.17	103.063		Aldrin_Cell	n_9	10.6	102.056	103.063	44.049	-1.43399e+07	1.38067e+07
0	M_3aib_D	D-3-Amino-isobutanoate	C4H9NO2	InChI=1/C4H9NO2/c1-3(2-5)4(6)7/h3H,2,5H2,1H3,(H,6,7)/t3-/m1/s1	HC00715		HMDB00650	C02261	1S/C4H9NO2/c1-2-3(5)4(6)7/h3H,2,5H2,1H3,(H,6,7)/t3-/m1/s1	C4H9NO2	28797	CC[C@@H](N)C(O)=O	-2.55	103.063		Aldrin_Cell	n_9	10.6	102.056	103.063	44.049	-1.43399e+07	1.38067e+07
0	M_3aib_D	D-3-Amino-isobutanoate	C4H9NO2	InChI=1/C4H9NO2/c1-3(2-5)4(6)7/h3H,2,5H2,1H3,(H,6,7)/t3-/m1/s1	HC00715		HMDB01906	C03665	1S/C4H9NO2/c1-4(2,5)3(6)7/h5H2,1-2H3,(H,6,7)	C4H9NO2	27971	CC(C)(N)C(O)=O	-2.45	103.063		Aldrin_Cell	n_9	10.6	102.056	103.063	44.049	-1.43399e+07	1.38067e+07
0	M_3aib_D	D-3-Amino-isobutanoate	C4H9NO2	InChI=1/C4H9NO2/c1-3(2-5)4(6)7/h3H,2,5H2,1H3,(H,6,7)/t3-/m1/s1	HC00715		HMDB02166	C03284	1S/C4H9NO2/c1-3(2-5)4(6)7/h3H,2,5H2,1H3,(H,6,7)/t3-/m0/s1	C4H9NO2	33094	C[C@@H](CN)C(O)=O	-2.97	103.063		Aldrin_Cell	n_9	10.6	102.056	103.063	44.049	-1.43399e+07	1.38067e+07
0	M_3aib_D	D-3-Amino-isobutanoate	C4H9NO2	InChI=1/C4H9NO2/c1-3(2-5)4(6)7/h3H,2,5H2,1H3,(H,6,7)/t3-/m1/s1	HC00715		HMDB02299	C01205	1S/C4H9NO2/c1-3(2-5)4(6)7/h3H,2,5H2,1H3,(H,6,7)/t3-/m1/s1	C4H9NO2	16320	C[C@H](CN)C(O)=O	-2.97	103.063		Aldrin_Cell	n_9	10.6	102.056	103.063	44.049	-1.43399e+07	1.38067e+07
0	M_3aib_D	D-3-Amino-isobutanoate	C4H9NO2	InChI=1/C4H9NO2/c1-3(2-5)4(6)7/h3H,2,5H2,1H3,(H,6,7)/t3-/m1/s1	HC00715		HMDB03911	C05145	1S/C4H9NO2/c1-3(2-5)4(6)7/h3H,2,5H2,1H3,(H,6,7)	C4H9NO2	27389	CC(CN)C(O)=O	-2.97	103.063		Aldrin_Cell	n_9	10.6	102.056	103.063	44.049	-1.43399e+07	1.38067e+07
0	M_3aib_D	D-3-Amino-isobutanoate	C4H9NO2	InChI=1/C4H9NO2/c1-3(2-5)4(6)7/h3H,2,5H2,1H3,(H,6,7)/t3-/m1/s1	HC00715		HMDB31329		1S/C4H9NO2/c1-2-3-4-7-5-6/h2-4H2,1H3	C4H9NO2		CCCCON=O	1.44	103.063		Aldrin_Cell	n_9	10.6	102.056	103.063	44.049	-1.43399e+07	1.38067e+07
0	M_3aib_D	D-3-Amino-isobutanoate	C4H9NO2	InChI=1/C4H9NO2/c1-3(2-5)4(6)7/h3H,2,5H2,1H3,(H,6,7)/t3-/m1/s1	HC00715		HMDB31654		1/C4H9NO2/c1-3(5)2-4(6)7/h3H,2,5H2,1H3,(H,6,7)	C4H9NO2	37081	CC(N)CC(O)=O	-2.94	103.063		Aldrin_Cell	n_9	10.6	102.056	103.063	44.049	-1.43399e+07	1.38067e+07
0	M_3aib_D	D-3-Amino-isobutanoate	C4H9NO2	InChI=1/C4H9NO2/c1-3(2-5)4(6)7/h3H,2,5H2,1H3,(H,6,7)/t3-/m1/s1	HC00715		HMDB38394		1S/C4H9NO2/c1-4(6)7-3-2-5/h2-3,5H2,1H3	C4H9NO2		CC(=O)OCCN	-1.12	103.063		Aldrin_Cell	n_9	10.6	102.056	103.063	44.049	-1.43399e+07	1.38067e+07
0	M_3aib_D	D-3-Amino-isobutanoate	C4H9NO2	InChI=1/C4H9NO2/c1-3(2-5)4(6)7/h3H,2,5H2,1H3,(H,6,7)/t3-/m1/s1	HC00715		HMDB41945	C11735	1S/C4H9NO2/c1-2-5-3-4(6)7/h5H,2-3H2,1H3,(H,6,7)	C4H9NO2	15620	CCNCC(O)=O	-2.52	103.063		Aldrin_Cell	n_9	10.6	102.056	103.063	44.049	-1.43399e+07	1.38067e+07
0	M_3aib_D	D-3-Amino-isobutanoate	C4H9NO2	InChI=1/C4H9NO2/c1-3(2-5)4(6)7/h3H,2,5H2,1H3,(H,6,7)/t3-/m1/s1	HC00715		HMDB00092	C01026	1S/C4H9NO2/c1-5(2)3-4(6)7/h3H2,1-2H3,(H,6,7)	C4H9NO2	17724	CN(C)CC(O)=O	-2.91	103.063		Control_Cell	n_8	10.82	102.056	103.063	44.049	-1.34534e+07	1.13764e+06
0	M_3aib_D	D-3-Amino-isobutanoate	C4H9NO2	InChI=1/C4H9NO2/c1-3(2-5)4(6)7/h3H,2,5H2,1H3,(H,6,7)/t3-/m1/s1	HC00715		HMDB00092	C01026	1S/C4H9NO2/c1-5(2)3-4(6)7/h3H2,1-2H3,(H,6,7)	C4H9NO2	17724	CN(C)CC(O)=O	-2.91	103.063		Control_Cell	p_8	14.4	104.07	103.063	85.029	-6.85284e+06	1.98062e+06
0	M_3aib_D	D-3-Amino-isobutanoate	C4H9NO2	InChI=1/C4H9NO2/c1-3(2-5)4(6)7/h3H,2,5H2,1H3,(H,6,7)/t3-/m1/s1	HC00715		HMDB00112	C00334	1S/C4H9NO2/c5-3-1-2-4(6)7/h1-3,5H2,(H,6,7)	C4H9NO2	16865	NCCCC(O)=O	-3.17	103.063		Control_Cell	n_8	10.82	102.056	103.063	44.049	-1.34534e+07	1.13764e+06
0	M_3aib_D	D-3-Amino-isobutanoate	C4H9NO2	InChI=1/C4H9NO2/c1-3(2-5)4(6)7/h3H,2,5H2,1H3,(H,6,7)/t3-/m1/s1	HC00715		HMDB00112	C00334	1S/C4H9NO2/c5-3-1-2-4(6)7/h1-3,5H2,(H,6,7)	C4H9NO2	16865	NCCCC(O)=O	-3.17	103.063		Control_Cell	p_8	14.4	104.07	103.063	85.029	-6.85284e+06	1.98062e+06
0	M_3aib_D	D-3-Amino-isobutanoate	C4H9NO2	InChI=1/C4H9NO2/c1-3(2-5)4(6)7/h3H,2,5H2,1H3,(H,6,7)/t3-/m1/s1	HC00715		HMDB00452	C02356	1S/C4H9NO2/c1-2-3(5)4(6)7/h3H,2,5H2,1H3,(H,6,7)/t3-/m0/s1	C4H9NO2	35619	CC[C@H](N)C(O)=O	-3.17	103.063		Control_Cell	n_8	10.82	102.056	103.063	44.049	-1.34534e+07	1.13764e+06
0	M_3aib_D	D-3-Amino-isobutanoate	C4H9NO2	InChI=1/C4H9NO2/c1-3(2-5)4(6)7/h3H,2,5H2,1H3,(H,6,7)/t3-/m1/s1	HC00715		HMDB00452	C02356	1S/C4H9NO2/c1-2-3(5)4(6)7/h3H,2,5H2,1H3,(H,6,7)/t3-/m0/s1	C4H9NO2	35619	CC[C@H](N)C(O)=O	-3.17	103.063		Control_Cell	p_8	14.4	104.07	103.063	85.029	-6.85284e+06	1.98062e+06
0	M_3aib_D	D-3-Amino-isobutanoate	C4H9NO2	InChI=1/C4H9NO2/c1-3(2-5)4(6)7/h3H,2,5H2,1H3,(H,6,7)/t3-/m1/s1	HC00715		HMDB00650	C02261	1S/C4H9NO2/c1-2-3(5)4(6)7/h3H,2,5H2,1H3,(H,6,7)/t3-/m1/s1	C4H9NO2	28797	CC[C@@H](N)C(O)=O	-2.55	103.063		Control_Cell	n_8	10.82	102.056	103.063	44.049	-1.34534e+07	1.13764e+06
0	M_3aib_D	D-3-Amino-isobutanoate	C4H9NO2	InChI=1/C4H9NO2/c1-3(2-5)4(6)7/h3H,2,5H2,1H3,(H,6,7)/t3-/m1/s1	HC00715		HMDB00650	C02261	1S/C4H9NO2/c1-2-3(5)4(6)7/h3H,2,5H2,1H3,(H,6,7)/t3-/m1/s1	C4H9NO2	28797	CC[C@@H](N)C(O)=O	-2.55	103.063		Control_Cell	p_8	14.4	104.07	103.063	85.029	-6.85284e+06	1.98062e+06
0	M_3aib_D	D-3-Amino-isobutanoate	C4H9NO2	InChI=1/C4H9NO2/c1-3(2-5)4(6)7/h3H,2,5H2,1H3,(H,6,7)/t3-/m1/s1	HC00715		HMDB01906	C03665	1S/C4H9NO2/c1-4(2,5)3(6)7/h5H2,1-2H3,(H,6,7)	C4H9NO2	27971	CC(C)(N)C(O)=O	-2.45	103.063		Control_Cell	n_8	10.82	102.056	103.063	44.049	-1.34534e+07	1.13764e+06
0	M_3aib_D	D-3-Amino-isobutanoate	C4H9NO2	InChI=1/C4H9NO2/c1-3(2-5)4(6)7/h3H,2,5H2,1H3,(H,6,7)/t3-/m1/s1	HC00715		HMDB01906	C03665	1S/C4H9NO2/c1-4(2,5)3(6)7/h5H2,1-2H3,(H,6,7)	C4H9NO2	27971	CC(C)(N)C(O)=O	-2.45	103.063		Control_Cell	p_8	14.4	104.07	103.063	85.029	-6.85284e+06	1.98062e+06
0	M_3aib_D	D-3-Amino-isobutanoate	C4H9NO2	InChI=1/C4H9NO2/c1-3(2-5)4(6)7/h3H,2,5H2,1H3,(H,6,7)/t3-/m1/s1	HC00715		HMDB02166	C03284	1S/C4H9NO2/c1-3(2-5)4(6)7/h3H,2,5H2,1H3,(H,6,7)/t3-/m0/s1	C4H9NO2	33094	C[C@@H](CN)C(O)=O	-2.97	103.063		Control_Cell	n_8	10.82	102.056	103.063	44.049	-1.34534e+07	1.13764e+06
0	M_3aib_D	D-3-Amino-isobutanoate	C4H9NO2	InChI=1/C4H9NO2/c1-3(2-5)4(6)7/h3H,2,5H2,1H3,(H,6,7)/t3-/m1/s1	HC00715		HMDB02166	C03284	1S/C4H9NO2/c1-3(2-5)4(6)7/h3H,2,5H2,1H3,(H,6,7)/t3-/m0/s1	C4H9NO2	33094	C[C@@H](CN)C(O)=O	-2.97	103.063		Control_Cell	p_8	14.4	104.07	103.063	85.029	-6.85284e+06	1.98062e+06
0	M_3aib_D	D-3-Amino-isobutanoate	C4H9NO2	InChI=1/C4H9NO2/c1-3(2-5)4(6)7/h3H,2,5H2,1H3,(H,6,7)/t3-/m1/s1	HC00715		HMDB02299	C01205	1S/C4H9NO2/c1-3(2-5)4(6)7/h3H,2,5H2,1H3,(H,6,7)/t3-/m1/s1	C4H9NO2	16320	C[C@H](CN)C(O)=O	-2.97	103.063		Control_Cell	n_8	10.82	102.056	103.063	44.049	-1.34534e+07	1.13764e+06
0	M_3aib_D	D-3-Amino-isobutanoate	C4H9NO2	InChI=1/C4H9NO2/c1-3(2-5)4(6)7/h3H,2,5H2,1H3,(H,6,7)/t3-/m1/s1	HC00715		HMDB02299	C01205	1S/C4H9NO2/c1-3(2-5)4(6)7/h3H,2,5H2,1H3,(H,6,7)/t3-/m1/s1	C4H9NO2	16320	C[C@H](CN)C(O)=O	-2.97	103.063		Control_Cell	p_8	14.4	104.07	103.063	85.029	-6.85284e+06	1.98062e+06
0	M_3aib_D	D-3-Amino-isobutanoate	C4H9NO2	InChI=1/C4H9NO2/c1-3(2-5)4(6)7/h3H,2,5H2,1H3,(H,6,7)/t3-/m1/s1	HC00715		HMDB03911	C05145	1S/C4H9NO2/c1-3(2-5)4(6)7/h3H,2,5H2,1H3,(H,6,7)	C4H9NO2	27389	CC(CN)C(O)=O	-2.97	103.063		Control_Cell	n_8	10.82	102.056	103.063	44.049	-1.34534e+07	1.13764e+06
0	M_3aib_D	D-3-Amino-isobutanoate	C4H9NO2	InChI=1/C4H9NO2/c1-3(2-5)4(6)7/h3H,2,5H2,1H3,(H,6,7)/t3-/m1/s1	HC00715		HMDB03911	C05145	1S/C4H9NO2/c1-3(2-5)4(6)7/h3H,2,5H2,1H3,(H,6,7)	C4H9NO2	27389	CC(CN)C(O)=O	-2.97	103.063		Control_Cell	p_8	14.4	104.07	103.063	85.029	-6.85284e+06	1.98062e+06
0	M_3aib_D	D-3-Amino-isobutanoate	C4H9NO2	InChI=1/C4H9NO2/c1-3(2-5)4(6)7/h3H,2,5H2,1H3,(H,6,7)/t3-/m1/s1	HC00715		HMDB31329		1S/C4H9NO2/c1-2-3-4-7-5-6/h2-4H2,1H3	C4H9NO2		CCCCON=O	1.44	103.063		Control_Cell	n_8	10.82	102.056	103.063	44.049	-1.34534e+07	1.13764e+06
0	M_3aib_D	D-3-Amino-isobutanoate	C4H9NO2	InChI=1/C4H9NO2/c1-3(2-5)4(6)7/h3H,2,5H2,1H3,(H,6,7)/t3-/m1/s1	HC00715		HMDB31329		1S/C4H9NO2/c1-2-3-4-7-5-6/h2-4H2,1H3	C4H9NO2		CCCCON=O	1.44	103.063		Control_Cell	p_8	14.4	104.07	103.063	85.029	-6.85284e+06	1.98062e+06
0	M_3aib_D	D-3-Amino-isobutanoate	C4H9NO2	InChI=1/C4H9NO2/c1-3(2-5)4(6)7/h3H,2,5H2,1H3,(H,6,7)/t3-/m1/s1	HC00715		HMDB31654		1/C4H9NO2/c1-3(5)2-4(6)7/h3H,2,5H2,1H3,(H,6,7)	C4H9NO2	37081	CC(N)CC(O)=O	-2.94	103.063		Control_Cell	n_8	10.82	102.056	103.063	44.049	-1.34534e+07	1.13764e+06
0	M_3aib_D	D-3-Amino-isobutanoate	C4H9NO2	InChI=1/C4H9NO2/c1-3(2-5)4(6)7/h3H,2,5H2,1H3,(H,6,7)/t3-/m1/s1	HC00715		HMDB31654		1/C4H9NO2/c1-3(5)2-4(6)7/h3H,2,5H2,1H3,(H,6,7)	C4H9NO2	37081	CC(N)CC(O)=O	-2.94	103.063		Control_Cell	p_8	14.4	104.07	103.063	85.029	-6.85284e+06	1.98062e+06
0	M_3aib_D	D-3-Amino-isobutanoate	C4H9NO2	InChI=1/C4H9NO2/c1-3(2-5)4(6)7/h3H,2,5H2,1H3,(H,6,7)/t3-/m1/s1	HC00715		HMDB38394		1S/C4H9NO2/c1-4(6)7-3-2-5/h2-3,5H2,1H3	C4H9NO2		CC(=O)OCCN	-1.12	103.063		Control_Cell	n_8	10.82	102.056	103.063	44.049	-1.34534e+07	1.13764e+06
0	M_3aib_D	D-3-Amino-isobutanoate	C4H9NO2	InChI=1/C4H9NO2/c1-3(2-5)4(6)7/h3H,2,5H2,1H3,(H,6,7)/t3-/m1/s1	HC00715		HMDB38394		1S/C4H9NO2/c1-4(6)7-3-2-5/h2-3,5H2,1H3	C4H9NO2		CC(=O)OCCN	-1.12	103.063		Control_Cell	p_8	14.4	104.07	103.063	85.029	-6.85284e+06	1.98062e+06
0	M_3aib_D	D-3-Amino-isobutanoate	C4H9NO2	InChI=1/C4H9NO2/c1-3(2-5)4(6)7/h3H,2,5H2,1H3,(H,6,7)/t3-/m1/s1	HC00715		HMDB41945	C11735	1S/C4H9NO2/c1-2-5-3-4(6)7/h5H,2-3H2,1H3,(H,6,7)	C4H9NO2	15620	CCNCC(O)=O	-2.52	103.063		Control_Cell	n_8	10.82	102.056	103.063	44.049	-1.34534e+07	1.13764e+06
0	M_3aib_D	D-3-Amino-isobutanoate	C4H9NO2	InChI=1/C4H9NO2/c1-3(2-5)4(6)7/h3H,2,5H2,1H3,(H,6,7)/t3-/m1/s1	HC00715		HMDB41945	C11735	1S/C4H9NO2/c1-2-5-3-4(6)7/h5H,2-3H2,1H3,(H,6,7)	C4H9NO2	15620	CCNCC(O)=O	-2.52	103.063		Control_Cell	p_8	14.4	104.07	103.063	85.029	-6.85284e+06	1.98062e+06
1	M_3aib_D_e	D-3-Amino-isobutanoate	C4H9NO2	InChI=1/C4H9NO2/c1-3(2-5)4(6)7/h3H,2,5H2,1H3,(H,6,7)/t3-/m1/s1	HC00715		HMDB00092	C01026	1S/C4H9NO2/c1-5(2)3-4(6)7/h3H2,1-2H3,(H,6,7)	C4H9NO2	17724	CN(C)CC(O)=O	-2.91	103.063328537		Aldrin_Med	n_131	10.92	250030	251038	192024	-40531231.6830258	1009315631.96011
0	M_3aib_D_e	D-3-Amino-isobutanoate	C4H9NO2	InChI=1/C4H9NO2/c1-3(2-5)4(6)7/h3H,2,5H2,1H3,(H,6,7)/t3-/m1/s1	HC00715		HMDB00112	C00334	1S/C4H9NO2/c5-3-1-2-4(6)7/h1-3,5H2,(H,6,7)	C4H9NO2	16865	NCCCC(O)=O	-3.17	103.063328537		Aldrin_Med	n_131	10.92	250030	251038	192024	-40531231.6830258	1009315631.96011
0	M_3aib_D_e	D-3-Amino-isobutanoate	C4H9NO2	InChI=1/C4H9NO2/c1-3(2-5)4(6)7/h3H,2,5H2,1H3,(H,6,7)/t3-/m1/s1	HC00715		HMDB00452	C02356	1S/C4H9NO2/c1-2-3(5)4(6)7/h3H,2,5H2,1H3,(H,6,7)/t3-/m0/s1	C4H9NO2	35619	CC[C@H](N)C(O)=O	-3.17	103.063328537		Aldrin_Med	n_131	10.92	250030	251038	192024	-40531231.6830258	1009315631.96011
0	M_3aib_D_e	D-3-Amino-isobutanoate	C4H9NO2	InChI=1/C4H9NO2/c1-3(2-5)4(6)7/h3H,2,5H2,1H3,(H,6,7)/t3-/m1/s1	HC00715		HMDB00650	C02261	1S/C4H9NO2/c1-2-3(5)4(6)7/h3H,2,5H2,1H3,(H,6,7)/t3-/m1/s1	C4H9NO2	28797	CC[C@@H](N)C(O)=O	-2.55	103.063328537		Aldrin_Med	n_131	10.92	250030	251038	192024	-40531231.6830258	1009315631.96011
0	M_3aib_D_e	D-3-Amino-isobutanoate	C4H9NO2	InChI=1/C4H9NO2/c1-3(2-5)4(6)7/h3H,2,5H2,1H3,(H,6,7)/t3-/m1/s1	HC00715		HMDB01906	C03665	1S/C4H9NO2/c1-4(2,5)3(6)7/h5H2,1-2H3,(H,6,7)	C4H9NO2	27971	CC(C)(N)C(O)=O	-2.45	103.063328537		Aldrin_Med	n_131	10.92	250030	251038	192024	-40531231.6830258	1009315631.96011
0	M_3aib_D_e	D-3-Amino-isobutanoate	C4H9NO2	InChI=1/C4H9NO2/c1-3(2-5)4(6)7/h3H,2,5H2,1H3,(H,6,7)/t3-/m1/s1	HC00715		HMDB02166	C03284	1S/C4H9NO2/c1-3(2-5)4(6)7/h3H,2,5H2,1H3,(H,6,7)/t3-/m0/s1	C4H9NO2	33094	C[C@@H](CN)C(O)=O	-2.97	103.063328537		Aldrin_Med	n_131	10.92	250030	251038	192024	-40531231.6830258	1009315631.96011
0	M_3aib_D_e	D-3-Amino-isobutanoate	C4H9NO2	InChI=1/C4H9NO2/c1-3(2-5)4(6)7/h3H,2,5H2,1H3,(H,6,7)/t3-/m1/s1	HC00715		HMDB02299	C01205	1S/C4H9NO2/c1-3(2-5)4(6)7/h3H,2,5H2,1H3,(H,6,7)/t3-/m1/s1	C4H9NO2	16320	C[C@H](CN)C(O)=O	-2.97	103.063328537		Aldrin_Med	n_131	10.92	250030	251038	192024	-40531231.6830258	1009315631.96011
0	M_3aib_D_e	D-3-Amino-isobutanoate	C4H9NO2	InChI=1/C4H9NO2/c1-3(2-5)4(6)7/h3H,2,5H2,1H3,(H,6,7)/t3-/m1/s1	HC00715		HMDB03911	C05145	1S/C4H9NO2/c1-3(2-5)4(6)7/h3H,2,5H2,1H3,(H,6,7)	C4H9NO2	27389	CC(CN)C(O)=O	-2.97	103.063328537		Aldrin_Med	n_131	10.92	250030	251038	192024	-40531231.6830258	1009315631.96011
0	M_3aib_D_e	D-3-Amino-isobutanoate	C4H9NO2	InChI=1/C4H9NO2/c1-3(2-5)4(6)7/h3H,2,5H2,1H3,(H,6,7)/t3-/m1/s1	HC00715		HMDB31329		1S/C4H9NO2/c1-2-3-4-7-5-6/h2-4H2,1H3	C4H9NO2		CCCCON=O	1.44	103.063328537		Aldrin_Med	n_131	10.92	250030	251038	192024	-40531231.6830258	1009315631.96011
0	M_3aib_D_e	D-3-Amino-isobutanoate	C4H9NO2	InChI=1/C4H9NO2/c1-3(2-5)4(6)7/h3H,2,5H2,1H3,(H,6,7)/t3-/m1/s1	HC00715		HMDB31654		1/C4H9NO2/c1-3(5)2-4(6)7/h3H,2,5H2,1H3,(H,6,7)	C4H9NO2	37081	CC(N)CC(O)=O	-2.94	103.063328537		Aldrin_Med	n_131	10.92	250030	251038	192024	-40531231.6830258	1009315631.96011
0	M_3aib_D_e	D-3-Amino-isobutanoate	C4H9NO2	InChI=1/C4H9NO2/c1-3(2-5)4(6)7/h3H,2,5H2,1H3,(H,6,7)/t3-/m1/s1	HC00715		HMDB38394		1S/C4H9NO2/c1-4(6)7-3-2-5/h2-3,5H2,1H3	C4H9NO2		CC(=O)OCCN	-1.12	103.063328537		Aldrin_Med	n_131	10.92	250030	251038	192024	-40531231.6830258	1009315631.96011
0	M_3aib_D_e	D-3-Amino-isobutanoate	C4H9NO2	InChI=1/C4H9NO2/c1-3(2-5)4(6)7/h3H,2,5H2,1H3,(H,6,7)/t3-/m1/s1	HC00715		HMDB41945	C11735	1S/C4H9NO2/c1-2-5-3-4(6)7/h5H,2-3H2,1H3,(H,6,7)	C4H9NO2	15620	CCNCC(O)=O	-2.52	103.063328537		Aldrin_Med	n_131	10.92	250030	251038	192024	-40531231.6830258	1009315631.96011
0	M_3aib_D_e	D-3-Amino-isobutanoate	C4H9NO2	InChI=1/C4H9NO2/c1-3(2-5)4(6)7/h3H,2,5H2,1H3,(H,6,7)/t3-/m1/s1	HC00715		HMDB00092	C01026	1S/C4H9NO2/c1-5(2)3-4(6)7/h3H2,1-2H3,(H,6,7)	C4H9NO2	17724	CN(C)CC(O)=O	-2.91	103.063328537		Control_Med	n_15	11.25	102056	103063	44049	-11974599192.1683	13904615607.9059
0	M_3aib_D_e	D-3-Amino-isobutanoate	C4H9NO2	InChI=1/C4H9NO2/c1-3(2-5)4(6)7/h3H,2,5H2,1H3,(H,6,7)/t3-/m1/s1	HC00715		HMDB00112	C00334	1S/C4H9NO2/c5-3-1-2-4(6)7/h1-3,5H2,(H,6,7)	C4H9NO2	16865	NCCCC(O)=O	-3.17	103.063328537		Control_Med	n_15	11.25	102056	103063	44049	-11974599192.1683	13904615607.9059
0	M_3aib_D_e	D-3-Amino-isobutanoate	C4H9NO2	InChI=1/C4H9NO2/c1-3(2-5)4(6)7/h3H,2,5H2,1H3,(H,6,7)/t3-/m1/s1	HC00715		HMDB00452	C02356	1S/C4H9NO2/c1-2-3(5)4(6)7/h3H,2,5H2,1H3,(H,6,7)/t3-/m0/s1	C4H9NO2	35619	CC[C@H](N)C(O)=O	-3.17	103.063328537		Control_Med	n_15	11.25	102056	103063	44049	-11974599192.1683	13904615607.9059
0	M_3aib_D_e	D-3-Amino-isobutanoate	C4H9NO2	InChI=1/C4H9NO2/c1-3(2-5)4(6)7/h3H,2,5H2,1H3,(H,6,7)/t3-/m1/s1	HC00715		HMDB00650	C02261	1S/C4H9NO2/c1-2-3(5)4(6)7/h3H,2,5H2,1H3,(H,6,7)/t3-/m1/s1	C4H9NO2	28797	CC[C@@H](N)C(O)=O	-2.55	103.063328537		Control_Med	n_15	11.25	102056	103063	44049	-11974599192.1683	13904615607.9059
0	M_3aib_D_e	D-3-Amino-isobutanoate	C4H9NO2	InChI=1/C4H9NO2/c1-3(2-5)4(6)7/h3H,2,5H2,1H3,(H,6,7)/t3-/m1/s1	HC00715		HMDB01906	C03665	1S/C4H9NO2/c1-4(2,5)3(6)7/h5H2,1-2H3,(H,6,7)	C4H9NO2	27971	CC(C)(N)C(O)=O	-2.45	103.063328537		Control_Med	n_15	11.25	102056	103063	44049	-11974599192.1683	13904615607.9059
0	M_3aib_D_e	D-3-Amino-isobutanoate	C4H9NO2	InChI=1/C4H9NO2/c1-3(2-5)4(6)7/h3H,2,5H2,1H3,(H,6,7)/t3-/m1/s1	HC00715		HMDB02166	C03284	1S/C4H9NO2/c1-3(2-5)4(6)7/h3H,2,5H2,1H3,(H,6,7)/t3-/m0/s1	C4H9NO2	33094	C[C@@H](CN)C(O)=O	-2.97	103.063328537		Control_Med	n_15	11.25	102056	103063	44049	-11974599192.1683	13904615607.9059
0	M_3aib_D_e	D-3-Amino-isobutanoate	C4H9NO2	InChI=1/C4H9NO2/c1-3(2-5)4(6)7/h3H,2,5H2,1H3,(H,6,7)/t3-/m1/s1	HC00715		HMDB02299	C01205	1S/C4H9NO2/c1-3(2-5)4(6)7/h3H,2,5H2,1H3,(H,6,7)/t3-/m1/s1	C4H9NO2	16320	C[C@H](CN)C(O)=O	-2.97	103.063328537		Control_Med	n_15	11.25	102056	103063	44049	-11974599192.1683	13904615607.9059
0	M_3aib_D_e	D-3-Amino-isobutanoate	C4H9NO2	InChI=1/C4H9NO2/c1-3(2-5)4(6)7/h3H,2,5H2,1H3,(H,6,7)/t3-/m1/s1	HC00715		HMDB03911	C05145	1S/C4H9NO2/c1-3(2-5)4(6)7/h3H,2,5H2,1H3,(H,6,7)	C4H9NO2	27389	CC(CN)C(O)=O	-2.97	103.063328537		Control_Med	n_15	11.25	102056	103063	44049	-11974599192.1683	13904615607.9059
0	M_3aib_D_e	D-3-Amino-isobutanoate	C4H9NO2	InChI=1/C4H9NO2/c1-3(2-5)4(6)7/h3H,2,5H2,1H3,(H,6,7)/t3-/m1/s1	HC00715		HMDB31329		1S/C4H9NO2/c1-2-3-4-7-5-6/h2-4H2,1H3	C4H9NO2		CCCCON=O	1.44	103.063328537		Control_Med	n_15	11.25	102056	103063	44049	-11974599192.1683	13904615607.9059
0	M_3aib_D_e	D-3-Amino-isobutanoate	C4H9NO2	InChI=1/C4H9NO2/c1-3(2-5)4(6)7/h3H,2,5H2,1H3,(H,6,7)/t3-/m1/s1	HC00715		HMDB31654		1/C4H9NO2/c1-3(5)2-4(6)7/h3H,2,5H2,1H3,(H,6,7)	C4H9NO2	37081	CC(N)CC(O)=O	-2.94	103.063328537		Control_Med	n_15	11.25	102056	103063	44049	-11974599192.1683	13904615607.9059
0	M_3aib_D_e	D-3-Amino-isobutanoate	C4H9NO2	InChI=1/C4H9NO2/c1-3(2-5)4(6)7/h3H,2,5H2,1H3,(H,6,7)/t3-/m1/s1	HC00715		HMDB38394		1S/C4H9NO2/c1-4(6)7-3-2-5/h2-3,5H2,1H3	C4H9NO2		CC(=O)OCCN	-1.12	103.063328537		Control_Med	n_15	11.25	102056	103063	44049	-11974599192.1683	13904615607.9059
0	M_3aib_D_e	D-3-Amino-isobutanoate	C4H9NO2	InChI=1/C4H9NO2/c1-3(2-5)4(6)7/h3H,2,5H2,1H3,(H,6,7)/t3-/m1/s1	HC00715		HMDB41945	C11735	1S/C4H9NO2/c1-2-5-3-4(6)7/h5H,2-3H2,1H3,(H,6,7)	C4H9NO2	15620	CCNCC(O)=O	-2.52	103.063328537		Control_Med	n_15	11.25	102056	103063	44049	-11974599192.1683	13904615607.9059
1	M_3aib_e	(S)-3-aminoisobutyric acid	C4H9NO2	InChI=1S/C4H9NO2/c1-3(2-5)4(6)7/h3H,2,5H2,1H3,(H,6,7)/t3-/m0/s1		C03284	HMDB02166	C03284	1S/C4H9NO2/c1-3(2-5)4(6)7/h3H,2,5H2,1H3,(H,6,7)/t3-/m0/s1	C4H9NO2	33094	C[C@@H](CN)C(O)=O	-2.97	103.063328537		Aldrin_Med	n_131	10.92	250030	251038	192024	-40531231.6830258	1009315631.96011
0	M_3aib_e	(S)-3-aminoisobutyric acid	C4H9NO2	InChI=1S/C4H9NO2/c1-3(2-5)4(6)7/h3H,2,5H2,1H3,(H,6,7)/t3-/m0/s1		C03284	HMDB02166	C03284	1S/C4H9NO2/c1-3(2-5)4(6)7/h3H,2,5H2,1H3,(H,6,7)/t3-/m0/s1	C4H9NO2	33094	C[C@@H](CN)C(O)=O	-2.97	103.063328537		Control_Med	n_15	11.25	102056	103063	44049	-11974599192.1683	13904615607.9059
1	M_3dsphgn	(2S)-1-hydroxy-3-oxooctadecan-2-aminium	C18H38NO2	InChI=1S/C18H37NO2/c1-2-3-4-5-6-7-8-9-10-11-12-13-14-15-18(21)17(19)16-20/h17,20H,2-16,19H2,1H3/p+1/t17-/m0/s1	HC01019	C02934	HMDB01480	C02934	1S/C18H37NO2/c1-2-3-4-5-6-7-8-9-10-11-12-13-14-15-18(21)17(19)16-20/h17,20H,2-16,19H2,1H3/t17-/m0/s1	C18H37NO2	17862	CCCCCCCCCCCCCCCC(=O)[C@@H](N)CO	5.45	299.282		Aldrin_Cell	p_93	3.46	300.289	299.282	281.248	-3.61326e+06	4.25769e+06
0	M_3dsphgn	(2S)-1-hydroxy-3-oxooctadecan-2-aminium	C18H38NO2	InChI=1S/C18H37NO2/c1-2-3-4-5-6-7-8-9-10-11-12-13-14-15-18(21)17(19)16-20/h17,20H,2-16,19H2,1H3/p+1/t17-/m0/s1	HC01019	C02934	HMDB01480	C02934	1S/C18H37NO2/c1-2-3-4-5-6-7-8-9-10-11-12-13-14-15-18(21)17(19)16-20/h17,20H,2-16,19H2,1H3/t17-/m0/s1	C18H37NO2	17862	CCCCCCCCCCCCCCCC(=O)[C@@H](N)CO	5.45	299.282		Control_Cell	p_113	3.46	300.289	299.282	281.248	-6.78101e+06	9.81663e+06
1	M_3hpp	3-hydroxypropionate	C3H5O3	InChI=1S/C3H6O3/c4-2-1-3(5)6/h4H,1-2H2,(H,5,6)/p-1	HC00625	C01013	HMDB00700	C01013	1S/C3H6O3/c4-2-1-3(5)6/h4H,1-2H2,(H,5,6)	C3H6O3	33404	OCCC(O)=O	-0.95	90.032		Aldrin_Cell	n_3	6.72	89.024	90.032	31.018	-2.47321e+08	4.45391e+08
0	M_3hpp	3-hydroxypropionate	C3H5O3	InChI=1S/C3H6O3/c4-2-1-3(5)6/h4H,1-2H2,(H,5,6)/p-1	HC00625	C01013	HMDB00700	C01013	1S/C3H6O3/c4-2-1-3(5)6/h4H,1-2H2,(H,5,6)	C3H6O3	33404	OCCC(O)=O	-0.95	90.032		Control_Cell	n_3	6.8	89.024	90.032	31.018	-8.82167e+08	1.05757e+09
1	M_3pg	3-Phospho-D-glycerate	C3H4O7P	InChI=1S/C3H7O7P/c4-2(3(5)6)1-10-11(7,8)9/h2,4H,1H2,(H,5,6)(H2,7,8,9)/p-3/t2-/m1/s1	HC00186	C00197	HMDB60180	C00197	1/C3H7O7P/c4-2(3(5)6)1-10-11(7,8)9/h2,4H,1H2,(H,5,6)(H2,7,8,9)/t2-/s2	C3H7O7P	17794	O[C@H](COP(O)(O)=O)C(O)=O	-2.26	185.993		Aldrin_Cell	n_60	10.32	184.985	185.993	126.979	-2.42571e+06	9.0226e+06
1	M_3ump	3-UMP(2-)	C9H11N2O9P	InChI=1S/C9H13N2O9P/c12-3-4-7(20-21(16,17)18)6(14)8(19-4)11-2-1-5(13)10-9(11)15/h1-2,4,6-8,12,14H,3H2,(H,10,13,15)(H2,16,17,18)/p-2/t4-,6-,7-,8-/m1/s1		C01368	HMDB60282	C01368	1/C9H13N2O9P/c12-3-4-7(20-21(16,17)18)6(14)8(19-4)11-2-1-5(13)10-9(11)15/h1-2,4,6-8,12,14H,3H2,(H,10,13,15)(H2,16,17,18)/t4-,6-,7-,8-/s2	C9H13N2O9P	28895	OC[C@H]1O[C@H]([C@H](O)[C@@H]1OP(O)(O)=O)N1C=CC(O)=NC1=O	-1.75	324.036		Aldrin_Cell	n_146	9.24	323.028	324.036	265.022	-1.9784e+06	7.92708e+06
0	M_3ump	3-UMP(2-)	C9H11N2O9P	InChI=1S/C9H13N2O9P/c12-3-4-7(20-21(16,17)18)6(14)8(19-4)11-2-1-5(13)10-9(11)15/h1-2,4,6-8,12,14H,3H2,(H,10,13,15)(H2,16,17,18)/p-2/t4-,6-,7-,8-/m1/s1		C01368	HMDB60282	C01368	1/C9H13N2O9P/c12-3-4-7(20-21(16,17)18)6(14)8(19-4)11-2-1-5(13)10-9(11)15/h1-2,4,6-8,12,14H,3H2,(H,10,13,15)(H2,16,17,18)/t4-,6-,7-,8-/s2	C9H13N2O9P	28895	OC[C@H]1O[C@H]([C@H](O)[C@@H]1OP(O)(O)=O)N1C=CC(O)=NC1=O	-1.75	324.036		Control_Cell	n_139	9.64	323.029	324.036	265.022	-3.22451e+07	8.93882e+06
1	M_4abut	4-Aminobutanoate	C4H9NO2				HMDB00092	C01026	1S/C4H9NO2/c1-5(2)3-4(6)7/h3H2,1-2H3,(H,6,7)	C4H9NO2	17724	CN(C)CC(O)=O	-2.91	103.063		Aldrin_Cell	n_9	10.6	102.056	103.063	44.049	-1.43399e+07	1.38067e+07
0	M_4abut	4-Aminobutanoate	C4H9NO2				HMDB00112	C00334	1S/C4H9NO2/c5-3-1-2-4(6)7/h1-3,5H2,(H,6,7)	C4H9NO2	16865	NCCCC(O)=O	-3.17	103.063		Aldrin_Cell	n_9	10.6	102.056	103.063	44.049	-1.43399e+07	1.38067e+07
0	M_4abut	4-Aminobutanoate	C4H9NO2				HMDB00452	C02356	1S/C4H9NO2/c1-2-3(5)4(6)7/h3H,2,5H2,1H3,(H,6,7)/t3-/m0/s1	C4H9NO2	35619	CC[C@H](N)C(O)=O	-3.17	103.063		Aldrin_Cell	n_9	10.6	102.056	103.063	44.049	-1.43399e+07	1.38067e+07
0	M_4abut	4-Aminobutanoate	C4H9NO2				HMDB00650	C02261	1S/C4H9NO2/c1-2-3(5)4(6)7/h3H,2,5H2,1H3,(H,6,7)/t3-/m1/s1	C4H9NO2	28797	CC[C@@H](N)C(O)=O	-2.55	103.063		Aldrin_Cell	n_9	10.6	102.056	103.063	44.049	-1.43399e+07	1.38067e+07
0	M_4abut	4-Aminobutanoate	C4H9NO2				HMDB01906	C03665	1S/C4H9NO2/c1-4(2,5)3(6)7/h5H2,1-2H3,(H,6,7)	C4H9NO2	27971	CC(C)(N)C(O)=O	-2.45	103.063		Aldrin_Cell	n_9	10.6	102.056	103.063	44.049	-1.43399e+07	1.38067e+07
0	M_4abut	4-Aminobutanoate	C4H9NO2				HMDB02166	C03284	1S/C4H9NO2/c1-3(2-5)4(6)7/h3H,2,5H2,1H3,(H,6,7)/t3-/m0/s1	C4H9NO2	33094	C[C@@H](CN)C(O)=O	-2.97	103.063		Aldrin_Cell	n_9	10.6	102.056	103.063	44.049	-1.43399e+07	1.38067e+07
0	M_4abut	4-Aminobutanoate	C4H9NO2				HMDB02299	C01205	1S/C4H9NO2/c1-3(2-5)4(6)7/h3H,2,5H2,1H3,(H,6,7)/t3-/m1/s1	C4H9NO2	16320	C[C@H](CN)C(O)=O	-2.97	103.063		Aldrin_Cell	n_9	10.6	102.056	103.063	44.049	-1.43399e+07	1.38067e+07
0	M_4abut	4-Aminobutanoate	C4H9NO2				HMDB03911	C05145	1S/C4H9NO2/c1-3(2-5)4(6)7/h3H,2,5H2,1H3,(H,6,7)	C4H9NO2	27389	CC(CN)C(O)=O	-2.97	103.063		Aldrin_Cell	n_9	10.6	102.056	103.063	44.049	-1.43399e+07	1.38067e+07
0	M_4abut	4-Aminobutanoate	C4H9NO2				HMDB31329		1S/C4H9NO2/c1-2-3-4-7-5-6/h2-4H2,1H3	C4H9NO2		CCCCON=O	1.44	103.063		Aldrin_Cell	n_9	10.6	102.056	103.063	44.049	-1.43399e+07	1.38067e+07
0	M_4abut	4-Aminobutanoate	C4H9NO2				HMDB31654		1/C4H9NO2/c1-3(5)2-4(6)7/h3H,2,5H2,1H3,(H,6,7)	C4H9NO2	37081	CC(N)CC(O)=O	-2.94	103.063		Aldrin_Cell	n_9	10.6	102.056	103.063	44.049	-1.43399e+07	1.38067e+07
0	M_4abut	4-Aminobutanoate	C4H9NO2				HMDB38394		1S/C4H9NO2/c1-4(6)7-3-2-5/h2-3,5H2,1H3	C4H9NO2		CC(=O)OCCN	-1.12	103.063		Aldrin_Cell	n_9	10.6	102.056	103.063	44.049	-1.43399e+07	1.38067e+07
0	M_4abut	4-Aminobutanoate	C4H9NO2				HMDB41945	C11735	1S/C4H9NO2/c1-2-5-3-4(6)7/h5H,2-3H2,1H3,(H,6,7)	C4H9NO2	15620	CCNCC(O)=O	-2.52	103.063		Aldrin_Cell	n_9	10.6	102.056	103.063	44.049	-1.43399e+07	1.38067e+07
0	M_4abut	4-Aminobutanoate	C4H9NO2				HMDB00092	C01026	1S/C4H9NO2/c1-5(2)3-4(6)7/h3H2,1-2H3,(H,6,7)	C4H9NO2	17724	CN(C)CC(O)=O	-2.91	103.063		Control_Cell	n_8	10.82	102.056	103.063	44.049	-1.34534e+07	1.13764e+06
0	M_4abut	4-Aminobutanoate	C4H9NO2				HMDB00092	C01026	1S/C4H9NO2/c1-5(2)3-4(6)7/h3H2,1-2H3,(H,6,7)	C4H9NO2	17724	CN(C)CC(O)=O	-2.91	103.063		Control_Cell	p_8	14.4	104.07	103.063	85.029	-6.85284e+06	1.98062e+06
0	M_4abut	4-Aminobutanoate	C4H9NO2				HMDB00112	C00334	1S/C4H9NO2/c5-3-1-2-4(6)7/h1-3,5H2,(H,6,7)	C4H9NO2	16865	NCCCC(O)=O	-3.17	103.063		Control_Cell	n_8	10.82	102.056	103.063	44.049	-1.34534e+07	1.13764e+06
0	M_4abut	4-Aminobutanoate	C4H9NO2				HMDB00112	C00334	1S/C4H9NO2/c5-3-1-2-4(6)7/h1-3,5H2,(H,6,7)	C4H9NO2	16865	NCCCC(O)=O	-3.17	103.063		Control_Cell	p_8	14.4	104.07	103.063	85.029	-6.85284e+06	1.98062e+06
0	M_4abut	4-Aminobutanoate	C4H9NO2				HMDB00452	C02356	1S/C4H9NO2/c1-2-3(5)4(6)7/h3H,2,5H2,1H3,(H,6,7)/t3-/m0/s1	C4H9NO2	35619	CC[C@H](N)C(O)=O	-3.17	103.063		Control_Cell	n_8	10.82	102.056	103.063	44.049	-1.34534e+07	1.13764e+06
0	M_4abut	4-Aminobutanoate	C4H9NO2				HMDB00452	C02356	1S/C4H9NO2/c1-2-3(5)4(6)7/h3H,2,5H2,1H3,(H,6,7)/t3-/m0/s1	C4H9NO2	35619	CC[C@H](N)C(O)=O	-3.17	103.063		Control_Cell	p_8	14.4	104.07	103.063	85.029	-6.85284e+06	1.98062e+06
0	M_4abut	4-Aminobutanoate	C4H9NO2				HMDB00650	C02261	1S/C4H9NO2/c1-2-3(5)4(6)7/h3H,2,5H2,1H3,(H,6,7)/t3-/m1/s1	C4H9NO2	28797	CC[C@@H](N)C(O)=O	-2.55	103.063		Control_Cell	n_8	10.82	102.056	103.063	44.049	-1.34534e+07	1.13764e+06
0	M_4abut	4-Aminobutanoate	C4H9NO2				HMDB00650	C02261	1S/C4H9NO2/c1-2-3(5)4(6)7/h3H,2,5H2,1H3,(H,6,7)/t3-/m1/s1	C4H9NO2	28797	CC[C@@H](N)C(O)=O	-2.55	103.063		Control_Cell	p_8	14.4	104.07	103.063	85.029	-6.85284e+06	1.98062e+06
0	M_4abut	4-Aminobutanoate	C4H9NO2				HMDB01906	C03665	1S/C4H9NO2/c1-4(2,5)3(6)7/h5H2,1-2H3,(H,6,7)	C4H9NO2	27971	CC(C)(N)C(O)=O	-2.45	103.063		Control_Cell	n_8	10.82	102.056	103.063	44.049	-1.34534e+07	1.13764e+06
0	M_4abut	4-Aminobutanoate	C4H9NO2				HMDB01906	C03665	1S/C4H9NO2/c1-4(2,5)3(6)7/h5H2,1-2H3,(H,6,7)	C4H9NO2	27971	CC(C)(N)C(O)=O	-2.45	103.063		Control_Cell	p_8	14.4	104.07	103.063	85.029	-6.85284e+06	1.98062e+06
0	M_4abut	4-Aminobutanoate	C4H9NO2				HMDB02166	C03284	1S/C4H9NO2/c1-3(2-5)4(6)7/h3H,2,5H2,1H3,(H,6,7)/t3-/m0/s1	C4H9NO2	33094	C[C@@H](CN)C(O)=O	-2.97	103.063		Control_Cell	n_8	10.82	102.056	103.063	44.049	-1.34534e+07	1.13764e+06
0	M_4abut	4-Aminobutanoate	C4H9NO2				HMDB02166	C03284	1S/C4H9NO2/c1-3(2-5)4(6)7/h3H,2,5H2,1H3,(H,6,7)/t3-/m0/s1	C4H9NO2	33094	C[C@@H](CN)C(O)=O	-2.97	103.063		Control_Cell	p_8	14.4	104.07	103.063	85.029	-6.85284e+06	1.98062e+06
0	M_4abut	4-Aminobutanoate	C4H9NO2				HMDB02299	C01205	1S/C4H9NO2/c1-3(2-5)4(6)7/h3H,2,5H2,1H3,(H,6,7)/t3-/m1/s1	C4H9NO2	16320	C[C@H](CN)C(O)=O	-2.97	103.063		Control_Cell	n_8	10.82	102.056	103.063	44.049	-1.34534e+07	1.13764e+06
0	M_4abut	4-Aminobutanoate	C4H9NO2				HMDB02299	C01205	1S/C4H9NO2/c1-3(2-5)4(6)7/h3H,2,5H2,1H3,(H,6,7)/t3-/m1/s1	C4H9NO2	16320	C[C@H](CN)C(O)=O	-2.97	103.063		Control_Cell	p_8	14.4	104.07	103.063	85.029	-6.85284e+06	1.98062e+06
0	M_4abut	4-Aminobutanoate	C4H9NO2				HMDB03911	C05145	1S/C4H9NO2/c1-3(2-5)4(6)7/h3H,2,5H2,1H3,(H,6,7)	C4H9NO2	27389	CC(CN)C(O)=O	-2.97	103.063		Control_Cell	n_8	10.82	102.056	103.063	44.049	-1.34534e+07	1.13764e+06
0	M_4abut	4-Aminobutanoate	C4H9NO2				HMDB03911	C05145	1S/C4H9NO2/c1-3(2-5)4(6)7/h3H,2,5H2,1H3,(H,6,7)	C4H9NO2	27389	CC(CN)C(O)=O	-2.97	103.063		Control_Cell	p_8	14.4	104.07	103.063	85.029	-6.85284e+06	1.98062e+06
0	M_4abut	4-Aminobutanoate	C4H9NO2				HMDB31329		1S/C4H9NO2/c1-2-3-4-7-5-6/h2-4H2,1H3	C4H9NO2		CCCCON=O	1.44	103.063		Control_Cell	n_8	10.82	102.056	103.063	44.049	-1.34534e+07	1.13764e+06
0	M_4abut	4-Aminobutanoate	C4H9NO2				HMDB31329		1S/C4H9NO2/c1-2-3-4-7-5-6/h2-4H2,1H3	C4H9NO2		CCCCON=O	1.44	103.063		Control_Cell	p_8	14.4	104.07	103.063	85.029	-6.85284e+06	1.98062e+06
0	M_4abut	4-Aminobutanoate	C4H9NO2				HMDB31654		1/C4H9NO2/c1-3(5)2-4(6)7/h3H,2,5H2,1H3,(H,6,7)	C4H9NO2	37081	CC(N)CC(O)=O	-2.94	103.063		Control_Cell	n_8	10.82	102.056	103.063	44.049	-1.34534e+07	1.13764e+06
0	M_4abut	4-Aminobutanoate	C4H9NO2				HMDB31654		1/C4H9NO2/c1-3(5)2-4(6)7/h3H,2,5H2,1H3,(H,6,7)	C4H9NO2	37081	CC(N)CC(O)=O	-2.94	103.063		Control_Cell	p_8	14.4	104.07	103.063	85.029	-6.85284e+06	1.98062e+06
0	M_4abut	4-Aminobutanoate	C4H9NO2				HMDB38394		1S/C4H9NO2/c1-4(6)7-3-2-5/h2-3,5H2,1H3	C4H9NO2		CC(=O)OCCN	-1.12	103.063		Control_Cell	n_8	10.82	102.056	103.063	44.049	-1.34534e+07	1.13764e+06
0	M_4abut	4-Aminobutanoate	C4H9NO2				HMDB38394		1S/C4H9NO2/c1-4(6)7-3-2-5/h2-3,5H2,1H3	C4H9NO2		CC(=O)OCCN	-1.12	103.063		Control_Cell	p_8	14.4	104.07	103.063	85.029	-6.85284e+06	1.98062e+06
0	M_4abut	4-Aminobutanoate	C4H9NO2				HMDB41945	C11735	1S/C4H9NO2/c1-2-5-3-4(6)7/h5H,2-3H2,1H3,(H,6,7)	C4H9NO2	15620	CCNCC(O)=O	-2.52	103.063		Control_Cell	n_8	10.82	102.056	103.063	44.049	-1.34534e+07	1.13764e+06
0	M_4abut	4-Aminobutanoate	C4H9NO2				HMDB41945	C11735	1S/C4H9NO2/c1-2-5-3-4(6)7/h5H,2-3H2,1H3,(H,6,7)	C4H9NO2	15620	CCNCC(O)=O	-2.52	103.063		Control_Cell	p_8	14.4	104.07	103.063	85.029	-6.85284e+06	1.98062e+06
1	M_4abut_e	4-Aminobutanoate	C4H9NO2				HMDB00092	C01026	1S/C4H9NO2/c1-5(2)3-4(6)7/h3H2,1-2H3,(H,6,7)	C4H9NO2	17724	CN(C)CC(O)=O	-2.91	103.063328537		Aldrin_Med	n_131	10.92	250030	251038	192024	-40531231.6830258	1009315631.96011
0	M_4abut_e	4-Aminobutanoate	C4H9NO2				HMDB00112	C00334	1S/C4H9NO2/c5-3-1-2-4(6)7/h1-3,5H2,(H,6,7)	C4H9NO2	16865	NCCCC(O)=O	-3.17	103.063328537		Aldrin_Med	n_131	10.92	250030	251038	192024	-40531231.6830258	1009315631.96011
0	M_4abut_e	4-Aminobutanoate	C4H9NO2				HMDB00452	C02356	1S/C4H9NO2/c1-2-3(5)4(6)7/h3H,2,5H2,1H3,(H,6,7)/t3-/m0/s1	C4H9NO2	35619	CC[C@H](N)C(O)=O	-3.17	103.063328537		Aldrin_Med	n_131	10.92	250030	251038	192024	-40531231.6830258	1009315631.96011
0	M_4abut_e	4-Aminobutanoate	C4H9NO2				HMDB00650	C02261	1S/C4H9NO2/c1-2-3(5)4(6)7/h3H,2,5H2,1H3,(H,6,7)/t3-/m1/s1	C4H9NO2	28797	CC[C@@H](N)C(O)=O	-2.55	103.063328537		Aldrin_Med	n_131	10.92	250030	251038	192024	-40531231.6830258	1009315631.96011
0	M_4abut_e	4-Aminobutanoate	C4H9NO2				HMDB01906	C03665	1S/C4H9NO2/c1-4(2,5)3(6)7/h5H2,1-2H3,(H,6,7)	C4H9NO2	27971	CC(C)(N)C(O)=O	-2.45	103.063328537		Aldrin_Med	n_131	10.92	250030	251038	192024	-40531231.6830258	1009315631.96011
0	M_4abut_e	4-Aminobutanoate	C4H9NO2				HMDB02166	C03284	1S/C4H9NO2/c1-3(2-5)4(6)7/h3H,2,5H2,1H3,(H,6,7)/t3-/m0/s1	C4H9NO2	33094	C[C@@H](CN)C(O)=O	-2.97	103.063328537		Aldrin_Med	n_131	10.92	250030	251038	192024	-40531231.6830258	1009315631.96011
0	M_4abut_e	4-Aminobutanoate	C4H9NO2				HMDB02299	C01205	1S/C4H9NO2/c1-3(2-5)4(6)7/h3H,2,5H2,1H3,(H,6,7)/t3-/m1/s1	C4H9NO2	16320	C[C@H](CN)C(O)=O	-2.97	103.063328537		Aldrin_Med	n_131	10.92	250030	251038	192024	-40531231.6830258	1009315631.96011
0	M_4abut_e	4-Aminobutanoate	C4H9NO2				HMDB03911	C05145	1S/C4H9NO2/c1-3(2-5)4(6)7/h3H,2,5H2,1H3,(H,6,7)	C4H9NO2	27389	CC(CN)C(O)=O	-2.97	103.063328537		Aldrin_Med	n_131	10.92	250030	251038	192024	-40531231.6830258	1009315631.96011
0	M_4abut_e	4-Aminobutanoate	C4H9NO2				HMDB31329		1S/C4H9NO2/c1-2-3-4-7-5-6/h2-4H2,1H3	C4H9NO2		CCCCON=O	1.44	103.063328537		Aldrin_Med	n_131	10.92	250030	251038	192024	-40531231.6830258	1009315631.96011
0	M_4abut_e	4-Aminobutanoate	C4H9NO2				HMDB31654		1/C4H9NO2/c1-3(5)2-4(6)7/h3H,2,5H2,1H3,(H,6,7)	C4H9NO2	37081	CC(N)CC(O)=O	-2.94	103.063328537		Aldrin_Med	n_131	10.92	250030	251038	192024	-40531231.6830258	1009315631.96011
0	M_4abut_e	4-Aminobutanoate	C4H9NO2				HMDB38394		1S/C4H9NO2/c1-4(6)7-3-2-5/h2-3,5H2,1H3	C4H9NO2		CC(=O)OCCN	-1.12	103.063328537		Aldrin_Med	n_131	10.92	250030	251038	192024	-40531231.6830258	1009315631.96011
0	M_4abut_e	4-Aminobutanoate	C4H9NO2				HMDB41945	C11735	1S/C4H9NO2/c1-2-5-3-4(6)7/h5H,2-3H2,1H3,(H,6,7)	C4H9NO2	15620	CCNCC(O)=O	-2.52	103.063328537		Aldrin_Med	n_131	10.92	250030	251038	192024	-40531231.6830258	1009315631.96011
0	M_4abut_e	4-Aminobutanoate	C4H9NO2				HMDB00092	C01026	1S/C4H9NO2/c1-5(2)3-4(6)7/h3H2,1-2H3,(H,6,7)	C4H9NO2	17724	CN(C)CC(O)=O	-2.91	103.063328537		Control_Med	n_15	11.25	102056	103063	44049	-11974599192.1683	13904615607.9059
0	M_4abut_e	4-Aminobutanoate	C4H9NO2				HMDB00112	C00334	1S/C4H9NO2/c5-3-1-2-4(6)7/h1-3,5H2,(H,6,7)	C4H9NO2	16865	NCCCC(O)=O	-3.17	103.063328537		Control_Med	n_15	11.25	102056	103063	44049	-11974599192.1683	13904615607.9059
0	M_4abut_e	4-Aminobutanoate	C4H9NO2				HMDB00452	C02356	1S/C4H9NO2/c1-2-3(5)4(6)7/h3H,2,5H2,1H3,(H,6,7)/t3-/m0/s1	C4H9NO2	35619	CC[C@H](N)C(O)=O	-3.17	103.063328537		Control_Med	n_15	11.25	102056	103063	44049	-11974599192.1683	13904615607.9059
0	M_4abut_e	4-Aminobutanoate	C4H9NO2				HMDB00650	C02261	1S/C4H9NO2/c1-2-3(5)4(6)7/h3H,2,5H2,1H3,(H,6,7)/t3-/m1/s1	C4H9NO2	28797	CC[C@@H](N)C(O)=O	-2.55	103.063328537		Control_Med	n_15	11.25	102056	103063	44049	-11974599192.1683	13904615607.9059
0	M_4abut_e	4-Aminobutanoate	C4H9NO2				HMDB01906	C03665	1S/C4H9NO2/c1-4(2,5)3(6)7/h5H2,1-2H3,(H,6,7)	C4H9NO2	27971	CC(C)(N)C(O)=O	-2.45	103.063328537		Control_Med	n_15	11.25	102056	103063	44049	-11974599192.1683	13904615607.9059
0	M_4abut_e	4-Aminobutanoate	C4H9NO2				HMDB02166	C03284	1S/C4H9NO2/c1-3(2-5)4(6)7/h3H,2,5H2,1H3,(H,6,7)/t3-/m0/s1	C4H9NO2	33094	C[C@@H](CN)C(O)=O	-2.97	103.063328537		Control_Med	n_15	11.25	102056	103063	44049	-11974599192.1683	13904615607.9059
0	M_4abut_e	4-Aminobutanoate	C4H9NO2				HMDB02299	C01205	1S/C4H9NO2/c1-3(2-5)4(6)7/h3H,2,5H2,1H3,(H,6,7)/t3-/m1/s1	C4H9NO2	16320	C[C@H](CN)C(O)=O	-2.97	103.063328537		Control_Med	n_15	11.25	102056	103063	44049	-11974599192.1683	13904615607.9059
0	M_4abut_e	4-Aminobutanoate	C4H9NO2				HMDB03911	C05145	1S/C4H9NO2/c1-3(2-5)4(6)7/h3H,2,5H2,1H3,(H,6,7)	C4H9NO2	27389	CC(CN)C(O)=O	-2.97	103.063328537		Control_Med	n_15	11.25	102056	103063	44049	-11974599192.1683	13904615607.9059
0	M_4abut_e	4-Aminobutanoate	C4H9NO2				HMDB31329		1S/C4H9NO2/c1-2-3-4-7-5-6/h2-4H2,1H3	C4H9NO2		CCCCON=O	1.44	103.063328537		Control_Med	n_15	11.25	102056	103063	44049	-11974599192.1683	13904615607.9059
0	M_4abut_e	4-Aminobutanoate	C4H9NO2				HMDB31654		1/C4H9NO2/c1-3(5)2-4(6)7/h3H,2,5H2,1H3,(H,6,7)	C4H9NO2	37081	CC(N)CC(O)=O	-2.94	103.063328537		Control_Med	n_15	11.25	102056	103063	44049	-11974599192.1683	13904615607.9059
0	M_4abut_e	4-Aminobutanoate	C4H9NO2				HMDB38394		1S/C4H9NO2/c1-4(6)7-3-2-5/h2-3,5H2,1H3	C4H9NO2		CC(=O)OCCN	-1.12	103.063328537		Control_Med	n_15	11.25	102056	103063	44049	-11974599192.1683	13904615607.9059
0	M_4abut_e	4-Aminobutanoate	C4H9NO2				HMDB41945	C11735	1S/C4H9NO2/c1-2-5-3-4(6)7/h5H,2-3H2,1H3,(H,6,7)	C4H9NO2	15620	CCNCC(O)=O	-2.52	103.063328537		Control_Med	n_15	11.25	102056	103063	44049	-11974599192.1683	13904615607.9059
1	M_4hglusa	L-4-hydroxyglutamic semialdehyde	C5H9NO4	InChI=1S/C5H9NO4/c6-4(5(9)10)1-3(8)2-7/h2-4,8H,1,6H2,(H,9,10)/t3-,4+/m1/s1		C05938	HMDB06556	C05938	1S/C5H9NO4/c6-4(5(9)10)1-3(8)2-7/h2-4,8H,1,6H2,(H,9,10)/t3-,4+/m1/s1	C5H9NO4	27809	N[C@@H](C[C@@H](O)C=O)C(O)=O	-2.99	147.053		Aldrin_Cell	n_42	10.17	146.046	147.053	88.039	-1.38834e+08	2.11107e+08
0	M_4hglusa	L-4-hydroxyglutamic semialdehyde	C5H9NO4	InChI=1S/C5H9NO4/c6-4(5(9)10)1-3(8)2-7/h2-4,8H,1,6H2,(H,9,10)/t3-,4+/m1/s1		C05938	HMDB06556	C05938	1S/C5H9NO4/c6-4(5(9)10)1-3(8)2-7/h2-4,8H,1,6H2,(H,9,10)/t3-,4+/m1/s1	C5H9NO4	27809	N[C@@H](C[C@@H](O)C=O)C(O)=O	-2.99	147.053		Aldrin_Cell	p_29	10.57	148.06	147.053	129.019	-3.1499e+07	9.53715e+07
0	M_4hglusa	L-4-hydroxyglutamic semialdehyde	C5H9NO4	InChI=1S/C5H9NO4/c6-4(5(9)10)1-3(8)2-7/h2-4,8H,1,6H2,(H,9,10)/t3-,4+/m1/s1		C05938	HMDB06556	C05938	1S/C5H9NO4/c6-4(5(9)10)1-3(8)2-7/h2-4,8H,1,6H2,(H,9,10)/t3-,4+/m1/s1	C5H9NO4	27809	N[C@@H](C[C@@H](O)C=O)C(O)=O	-2.99	147.053		Control_Cell	n_38	10.27	146.046	147.053	88.039	-3.14547e+08	6.8298e+07
0	M_4hglusa	L-4-hydroxyglutamic semialdehyde	C5H9NO4	InChI=1S/C5H9NO4/c6-4(5(9)10)1-3(8)2-7/h2-4,8H,1,6H2,(H,9,10)/t3-,4+/m1/s1		C05938	HMDB06556	C05938	1S/C5H9NO4/c6-4(5(9)10)1-3(8)2-7/h2-4,8H,1,6H2,(H,9,10)/t3-,4+/m1/s1	C5H9NO4	27809	N[C@@H](C[C@@H](O)C=O)C(O)=O	-2.99	147.053		Control_Cell	p_34	11.09	148.06	147.053	129.019	-1.40625e+08	3.69205e+07
1	M_4hpro_LT	trans-4-hydroxy-L-proline	C5H9NO3	InChI=1S/C5H9NO3/c7-3-1-4(5(8)9)6-2-3/h3-4,6-7H,1-2H2,(H,8,9)/t3-,4+/m1/s1	HC00690		HMDB00725	C01157	1S/C5H9NO3/c7-3-1-4(5(8)9)6-2-3/h3-4,6-7H,1-2H2,(H,8,9)/t3-,4+/m1/s1	C5H9NO3	18095	O[C@H]1CN[C@@H](C1)C(O)=O	-3.17	131.058		Aldrin_Cell	n_27	7.36	130.051	131.058	72.044	-2.05193e+07	1.08009e+07
0	M_4hpro_LT	trans-4-hydroxy-L-proline	C5H9NO3	InChI=1S/C5H9NO3/c7-3-1-4(5(8)9)6-2-3/h3-4,6-7H,1-2H2,(H,8,9)/t3-,4+/m1/s1	HC00690		HMDB00766		1S/C5H9NO3/c1-3(5(8)9)6-4(2)7/h3H,1-2H3,(H,6,7)(H,8,9)/t3-/m0/s1	C5H9NO3	40992	C[C@H](NC(C)=O)C(O)=O	-0.53	131.058		Aldrin_Cell	n_27	7.36	130.051	131.058	72.044	-2.05193e+07	1.08009e+07
0	M_4hpro_LT	trans-4-hydroxy-L-proline	C5H9NO3	InChI=1S/C5H9NO3/c7-3-1-4(5(8)9)6-2-3/h3-4,6-7H,1-2H2,(H,8,9)/t3-,4+/m1/s1	HC00690		HMDB00783		1S/C5H9NO3/c1-2-4(7)6-3-5(8)9/h2-3H2,1H3,(H,6,7)(H,8,9)	C5H9NO3		CCC(=O)NCC(O)=O	-0.44	131.058		Aldrin_Cell	n_27	7.36	130.051	131.058	72.044	-2.05193e+07	1.08009e+07
0	M_4hpro_LT	trans-4-hydroxy-L-proline	C5H9NO3	InChI=1S/C5H9NO3/c7-3-1-4(5(8)9)6-2-3/h3-4,6-7H,1-2H2,(H,8,9)/t3-,4+/m1/s1	HC00690		HMDB01149	C00430	1S/C5H9NO3/c6-3-4(7)1-2-5(8)9/h1-3,6H2,(H,8,9)	C5H9NO3	17549	NCC(=O)CCC(O)=O	-2.85	131.058		Aldrin_Cell	n_27	7.36	130.051	131.058	72.044	-2.05193e+07	1.08009e+07
0	M_4hpro_LT	trans-4-hydroxy-L-proline	C5H9NO3	InChI=1S/C5H9NO3/c7-3-1-4(5(8)9)6-2-3/h3-4,6-7H,1-2H2,(H,8,9)/t3-,4+/m1/s1	HC00690		HMDB02104	C01165	1S/C5H9NO3/c6-4(5(8)9)2-1-3-7/h3-4H,1-2,6H2,(H,8,9)/t4-/m0/s1	C5H9NO3	17232	N[C@@H](CCC=O)C(O)=O	-2.57	131.058		Aldrin_Cell	n_27	7.36	130.051	131.058	72.044	-2.05193e+07	1.08009e+07
0	M_4hpro_LT	trans-4-hydroxy-L-proline	C5H9NO3	InChI=1S/C5H9NO3/c7-3-1-4(5(8)9)6-2-3/h3-4,6-7H,1-2H2,(H,8,9)/t3-,4+/m1/s1	HC00690		HMDB02113	C04397	1S/C5H9NO3/c7-3-1-2-6-4(3)5(8)9/h3-4,6-7H,1-2H2,(H,8,9)/t3-,4+/m0/s1	C5H9NO3		O[C@H]1CCN[C@H]1C(O)=O	-3.18	131.058		Aldrin_Cell	n_27	7.36	130.051	131.058	72.044	-2.05193e+07	1.08009e+07
0	M_4hpro_LT	trans-4-hydroxy-L-proline	C5H9NO3	InChI=1S/C5H9NO3/c7-3-1-4(5(8)9)6-2-3/h3-4,6-7H,1-2H2,(H,8,9)/t3-,4+/m1/s1	HC00690		HMDB06055	C01015	1S/C5H9NO3/c7-3-1-4(5(8)9)6-2-3/h3-4,6-7H,1-2H2,(H,8,9)/t3?,4-/m0/s1	C5H9NO3	18240	OC1CN[C@@H](C1)C(O)=O	-3.17	131.058		Aldrin_Cell	n_27	7.36	130.051	131.058	72.044	-2.05193e+07	1.08009e+07
0	M_4hpro_LT	trans-4-hydroxy-L-proline	C5H9NO3	InChI=1S/C5H9NO3/c7-3-1-4(5(8)9)6-2-3/h3-4,6-7H,1-2H2,(H,8,9)/t3-,4+/m1/s1	HC00690		HMDB06272	C01110	1S/C5H9NO3/c6-3-1-2-4(7)5(8)9/h1-3,6H2,(H,8,9)	C5H9NO3	49268	NCCCC(=O)C(O)=O	-2.46	131.058		Aldrin_Cell	n_27	7.36	130.051	131.058	72.044	-2.05193e+07	1.08009e+07
0	M_4hpro_LT	trans-4-hydroxy-L-proline	C5H9NO3	InChI=1S/C5H9NO3/c7-3-1-4(5(8)9)6-2-3/h3-4,6-7H,1-2H2,(H,8,9)/t3-,4+/m1/s1	HC00690		HMDB36576		1S/C5H9NO3/c7-3-1-4(5(8)9)6-2-3/h3-4,6-7H,1-2H2,(H,8,9)	C5H9NO3	20392	OC1CNC(C1)C(O)=O	-3.17	131.058		Aldrin_Cell	n_27	7.36	130.051	131.058	72.044	-2.05193e+07	1.08009e+07
0	M_4hpro_LT	trans-4-hydroxy-L-proline	C5H9NO3	InChI=1S/C5H9NO3/c7-3-1-4(5(8)9)6-2-3/h3-4,6-7H,1-2H2,(H,8,9)/t3-,4+/m1/s1	HC00690		HMDB59659	C05147	1S/C5H9NO3/c7-3-1-2-6-4(3)5(8)9/h3-4,6-7H,1-2H2,(H,8,9)/t3-,4-/m0/s1	C5H9NO3	16889	[H][C@]1(O)CCN[C@]1([H])C(O)=O	-3.18	131.058		Aldrin_Cell	n_27	7.36	130.051	131.058	72.044	-2.05193e+07	1.08009e+07
0	M_4hpro_LT	trans-4-hydroxy-L-proline	C5H9NO3	InChI=1S/C5H9NO3/c7-3-1-4(5(8)9)6-2-3/h3-4,6-7H,1-2H2,(H,8,9)/t3-,4+/m1/s1	HC00690		HMDB60460	C03440	1/C5H9NO3/c7-3-1-4(5(8)9)6-2-3/h3-4,6-7H,1-2H2,(H,8,9)/t3-,4-/s2	C5H9NO3	16231	O[C@H]1CN[C@H](C1)C(O)=O	-3.31	131.058		Aldrin_Cell	n_27	7.36	130.051	131.058	72.044	-2.05193e+07	1.08009e+07
0	M_4hpro_LT	trans-4-hydroxy-L-proline	C5H9NO3	InChI=1S/C5H9NO3/c7-3-1-4(5(8)9)6-2-3/h3-4,6-7H,1-2H2,(H,8,9)/t3-,4+/m1/s1	HC00690		HMDB61880	C01073	1S/C5H9NO3/c1-4(7)6-3-2-5(8)9/h2-3H2,1H3,(H,6,7)(H,8,9)	C5H9NO3	16682	CC(O)=NCCC(O)=O	-0.59	131.058		Aldrin_Cell	n_27	7.36	130.051	131.058	72.044	-2.05193e+07	1.08009e+07
0	M_4hpro_LT	trans-4-hydroxy-L-proline	C5H9NO3	InChI=1S/C5H9NO3/c7-3-1-4(5(8)9)6-2-3/h3-4,6-7H,1-2H2,(H,8,9)/t3-,4+/m1/s1	HC00690		HMDB00725	C01157	1S/C5H9NO3/c7-3-1-4(5(8)9)6-2-3/h3-4,6-7H,1-2H2,(H,8,9)/t3-,4+/m1/s1	C5H9NO3	18095	O[C@H]1CN[C@@H](C1)C(O)=O	-3.17	131.058		Control_Cell	n_24	6.99	130.051	131.058	72.044	-2.27265e+07	1.56269e+07
0	M_4hpro_LT	trans-4-hydroxy-L-proline	C5H9NO3	InChI=1S/C5H9NO3/c7-3-1-4(5(8)9)6-2-3/h3-4,6-7H,1-2H2,(H,8,9)/t3-,4+/m1/s1	HC00690		HMDB00766		1S/C5H9NO3/c1-3(5(8)9)6-4(2)7/h3H,1-2H3,(H,6,7)(H,8,9)/t3-/m0/s1	C5H9NO3	40992	C[C@H](NC(C)=O)C(O)=O	-0.53	131.058		Control_Cell	n_24	6.99	130.051	131.058	72.044	-2.27265e+07	1.56269e+07
0	M_4hpro_LT	trans-4-hydroxy-L-proline	C5H9NO3	InChI=1S/C5H9NO3/c7-3-1-4(5(8)9)6-2-3/h3-4,6-7H,1-2H2,(H,8,9)/t3-,4+/m1/s1	HC00690		HMDB00783		1S/C5H9NO3/c1-2-4(7)6-3-5(8)9/h2-3H2,1H3,(H,6,7)(H,8,9)	C5H9NO3		CCC(=O)NCC(O)=O	-0.44	131.058		Control_Cell	n_24	6.99	130.051	131.058	72.044	-2.27265e+07	1.56269e+07
0	M_4hpro_LT	trans-4-hydroxy-L-proline	C5H9NO3	InChI=1S/C5H9NO3/c7-3-1-4(5(8)9)6-2-3/h3-4,6-7H,1-2H2,(H,8,9)/t3-,4+/m1/s1	HC00690		HMDB01149	C00430	1S/C5H9NO3/c6-3-4(7)1-2-5(8)9/h1-3,6H2,(H,8,9)	C5H9NO3	17549	NCC(=O)CCC(O)=O	-2.85	131.058		Control_Cell	n_24	6.99	130.051	131.058	72.044	-2.27265e+07	1.56269e+07
0	M_4hpro_LT	trans-4-hydroxy-L-proline	C5H9NO3	InChI=1S/C5H9NO3/c7-3-1-4(5(8)9)6-2-3/h3-4,6-7H,1-2H2,(H,8,9)/t3-,4+/m1/s1	HC00690		HMDB02104	C01165	1S/C5H9NO3/c6-4(5(8)9)2-1-3-7/h3-4H,1-2,6H2,(H,8,9)/t4-/m0/s1	C5H9NO3	17232	N[C@@H](CCC=O)C(O)=O	-2.57	131.058		Control_Cell	n_24	6.99	130.051	131.058	72.044	-2.27265e+07	1.56269e+07
0	M_4hpro_LT	trans-4-hydroxy-L-proline	C5H9NO3	InChI=1S/C5H9NO3/c7-3-1-4(5(8)9)6-2-3/h3-4,6-7H,1-2H2,(H,8,9)/t3-,4+/m1/s1	HC00690		HMDB02113	C04397	1S/C5H9NO3/c7-3-1-2-6-4(3)5(8)9/h3-4,6-7H,1-2H2,(H,8,9)/t3-,4+/m0/s1	C5H9NO3		O[C@H]1CCN[C@H]1C(O)=O	-3.18	131.058		Control_Cell	n_24	6.99	130.051	131.058	72.044	-2.27265e+07	1.56269e+07
0	M_4hpro_LT	trans-4-hydroxy-L-proline	C5H9NO3	InChI=1S/C5H9NO3/c7-3-1-4(5(8)9)6-2-3/h3-4,6-7H,1-2H2,(H,8,9)/t3-,4+/m1/s1	HC00690		HMDB06055	C01015	1S/C5H9NO3/c7-3-1-4(5(8)9)6-2-3/h3-4,6-7H,1-2H2,(H,8,9)/t3?,4-/m0/s1	C5H9NO3	18240	OC1CN[C@@H](C1)C(O)=O	-3.17	131.058		Control_Cell	n_24	6.99	130.051	131.058	72.044	-2.27265e+07	1.56269e+07
0	M_4hpro_LT	trans-4-hydroxy-L-proline	C5H9NO3	InChI=1S/C5H9NO3/c7-3-1-4(5(8)9)6-2-3/h3-4,6-7H,1-2H2,(H,8,9)/t3-,4+/m1/s1	HC00690		HMDB06272	C01110	1S/C5H9NO3/c6-3-1-2-4(7)5(8)9/h1-3,6H2,(H,8,9)	C5H9NO3	49268	NCCCC(=O)C(O)=O	-2.46	131.058		Control_Cell	n_24	6.99	130.051	131.058	72.044	-2.27265e+07	1.56269e+07
0	M_4hpro_LT	trans-4-hydroxy-L-proline	C5H9NO3	InChI=1S/C5H9NO3/c7-3-1-4(5(8)9)6-2-3/h3-4,6-7H,1-2H2,(H,8,9)/t3-,4+/m1/s1	HC00690		HMDB36576		1S/C5H9NO3/c7-3-1-4(5(8)9)6-2-3/h3-4,6-7H,1-2H2,(H,8,9)	C5H9NO3	20392	OC1CNC(C1)C(O)=O	-3.17	131.058		Control_Cell	n_24	6.99	130.051	131.058	72.044	-2.27265e+07	1.56269e+07
0	M_4hpro_LT	trans-4-hydroxy-L-proline	C5H9NO3	InChI=1S/C5H9NO3/c7-3-1-4(5(8)9)6-2-3/h3-4,6-7H,1-2H2,(H,8,9)/t3-,4+/m1/s1	HC00690		HMDB59659	C05147	1S/C5H9NO3/c7-3-1-2-6-4(3)5(8)9/h3-4,6-7H,1-2H2,(H,8,9)/t3-,4-/m0/s1	C5H9NO3	16889	[H][C@]1(O)CCN[C@]1([H])C(O)=O	-3.18	131.058		Control_Cell	n_24	6.99	130.051	131.058	72.044	-2.27265e+07	1.56269e+07
0	M_4hpro_LT	trans-4-hydroxy-L-proline	C5H9NO3	InChI=1S/C5H9NO3/c7-3-1-4(5(8)9)6-2-3/h3-4,6-7H,1-2H2,(H,8,9)/t3-,4+/m1/s1	HC00690		HMDB60460	C03440	1/C5H9NO3/c7-3-1-4(5(8)9)6-2-3/h3-4,6-7H,1-2H2,(H,8,9)/t3-,4-/s2	C5H9NO3	16231	O[C@H]1CN[C@H](C1)C(O)=O	-3.31	131.058		Control_Cell	n_24	6.99	130.051	131.058	72.044	-2.27265e+07	1.56269e+07
0	M_4hpro_LT	trans-4-hydroxy-L-proline	C5H9NO3	InChI=1S/C5H9NO3/c7-3-1-4(5(8)9)6-2-3/h3-4,6-7H,1-2H2,(H,8,9)/t3-,4+/m1/s1	HC00690		HMDB61880	C01073	1S/C5H9NO3/c1-4(7)6-3-2-5(8)9/h2-3H2,1H3,(H,6,7)(H,8,9)	C5H9NO3	16682	CC(O)=NCCC(O)=O	-0.59	131.058		Control_Cell	n_24	6.99	130.051	131.058	72.044	-2.27265e+07	1.56269e+07
1	M_4hpro_LT_e	trans-4-hydroxy-L-proline	C5H9NO3	InChI=1S/C5H9NO3/c7-3-1-4(5(8)9)6-2-3/h3-4,6-7H,1-2H2,(H,8,9)/t3-,4+/m1/s1			HMDB00725	C01157	1S/C5H9NO3/c7-3-1-4(5(8)9)6-2-3/h3-4,6-7H,1-2H2,(H,8,9)/t3-,4+/m1/s1	C5H9NO3	18095	O[C@H]1CN[C@@H](C1)C(O)=O	-3.17	131.058243159		Aldrin_Med	p_28	13.38	132066	131058	113025	-1443596623.01666	1630963820.77433
0	M_4hpro_LT_e	trans-4-hydroxy-L-proline	C5H9NO3	InChI=1S/C5H9NO3/c7-3-1-4(5(8)9)6-2-3/h3-4,6-7H,1-2H2,(H,8,9)/t3-,4+/m1/s1			HMDB00766		1S/C5H9NO3/c1-3(5(8)9)6-4(2)7/h3H,1-2H3,(H,6,7)(H,8,9)/t3-/m0/s1	C5H9NO3	40992	C[C@H](NC(C)=O)C(O)=O	-0.53	131.058243159		Aldrin_Med	p_28	13.38	132066	131058	113025	-1443596623.01666	1630963820.77433
0	M_4hpro_LT_e	trans-4-hydroxy-L-proline	C5H9NO3	InChI=1S/C5H9NO3/c7-3-1-4(5(8)9)6-2-3/h3-4,6-7H,1-2H2,(H,8,9)/t3-,4+/m1/s1			HMDB00783		1S/C5H9NO3/c1-2-4(7)6-3-5(8)9/h2-3H2,1H3,(H,6,7)(H,8,9)	C5H9NO3		CCC(=O)NCC(O)=O	-0.44	131.058243159		Aldrin_Med	p_28	13.38	132066	131058	113025	-1443596623.01666	1630963820.77433
0	M_4hpro_LT_e	trans-4-hydroxy-L-proline	C5H9NO3	InChI=1S/C5H9NO3/c7-3-1-4(5(8)9)6-2-3/h3-4,6-7H,1-2H2,(H,8,9)/t3-,4+/m1/s1			HMDB01149	C00430	1S/C5H9NO3/c6-3-4(7)1-2-5(8)9/h1-3,6H2,(H,8,9)	C5H9NO3	17549	NCC(=O)CCC(O)=O	-2.85	131.058243159		Aldrin_Med	p_28	13.38	132066	131058	113025	-1443596623.01666	1630963820.77433
0	M_4hpro_LT_e	trans-4-hydroxy-L-proline	C5H9NO3	InChI=1S/C5H9NO3/c7-3-1-4(5(8)9)6-2-3/h3-4,6-7H,1-2H2,(H,8,9)/t3-,4+/m1/s1			HMDB02104	C01165	1S/C5H9NO3/c6-4(5(8)9)2-1-3-7/h3-4H,1-2,6H2,(H,8,9)/t4-/m0/s1	C5H9NO3	17232	N[C@@H](CCC=O)C(O)=O	-2.57	131.058243159		Aldrin_Med	p_28	13.38	132066	131058	113025	-1443596623.01666	1630963820.77433
0	M_4hpro_LT_e	trans-4-hydroxy-L-proline	C5H9NO3	InChI=1S/C5H9NO3/c7-3-1-4(5(8)9)6-2-3/h3-4,6-7H,1-2H2,(H,8,9)/t3-,4+/m1/s1			HMDB02113	C04397	1S/C5H9NO3/c7-3-1-2-6-4(3)5(8)9/h3-4,6-7H,1-2H2,(H,8,9)/t3-,4+/m0/s1	C5H9NO3		O[C@H]1CCN[C@H]1C(O)=O	-3.18	131.058243159		Aldrin_Med	p_28	13.38	132066	131058	113025	-1443596623.01666	1630963820.77433
0	M_4hpro_LT_e	trans-4-hydroxy-L-proline	C5H9NO3	InChI=1S/C5H9NO3/c7-3-1-4(5(8)9)6-2-3/h3-4,6-7H,1-2H2,(H,8,9)/t3-,4+/m1/s1			HMDB06055	C01015	1S/C5H9NO3/c7-3-1-4(5(8)9)6-2-3/h3-4,6-7H,1-2H2,(H,8,9)/t3?,4-/m0/s1	C5H9NO3	18240	OC1CN[C@@H](C1)C(O)=O	-3.17	131.058243159		Aldrin_Med	p_28	13.38	132066	131058	113025	-1443596623.01666	1630963820.77433
0	M_4hpro_LT_e	trans-4-hydroxy-L-proline	C5H9NO3	InChI=1S/C5H9NO3/c7-3-1-4(5(8)9)6-2-3/h3-4,6-7H,1-2H2,(H,8,9)/t3-,4+/m1/s1			HMDB06272	C01110	1S/C5H9NO3/c6-3-1-2-4(7)5(8)9/h1-3,6H2,(H,8,9)	C5H9NO3	49268	NCCCC(=O)C(O)=O	-2.46	131.058243159		Aldrin_Med	p_28	13.38	132066	131058	113025	-1443596623.01666	1630963820.77433
0	M_4hpro_LT_e	trans-4-hydroxy-L-proline	C5H9NO3	InChI=1S/C5H9NO3/c7-3-1-4(5(8)9)6-2-3/h3-4,6-7H,1-2H2,(H,8,9)/t3-,4+/m1/s1			HMDB36576		1S/C5H9NO3/c7-3-1-4(5(8)9)6-2-3/h3-4,6-7H,1-2H2,(H,8,9)	C5H9NO3	20392	OC1CNC(C1)C(O)=O	-3.17	131.058243159		Aldrin_Med	p_28	13.38	132066	131058	113025	-1443596623.01666	1630963820.77433
0	M_4hpro_LT_e	trans-4-hydroxy-L-proline	C5H9NO3	InChI=1S/C5H9NO3/c7-3-1-4(5(8)9)6-2-3/h3-4,6-7H,1-2H2,(H,8,9)/t3-,4+/m1/s1			HMDB59659	C05147	1S/C5H9NO3/c7-3-1-2-6-4(3)5(8)9/h3-4,6-7H,1-2H2,(H,8,9)/t3-,4-/m0/s1	C5H9NO3	16889	[H][C@]1(O)CCN[C@]1([H])C(O)=O	-3.18	131.058243159		Aldrin_Med	p_28	13.38	132066	131058	113025	-1443596623.01666	1630963820.77433
0	M_4hpro_LT_e	trans-4-hydroxy-L-proline	C5H9NO3	InChI=1S/C5H9NO3/c7-3-1-4(5(8)9)6-2-3/h3-4,6-7H,1-2H2,(H,8,9)/t3-,4+/m1/s1			HMDB60460	C03440	1/C5H9NO3/c7-3-1-4(5(8)9)6-2-3/h3-4,6-7H,1-2H2,(H,8,9)/t3-,4-/s2	C5H9NO3	16231	O[C@H]1CN[C@H](C1)C(O)=O	-3.31	131.058243159		Aldrin_Med	p_28	13.38	132066	131058	113025	-1443596623.01666	1630963820.77433
0	M_4hpro_LT_e	trans-4-hydroxy-L-proline	C5H9NO3	InChI=1S/C5H9NO3/c7-3-1-4(5(8)9)6-2-3/h3-4,6-7H,1-2H2,(H,8,9)/t3-,4+/m1/s1			HMDB61880	C01073	1S/C5H9NO3/c1-4(7)6-3-2-5(8)9/h2-3H2,1H3,(H,6,7)(H,8,9)	C5H9NO3	16682	CC(O)=NCCC(O)=O	-0.59	131.058243159		Aldrin_Med	p_28	13.38	132066	131058	113025	-1443596623.01666	1630963820.77433
1	M_5a2opntn	5-amino-2-oxopentanoic acid	C5H9NO3	InChI=1S/C5H9NO3/c6-3-1-2-4(7)5(8)9/h1-3,6H2,(H,8,9)		C01110	HMDB06272	C01110	1S/C5H9NO3/c6-3-1-2-4(7)5(8)9/h1-3,6H2,(H,8,9)	C5H9NO3	49268	NCCCC(=O)C(O)=O	-2.46	131.058		Aldrin_Cell	n_27	7.36	130.051	131.058	72.044	-2.05193e+07	1.08009e+07
0	M_5a2opntn	5-amino-2-oxopentanoic acid	C5H9NO3	InChI=1S/C5H9NO3/c6-3-1-2-4(7)5(8)9/h1-3,6H2,(H,8,9)		C01110	HMDB06272	C01110	1S/C5H9NO3/c6-3-1-2-4(7)5(8)9/h1-3,6H2,(H,8,9)	C5H9NO3	49268	NCCCC(=O)C(O)=O	-2.46	131.058		Control_Cell	n_24	6.99	130.051	131.058	72.044	-2.27265e+07	1.56269e+07
1	M_5aop	5-Amino-4-oxopentanoate	C5H9NO3	InChI=1S/C5H9NO3/c6-3-4(7)1-2-5(8)9/h1-3,6H2,(H,8,9)	HC00349	C00430	HMDB01149	C00430	1S/C5H9NO3/c6-3-4(7)1-2-5(8)9/h1-3,6H2,(H,8,9)	C5H9NO3	17549	NCC(=O)CCC(O)=O	-2.85	131.058		Aldrin_Cell	n_27	7.36	130.051	131.058	72.044	-2.05193e+07	1.08009e+07
0	M_5aop	5-Amino-4-oxopentanoate	C5H9NO3	InChI=1S/C5H9NO3/c6-3-4(7)1-2-5(8)9/h1-3,6H2,(H,8,9)	HC00349	C00430	HMDB01149	C00430	1S/C5H9NO3/c6-3-4(7)1-2-5(8)9/h1-3,6H2,(H,8,9)	C5H9NO3	17549	NCC(=O)CCC(O)=O	-2.85	131.058		Control_Cell	n_24	6.99	130.051	131.058	72.044	-2.27265e+07	1.56269e+07
1	M_5oxpro	5-oxoprolinate	C5H6NO3	InChI=1S/C5H7NO3/c7-4-2-1-3(6-4)5(8)9/h3H,1-2H2,(H,6,7)(H,8,9)/p-1	HC00856	C01879	HMDB00267	C01879	1S/C5H7NO3/c7-4-2-1-3(6-4)5(8)9/h3H,1-2H2,(H,6,7)(H,8,9)/t3-/m0/s1	C5H7NO3	18183	OC(=O)[C@@H]1CCC(=O)N1	-1.01	129.043		Aldrin_Cell	n_24	6.47	128.035	129.043	70.029	-2.20162e+08	1.35297e+08
0	M_5oxpro	5-oxoprolinate	C5H6NO3	InChI=1S/C5H7NO3/c7-4-2-1-3(6-4)5(8)9/h3H,1-2H2,(H,6,7)(H,8,9)/p-1	HC00856	C01879	HMDB00267	C01879	1S/C5H7NO3/c7-4-2-1-3(6-4)5(8)9/h3H,1-2H2,(H,6,7)(H,8,9)/t3-/m0/s1	C5H7NO3	18183	OC(=O)[C@@H]1CCC(=O)N1	-1.01	129.043		Control_Cell	n_23	6.12	128.035	129.043	70.029	-2.13278e+08	8.71624e+07
1	M_6pgl	6-O-phosphonato-D-glucono-1,5-lactone(2-)	C6H9O9P	InChI=1S/C6H11O9P/c7-3-2(1-14-16(11,12)13)15-6(10)5(9)4(3)8/h2-5,7-9H,1H2,(H2,11,12,13)/p-2/t2-,3-,4+,5-/m1/s1	HC00733	C01236	HMDB01127	C01236	1S/C6H11O9P/c7-3-2(1-14-16(11,12)13)15-6(10)5(9)4(3)8/h2-5,7-9H,1H2,(H2,11,12,13)/t2-,3-,4+,5-/m1/s1	C6H11O9P	16938	O[C@H]1[C@H](O)[C@@H](COP(O)(O)=O)OC(=O)[C@@H]1O	-1.99	258.014		Aldrin_Cell	n_105	3.18	257.006	258.014	199	-1.62161e+06	4.72112e+06
0	M_6pgl	6-O-phosphonato-D-glucono-1,5-lactone(2-)	C6H9O9P	InChI=1S/C6H11O9P/c7-3-2(1-14-16(11,12)13)15-6(10)5(9)4(3)8/h2-5,7-9H,1H2,(H2,11,12,13)/p-2/t2-,3-,4+,5-/m1/s1	HC00733	C01236	HMDB01127	C01236	1S/C6H11O9P/c7-3-2(1-14-16(11,12)13)15-6(10)5(9)4(3)8/h2-5,7-9H,1H2,(H2,11,12,13)/t2-,3-,4+,5-/m1/s1	C6H11O9P	16938	O[C@H]1[C@H](O)[C@@H](COP(O)(O)=O)OC(=O)[C@@H]1O	-1.99	258.014		Control_Cell	n_98	3.19	257.006	258.014	199	-8.36211e+06	1.19039e+06
1	M_abt_e	L-arabinitol	C5H12O5	InChI=1S/C5H12O5/c6-1-3(8)5(10)4(9)2-7/h3-10H,1-2H2/t3-,4-/m0/s1		C00532	HMDB01851	C00532	1S/C5H12O5/c6-1-3(8)5(10)4(9)2-7/h3-10H,1-2H2/t3-,4-/m0/s1	C5H12O5	18403	OC[C@H](O)C(O)[C@@H](O)CO	-2.53	152.068473494		Aldrin_Med	n_228	2.61	426968	427975	368961	-6570311410.98454	4668696667.12094
0	M_abt_e	L-arabinitol	C5H12O5	InChI=1S/C5H12O5/c6-1-3(8)5(10)4(9)2-7/h3-10H,1-2H2/t3-,4-/m0/s1		C00532	HMDB01851	C00532	1S/C5H12O5/c6-1-3(8)5(10)4(9)2-7/h3-10H,1-2H2/t3-,4-/m0/s1	C5H12O5	18403	OC[C@H](O)C(O)[C@@H](O)CO	-2.53	152.068473494		Control_Med	n_68	10.13	151061	152068	93054	-2192212215.15184	1792821142.12963
1	M_acetone_e	acetone	C3H6O	InChI=1S/C3H6O/c1-3(2)4/h1-2H3	HC00193	C00207	HMDB01659	C00207	1S/C3H6O/c1-3(2)4/h1-2H3	C3H6O	15347	CC(C)=O	-0.24	58.041864814		Control_Med	n_73	7.54	157033	158041	99027	-11340205998.4561	16736974471.0546
1	M_acglu	N-acetyl-L-glutamate(2-)	C7H9NO5	InChI=1S/C7H11NO5/c1-4(9)8-5(7(12)13)2-3-6(10)11/h5H,2-3H2,1H3,(H,8,9)(H,10,11)(H,12,13)/p-2/t5-/m0/s1		C00624	HMDB01138	C00624	1S/C7H11NO5/c1-4(9)8-5(7(12)13)2-3-6(10)11/h5H,2-3H2,1H3,(H,8,9)(H,10,11)(H,12,13)	C7H11NO5	12575	CC(=O)NC(CCC(O)=O)C(O)=O	-0.67	189.064		Aldrin_Cell	n_63	6.89	188.056	189.064	130.05	-2.76774e+07	2.35766e+07
0	M_acglu	N-acetyl-L-glutamate(2-)	C7H9NO5	InChI=1S/C7H11NO5/c1-4(9)8-5(7(12)13)2-3-6(10)11/h5H,2-3H2,1H3,(H,8,9)(H,10,11)(H,12,13)/p-2/t5-/m0/s1		C00624	HMDB01138	C00624	1S/C7H11NO5/c1-4(9)8-5(7(12)13)2-3-6(10)11/h5H,2-3H2,1H3,(H,8,9)(H,10,11)(H,12,13)	C7H11NO5	12575	CC(=O)NC(CCC(O)=O)C(O)=O	-0.67	189.064		Control_Cell	n_56	6.91	188.056	189.064	130.05	-2.12158e+07	2.16707e+07
1	M_ade	adenine	C5H5N5	InChI=1S/C5H5N5/c6-4-3-5(9-1-7-3)10-2-8-4/h1-2H,(H3,6,7,8,9,10)	HC00144	C00147	HMDB00034	C00147	1S/C5H5N5/c6-4-3-5(9-1-7-3)10-2-8-4/h1-2H,(H3,6,7,8,9,10)	C5H5N5	16708	NC1=NC=NC2=C1NC=N2	-0.09	135.054		Aldrin_Cell	p_22	6.82	136.062	135.054	117.021	-1.78714e+07	5.8119e+07
0	M_ade	adenine	C5H5N5	InChI=1S/C5H5N5/c6-4-3-5(9-1-7-3)10-2-8-4/h1-2H,(H3,6,7,8,9,10)	HC00144	C00147	HMDB00034	C00147	1S/C5H5N5/c6-4-3-5(9-1-7-3)10-2-8-4/h1-2H,(H3,6,7,8,9,10)	C5H5N5	16708	NC1=NC=NC2=C1NC=N2	-0.09	135.054		Control_Cell	n_28	6.87	134.047	135.054	76.04	-1.62391e+06	6.79045e+06
0	M_ade	adenine	C5H5N5	InChI=1S/C5H5N5/c6-4-3-5(9-1-7-3)10-2-8-4/h1-2H,(H3,6,7,8,9,10)	HC00144	C00147	HMDB00034	C00147	1S/C5H5N5/c6-4-3-5(9-1-7-3)10-2-8-4/h1-2H,(H3,6,7,8,9,10)	C5H5N5	16708	NC1=NC=NC2=C1NC=N2	-0.09	135.054		Control_Cell	p_25	6.9	136.062	135.054	117.02	-3.8368e+07	7.54975e+07
1	M_akg_e	2-oxoglutarate(2-)	C5H4O5	InChI=1S/C5H6O5/c6-3(5(9)10)1-2-4(7)8/h1-2H2,(H,7,8)(H,9,10)/p-2	HC00035	C00026	HMDB00208	C00026	1S/C5H6O5/c6-3(5(9)10)1-2-4(7)8/h1-2H2,(H,7,8)(H,9,10)	C5H6O5	30915	OC(=O)CCC(=O)C(O)=O	-0.60	146.021523302		Control_Med	n_55	9.94	145014	146021	87007	-299013998.350022	136749566.247709
1	M_ala_B	beta-alanine	C3H7NO2	InChI=1S/C3H7NO2/c4-2-1-3(5)6/h1-2,4H2,(H,5,6)	HC00100		HMDB00056	C00099	1S/C3H7NO2/c4-2-1-3(5)6/h1-2,4H2,(H,5,6)	C3H7NO2	16958	NCCC(O)=O	-3.05	89.048		Aldrin_Cell	n_2	10.2	88.04	89.048	30.034	-1.38986e+07	9.9813e+06
0	M_ala_B	beta-alanine	C3H7NO2	InChI=1S/C3H7NO2/c4-2-1-3(5)6/h1-2,4H2,(H,5,6)	HC00100		HMDB00161	C00041	1S/C3H7NO2/c1-2(4)3(5)6/h2H,4H2,1H3,(H,5,6)/t2-/m0/s1	C3H7NO2	16977	C[C@H](N)C(O)=O	-2.85	89.048		Aldrin_Cell	n_2	10.2	88.04	89.048	30.034	-1.38986e+07	9.9813e+06
0	M_ala_B	beta-alanine	C3H7NO2	InChI=1S/C3H7NO2/c4-2-1-3(5)6/h1-2,4H2,(H,5,6)	HC00100		HMDB00271	C00213	1S/C3H7NO2/c1-4-2-3(5)6/h4H,2H2,1H3,(H,5,6)	C3H7NO2	15611	CNCC(O)=O	-2.78	89.048		Aldrin_Cell	n_2	10.2	88.04	89.048	30.034	-1.38986e+07	9.9813e+06
0	M_ala_B	beta-alanine	C3H7NO2	InChI=1S/C3H7NO2/c4-2-1-3(5)6/h1-2,4H2,(H,5,6)	HC00100		HMDB01310	C00133	1S/C3H7NO2/c1-2(4)3(5)6/h2H,4H2,1H3,(H,5,6)/t2-/m1/s1	C3H7NO2	15570	C[C@@H](N)C(O)=O	-2912	89.048		Aldrin_Cell	n_2	10.2	88.04	89.048	30.034	-1.38986e+07	9.9813e+06
0	M_ala_B	beta-alanine	C3H7NO2	InChI=1S/C3H7NO2/c4-2-1-3(5)6/h1-2,4H2,(H,5,6)	HC00100		HMDB31219	C01537	1S/C3H7NO2/c1-2-6-3(4)5/h2H2,1H3,(H2,4,5)	C3H7NO2	17967	CCOC(N)=O	-0.15	89.048		Aldrin_Cell	n_2	10.2	88.04	89.048	30.034	-1.38986e+07	9.9813e+06
0	M_ala_B	beta-alanine	C3H7NO2	InChI=1S/C3H7NO2/c4-2-1-3(5)6/h1-2,4H2,(H,5,6)	HC00100		HMDB00056	C00099	1S/C3H7NO2/c4-2-1-3(5)6/h1-2,4H2,(H,5,6)	C3H7NO2	16958	NCCC(O)=O	-3.05	89.048		Control_Cell	n_2	9.66	88.04	89.048	30.034	-2.64977e+07	1.50208e+07
0	M_ala_B	beta-alanine	C3H7NO2	InChI=1S/C3H7NO2/c4-2-1-3(5)6/h1-2,4H2,(H,5,6)	HC00100		HMDB00161	C00041	1S/C3H7NO2/c1-2(4)3(5)6/h2H,4H2,1H3,(H,5,6)/t2-/m0/s1	C3H7NO2	16977	C[C@H](N)C(O)=O	-2.85	89.048		Control_Cell	n_2	9.66	88.04	89.048	30.034	-2.64977e+07	1.50208e+07
0	M_ala_B	beta-alanine	C3H7NO2	InChI=1S/C3H7NO2/c4-2-1-3(5)6/h1-2,4H2,(H,5,6)	HC00100		HMDB00271	C00213	1S/C3H7NO2/c1-4-2-3(5)6/h4H,2H2,1H3,(H,5,6)	C3H7NO2	15611	CNCC(O)=O	-2.78	89.048		Control_Cell	n_2	9.66	88.04	89.048	30.034	-2.64977e+07	1.50208e+07
0	M_ala_B	beta-alanine	C3H7NO2	InChI=1S/C3H7NO2/c4-2-1-3(5)6/h1-2,4H2,(H,5,6)	HC00100		HMDB01310	C00133	1S/C3H7NO2/c1-2(4)3(5)6/h2H,4H2,1H3,(H,5,6)/t2-/m1/s1	C3H7NO2	15570	C[C@@H](N)C(O)=O	-2912	89.048		Control_Cell	n_2	9.66	88.04	89.048	30.034	-2.64977e+07	1.50208e+07
0	M_ala_B	beta-alanine	C3H7NO2	InChI=1S/C3H7NO2/c4-2-1-3(5)6/h1-2,4H2,(H,5,6)	HC00100		HMDB31219	C01537	1S/C3H7NO2/c1-2-6-3(4)5/h2H2,1H3,(H2,4,5)	C3H7NO2	17967	CCOC(N)=O	-0.15	89.048		Control_Cell	n_2	9.66	88.04	89.048	30.034	-2.64977e+07	1.50208e+07
1	M_ala_B_e	beta-alanine	C3H7NO2	InChI=1S/C3H7NO2/c4-2-1-3(5)6/h1-2,4H2,(H,5,6)	HC00100		HMDB00056	C00099	1S/C3H7NO2/c4-2-1-3(5)6/h1-2,4H2,(H,5,6)	C3H7NO2	16958	NCCC(O)=O	-3.05	89.047678473		Aldrin_Med	p_7	13.36	90055	89047	71014	-155052996.919488	126297362.118366
0	M_ala_B_e	beta-alanine	C3H7NO2	InChI=1S/C3H7NO2/c4-2-1-3(5)6/h1-2,4H2,(H,5,6)	HC00100		HMDB00161	C00041	1S/C3H7NO2/c1-2(4)3(5)6/h2H,4H2,1H3,(H,5,6)/t2-/m0/s1	C3H7NO2	16977	C[C@H](N)C(O)=O	-2.85	89.047678473		Aldrin_Med	p_7	13.36	90055	89047	71014	-155052996.919488	126297362.118366
0	M_ala_B_e	beta-alanine	C3H7NO2	InChI=1S/C3H7NO2/c4-2-1-3(5)6/h1-2,4H2,(H,5,6)	HC00100		HMDB00271	C00213	1S/C3H7NO2/c1-4-2-3(5)6/h4H,2H2,1H3,(H,5,6)	C3H7NO2	15611	CNCC(O)=O	-2.78	89.047678473		Aldrin_Med	p_7	13.36	90055	89047	71014	-155052996.919488	126297362.118366
0	M_ala_B_e	beta-alanine	C3H7NO2	InChI=1S/C3H7NO2/c4-2-1-3(5)6/h1-2,4H2,(H,5,6)	HC00100		HMDB01310	C00133	1S/C3H7NO2/c1-2(4)3(5)6/h2H,4H2,1H3,(H,5,6)/t2-/m1/s1	C3H7NO2	15570	C[C@@H](N)C(O)=O	-2912	89.047678473		Aldrin_Med	p_7	13.36	90055	89047	71014	-155052996.919488	126297362.118366
0	M_ala_B_e	beta-alanine	C3H7NO2	InChI=1S/C3H7NO2/c4-2-1-3(5)6/h1-2,4H2,(H,5,6)	HC00100		HMDB31219	C01537	1S/C3H7NO2/c1-2-6-3(4)5/h2H2,1H3,(H2,4,5)	C3H7NO2	17967	CCOC(N)=O	-0.15	89.047678473		Aldrin_Med	p_7	13.36	90055	89047	71014	-155052996.919488	126297362.118366
0	M_ala_B_e	beta-alanine	C3H7NO2	InChI=1S/C3H7NO2/c4-2-1-3(5)6/h1-2,4H2,(H,5,6)	HC00100		HMDB00056	C00099	1S/C3H7NO2/c4-2-1-3(5)6/h1-2,4H2,(H,5,6)	C3H7NO2	16958	NCCC(O)=O	-3.05	89.047678473		Control_Med	p_11	12.83	90055	89047	71014	-4661912563.8345	3123032783.42484
0	M_ala_B_e	beta-alanine	C3H7NO2	InChI=1S/C3H7NO2/c4-2-1-3(5)6/h1-2,4H2,(H,5,6)	HC00100		HMDB00161	C00041	1S/C3H7NO2/c1-2(4)3(5)6/h2H,4H2,1H3,(H,5,6)/t2-/m0/s1	C3H7NO2	16977	C[C@H](N)C(O)=O	-2.85	89.047678473		Control_Med	p_11	12.83	90055	89047	71014	-4661912563.8345	3123032783.42484
0	M_ala_B_e	beta-alanine	C3H7NO2	InChI=1S/C3H7NO2/c4-2-1-3(5)6/h1-2,4H2,(H,5,6)	HC00100		HMDB00271	C00213	1S/C3H7NO2/c1-4-2-3(5)6/h4H,2H2,1H3,(H,5,6)	C3H7NO2	15611	CNCC(O)=O	-2.78	89.047678473		Control_Med	p_11	12.83	90055	89047	71014	-4661912563.8345	3123032783.42484
0	M_ala_B_e	beta-alanine	C3H7NO2	InChI=1S/C3H7NO2/c4-2-1-3(5)6/h1-2,4H2,(H,5,6)	HC00100		HMDB01310	C00133	1S/C3H7NO2/c1-2(4)3(5)6/h2H,4H2,1H3,(H,5,6)/t2-/m1/s1	C3H7NO2	15570	C[C@@H](N)C(O)=O	-2912	89.047678473		Control_Med	p_11	12.83	90055	89047	71014	-4661912563.8345	3123032783.42484
0	M_ala_B_e	beta-alanine	C3H7NO2	InChI=1S/C3H7NO2/c4-2-1-3(5)6/h1-2,4H2,(H,5,6)	HC00100		HMDB31219	C01537	1S/C3H7NO2/c1-2-6-3(4)5/h2H2,1H3,(H2,4,5)	C3H7NO2	17967	CCOC(N)=O	-0.15	89.047678473		Control_Med	p_11	12.83	90055	89047	71014	-4661912563.8345	3123032783.42484
1	M_ala_D	D-alanine	C3H7NO2	InChI=1S/C3H7NO2/c1-2(4)3(5)6/h2H,4H2,1H3,(H,5,6)/t2-/m1/s1			HMDB00056	C00099	1S/C3H7NO2/c4-2-1-3(5)6/h1-2,4H2,(H,5,6)	C3H7NO2	16958	NCCC(O)=O	-3.05	89.048		Aldrin_Cell	n_2	10.2	88.04	89.048	30.034	-1.38986e+07	9.9813e+06
0	M_ala_D	D-alanine	C3H7NO2	InChI=1S/C3H7NO2/c1-2(4)3(5)6/h2H,4H2,1H3,(H,5,6)/t2-/m1/s1			HMDB00161	C00041	1S/C3H7NO2/c1-2(4)3(5)6/h2H,4H2,1H3,(H,5,6)/t2-/m0/s1	C3H7NO2	16977	C[C@H](N)C(O)=O	-2.85	89.048		Aldrin_Cell	n_2	10.2	88.04	89.048	30.034	-1.38986e+07	9.9813e+06
0	M_ala_D	D-alanine	C3H7NO2	InChI=1S/C3H7NO2/c1-2(4)3(5)6/h2H,4H2,1H3,(H,5,6)/t2-/m1/s1			HMDB00271	C00213	1S/C3H7NO2/c1-4-2-3(5)6/h4H,2H2,1H3,(H,5,6)	C3H7NO2	15611	CNCC(O)=O	-2.78	89.048		Aldrin_Cell	n_2	10.2	88.04	89.048	30.034	-1.38986e+07	9.9813e+06
0	M_ala_D	D-alanine	C3H7NO2	InChI=1S/C3H7NO2/c1-2(4)3(5)6/h2H,4H2,1H3,(H,5,6)/t2-/m1/s1			HMDB01310	C00133	1S/C3H7NO2/c1-2(4)3(5)6/h2H,4H2,1H3,(H,5,6)/t2-/m1/s1	C3H7NO2	15570	C[C@@H](N)C(O)=O	-2912	89.048		Aldrin_Cell	n_2	10.2	88.04	89.048	30.034	-1.38986e+07	9.9813e+06
0	M_ala_D	D-alanine	C3H7NO2	InChI=1S/C3H7NO2/c1-2(4)3(5)6/h2H,4H2,1H3,(H,5,6)/t2-/m1/s1			HMDB31219	C01537	1S/C3H7NO2/c1-2-6-3(4)5/h2H2,1H3,(H2,4,5)	C3H7NO2	17967	CCOC(N)=O	-0.15	89.048		Aldrin_Cell	n_2	10.2	88.04	89.048	30.034	-1.38986e+07	9.9813e+06
0	M_ala_D	D-alanine	C3H7NO2	InChI=1S/C3H7NO2/c1-2(4)3(5)6/h2H,4H2,1H3,(H,5,6)/t2-/m1/s1			HMDB00056	C00099	1S/C3H7NO2/c4-2-1-3(5)6/h1-2,4H2,(H,5,6)	C3H7NO2	16958	NCCC(O)=O	-3.05	89.048		Control_Cell	n_2	9.66	88.04	89.048	30.034	-2.64977e+07	1.50208e+07
0	M_ala_D	D-alanine	C3H7NO2	InChI=1S/C3H7NO2/c1-2(4)3(5)6/h2H,4H2,1H3,(H,5,6)/t2-/m1/s1			HMDB00161	C00041	1S/C3H7NO2/c1-2(4)3(5)6/h2H,4H2,1H3,(H,5,6)/t2-/m0/s1	C3H7NO2	16977	C[C@H](N)C(O)=O	-2.85	89.048		Control_Cell	n_2	9.66	88.04	89.048	30.034	-2.64977e+07	1.50208e+07
0	M_ala_D	D-alanine	C3H7NO2	InChI=1S/C3H7NO2/c1-2(4)3(5)6/h2H,4H2,1H3,(H,5,6)/t2-/m1/s1			HMDB00271	C00213	1S/C3H7NO2/c1-4-2-3(5)6/h4H,2H2,1H3,(H,5,6)	C3H7NO2	15611	CNCC(O)=O	-2.78	89.048		Control_Cell	n_2	9.66	88.04	89.048	30.034	-2.64977e+07	1.50208e+07
0	M_ala_D	D-alanine	C3H7NO2	InChI=1S/C3H7NO2/c1-2(4)3(5)6/h2H,4H2,1H3,(H,5,6)/t2-/m1/s1			HMDB01310	C00133	1S/C3H7NO2/c1-2(4)3(5)6/h2H,4H2,1H3,(H,5,6)/t2-/m1/s1	C3H7NO2	15570	C[C@@H](N)C(O)=O	-2912	89.048		Control_Cell	n_2	9.66	88.04	89.048	30.034	-2.64977e+07	1.50208e+07
0	M_ala_D	D-alanine	C3H7NO2	InChI=1S/C3H7NO2/c1-2(4)3(5)6/h2H,4H2,1H3,(H,5,6)/t2-/m1/s1			HMDB31219	C01537	1S/C3H7NO2/c1-2-6-3(4)5/h2H2,1H3,(H2,4,5)	C3H7NO2	17967	CCOC(N)=O	-0.15	89.048		Control_Cell	n_2	9.66	88.04	89.048	30.034	-2.64977e+07	1.50208e+07
1	M_ala_D_e	D-alanine	C3H7NO2	InChI=1S/C3H7NO2/c1-2(4)3(5)6/h2H,4H2,1H3,(H,5,6)/t2-/m1/s1			HMDB00056	C00099	1S/C3H7NO2/c4-2-1-3(5)6/h1-2,4H2,(H,5,6)	C3H7NO2	16958	NCCC(O)=O	-3.05	89.047678473		Aldrin_Med	p_7	13.36	90055	89047	71014	-155052996.919488	126297362.118366
0	M_ala_D_e	D-alanine	C3H7NO2	InChI=1S/C3H7NO2/c1-2(4)3(5)6/h2H,4H2,1H3,(H,5,6)/t2-/m1/s1			HMDB00161	C00041	1S/C3H7NO2/c1-2(4)3(5)6/h2H,4H2,1H3,(H,5,6)/t2-/m0/s1	C3H7NO2	16977	C[C@H](N)C(O)=O	-2.85	89.047678473		Aldrin_Med	p_7	13.36	90055	89047	71014	-155052996.919488	126297362.118366
0	M_ala_D_e	D-alanine	C3H7NO2	InChI=1S/C3H7NO2/c1-2(4)3(5)6/h2H,4H2,1H3,(H,5,6)/t2-/m1/s1			HMDB00271	C00213	1S/C3H7NO2/c1-4-2-3(5)6/h4H,2H2,1H3,(H,5,6)	C3H7NO2	15611	CNCC(O)=O	-2.78	89.047678473		Aldrin_Med	p_7	13.36	90055	89047	71014	-155052996.919488	126297362.118366
0	M_ala_D_e	D-alanine	C3H7NO2	InChI=1S/C3H7NO2/c1-2(4)3(5)6/h2H,4H2,1H3,(H,5,6)/t2-/m1/s1			HMDB01310	C00133	1S/C3H7NO2/c1-2(4)3(5)6/h2H,4H2,1H3,(H,5,6)/t2-/m1/s1	C3H7NO2	15570	C[C@@H](N)C(O)=O	-2912	89.047678473		Aldrin_Med	p_7	13.36	90055	89047	71014	-155052996.919488	126297362.118366
0	M_ala_D_e	D-alanine	C3H7NO2	InChI=1S/C3H7NO2/c1-2(4)3(5)6/h2H,4H2,1H3,(H,5,6)/t2-/m1/s1			HMDB31219	C01537	1S/C3H7NO2/c1-2-6-3(4)5/h2H2,1H3,(H2,4,5)	C3H7NO2	17967	CCOC(N)=O	-0.15	89.047678473		Aldrin_Med	p_7	13.36	90055	89047	71014	-155052996.919488	126297362.118366
0	M_ala_D_e	D-alanine	C3H7NO2	InChI=1S/C3H7NO2/c1-2(4)3(5)6/h2H,4H2,1H3,(H,5,6)/t2-/m1/s1			HMDB00056	C00099	1S/C3H7NO2/c4-2-1-3(5)6/h1-2,4H2,(H,5,6)	C3H7NO2	16958	NCCC(O)=O	-3.05	89.047678473		Control_Med	p_11	12.83	90055	89047	71014	-4661912563.8345	3123032783.42484
0	M_ala_D_e	D-alanine	C3H7NO2	InChI=1S/C3H7NO2/c1-2(4)3(5)6/h2H,4H2,1H3,(H,5,6)/t2-/m1/s1			HMDB00161	C00041	1S/C3H7NO2/c1-2(4)3(5)6/h2H,4H2,1H3,(H,5,6)/t2-/m0/s1	C3H7NO2	16977	C[C@H](N)C(O)=O	-2.85	89.047678473		Control_Med	p_11	12.83	90055	89047	71014	-4661912563.8345	3123032783.42484
0	M_ala_D_e	D-alanine	C3H7NO2	InChI=1S/C3H7NO2/c1-2(4)3(5)6/h2H,4H2,1H3,(H,5,6)/t2-/m1/s1			HMDB00271	C00213	1S/C3H7NO2/c1-4-2-3(5)6/h4H,2H2,1H3,(H,5,6)	C3H7NO2	15611	CNCC(O)=O	-2.78	89.047678473		Control_Med	p_11	12.83	90055	89047	71014	-4661912563.8345	3123032783.42484
0	M_ala_D_e	D-alanine	C3H7NO2	InChI=1S/C3H7NO2/c1-2(4)3(5)6/h2H,4H2,1H3,(H,5,6)/t2-/m1/s1			HMDB01310	C00133	1S/C3H7NO2/c1-2(4)3(5)6/h2H,4H2,1H3,(H,5,6)/t2-/m1/s1	C3H7NO2	15570	C[C@@H](N)C(O)=O	-2912	89.047678473		Control_Med	p_11	12.83	90055	89047	71014	-4661912563.8345	3123032783.42484
0	M_ala_D_e	D-alanine	C3H7NO2	InChI=1S/C3H7NO2/c1-2(4)3(5)6/h2H,4H2,1H3,(H,5,6)/t2-/m1/s1			HMDB31219	C01537	1S/C3H7NO2/c1-2-6-3(4)5/h2H2,1H3,(H2,4,5)	C3H7NO2	17967	CCOC(N)=O	-0.15	89.047678473		Control_Med	p_11	12.83	90055	89047	71014	-4661912563.8345	3123032783.42484
1	M_ala_L	L-alanine	C3H7NO2	InChI=1S/C3H7NO2/c1-2(4)3(5)6/h2H,4H2,1H3,(H,5,6)/t2-/m0/s1	HC00048		HMDB00056	C00099	1S/C3H7NO2/c4-2-1-3(5)6/h1-2,4H2,(H,5,6)	C3H7NO2	16958	NCCC(O)=O	-3.05	89.048		Aldrin_Cell	n_2	10.2	88.04	89.048	30.034	-1.38986e+07	9.9813e+06
0	M_ala_L	L-alanine	C3H7NO2	InChI=1S/C3H7NO2/c1-2(4)3(5)6/h2H,4H2,1H3,(H,5,6)/t2-/m0/s1	HC00048		HMDB00161	C00041	1S/C3H7NO2/c1-2(4)3(5)6/h2H,4H2,1H3,(H,5,6)/t2-/m0/s1	C3H7NO2	16977	C[C@H](N)C(O)=O	-2.85	89.048		Aldrin_Cell	n_2	10.2	88.04	89.048	30.034	-1.38986e+07	9.9813e+06
0	M_ala_L	L-alanine	C3H7NO2	InChI=1S/C3H7NO2/c1-2(4)3(5)6/h2H,4H2,1H3,(H,5,6)/t2-/m0/s1	HC00048		HMDB00271	C00213	1S/C3H7NO2/c1-4-2-3(5)6/h4H,2H2,1H3,(H,5,6)	C3H7NO2	15611	CNCC(O)=O	-2.78	89.048		Aldrin_Cell	n_2	10.2	88.04	89.048	30.034	-1.38986e+07	9.9813e+06
0	M_ala_L	L-alanine	C3H7NO2	InChI=1S/C3H7NO2/c1-2(4)3(5)6/h2H,4H2,1H3,(H,5,6)/t2-/m0/s1	HC00048		HMDB01310	C00133	1S/C3H7NO2/c1-2(4)3(5)6/h2H,4H2,1H3,(H,5,6)/t2-/m1/s1	C3H7NO2	15570	C[C@@H](N)C(O)=O	-2912	89.048		Aldrin_Cell	n_2	10.2	88.04	89.048	30.034	-1.38986e+07	9.9813e+06
0	M_ala_L	L-alanine	C3H7NO2	InChI=1S/C3H7NO2/c1-2(4)3(5)6/h2H,4H2,1H3,(H,5,6)/t2-/m0/s1	HC00048		HMDB31219	C01537	1S/C3H7NO2/c1-2-6-3(4)5/h2H2,1H3,(H2,4,5)	C3H7NO2	17967	CCOC(N)=O	-0.15	89.048		Aldrin_Cell	n_2	10.2	88.04	89.048	30.034	-1.38986e+07	9.9813e+06
0	M_ala_L	L-alanine	C3H7NO2	InChI=1S/C3H7NO2/c1-2(4)3(5)6/h2H,4H2,1H3,(H,5,6)/t2-/m0/s1	HC00048		HMDB00056	C00099	1S/C3H7NO2/c4-2-1-3(5)6/h1-2,4H2,(H,5,6)	C3H7NO2	16958	NCCC(O)=O	-3.05	89.048		Control_Cell	n_2	9.66	88.04	89.048	30.034	-2.64977e+07	1.50208e+07
0	M_ala_L	L-alanine	C3H7NO2	InChI=1S/C3H7NO2/c1-2(4)3(5)6/h2H,4H2,1H3,(H,5,6)/t2-/m0/s1	HC00048		HMDB00161	C00041	1S/C3H7NO2/c1-2(4)3(5)6/h2H,4H2,1H3,(H,5,6)/t2-/m0/s1	C3H7NO2	16977	C[C@H](N)C(O)=O	-2.85	89.048		Control_Cell	n_2	9.66	88.04	89.048	30.034	-2.64977e+07	1.50208e+07
0	M_ala_L	L-alanine	C3H7NO2	InChI=1S/C3H7NO2/c1-2(4)3(5)6/h2H,4H2,1H3,(H,5,6)/t2-/m0/s1	HC00048		HMDB00271	C00213	1S/C3H7NO2/c1-4-2-3(5)6/h4H,2H2,1H3,(H,5,6)	C3H7NO2	15611	CNCC(O)=O	-2.78	89.048		Control_Cell	n_2	9.66	88.04	89.048	30.034	-2.64977e+07	1.50208e+07
0	M_ala_L	L-alanine	C3H7NO2	InChI=1S/C3H7NO2/c1-2(4)3(5)6/h2H,4H2,1H3,(H,5,6)/t2-/m0/s1	HC00048		HMDB01310	C00133	1S/C3H7NO2/c1-2(4)3(5)6/h2H,4H2,1H3,(H,5,6)/t2-/m1/s1	C3H7NO2	15570	C[C@@H](N)C(O)=O	-2912	89.048		Control_Cell	n_2	9.66	88.04	89.048	30.034	-2.64977e+07	1.50208e+07
0	M_ala_L	L-alanine	C3H7NO2	InChI=1S/C3H7NO2/c1-2(4)3(5)6/h2H,4H2,1H3,(H,5,6)/t2-/m0/s1	HC00048		HMDB31219	C01537	1S/C3H7NO2/c1-2-6-3(4)5/h2H2,1H3,(H2,4,5)	C3H7NO2	17967	CCOC(N)=O	-0.15	89.048		Control_Cell	n_2	9.66	88.04	89.048	30.034	-2.64977e+07	1.50208e+07
1	M_ala_L_e	L-alanine	C3H7NO2	InChI=1S/C3H7NO2/c1-2(4)3(5)6/h2H,4H2,1H3,(H,5,6)/t2-/m0/s1	HC00048		HMDB00056	C00099	1S/C3H7NO2/c4-2-1-3(5)6/h1-2,4H2,(H,5,6)	C3H7NO2	16958	NCCC(O)=O	-3.05	89.047678473		Aldrin_Med	p_7	13.36	90055	89047	71014	-155052996.919488	126297362.118366
0	M_ala_L_e	L-alanine	C3H7NO2	InChI=1S/C3H7NO2/c1-2(4)3(5)6/h2H,4H2,1H3,(H,5,6)/t2-/m0/s1	HC00048		HMDB00161	C00041	1S/C3H7NO2/c1-2(4)3(5)6/h2H,4H2,1H3,(H,5,6)/t2-/m0/s1	C3H7NO2	16977	C[C@H](N)C(O)=O	-2.85	89.047678473		Aldrin_Med	p_7	13.36	90055	89047	71014	-155052996.919488	126297362.118366
0	M_ala_L_e	L-alanine	C3H7NO2	InChI=1S/C3H7NO2/c1-2(4)3(5)6/h2H,4H2,1H3,(H,5,6)/t2-/m0/s1	HC00048		HMDB00271	C00213	1S/C3H7NO2/c1-4-2-3(5)6/h4H,2H2,1H3,(H,5,6)	C3H7NO2	15611	CNCC(O)=O	-2.78	89.047678473		Aldrin_Med	p_7	13.36	90055	89047	71014	-155052996.919488	126297362.118366
0	M_ala_L_e	L-alanine	C3H7NO2	InChI=1S/C3H7NO2/c1-2(4)3(5)6/h2H,4H2,1H3,(H,5,6)/t2-/m0/s1	HC00048		HMDB01310	C00133	1S/C3H7NO2/c1-2(4)3(5)6/h2H,4H2,1H3,(H,5,6)/t2-/m1/s1	C3H7NO2	15570	C[C@@H](N)C(O)=O	-2912	89.047678473		Aldrin_Med	p_7	13.36	90055	89047	71014	-155052996.919488	126297362.118366
0	M_ala_L_e	L-alanine	C3H7NO2	InChI=1S/C3H7NO2/c1-2(4)3(5)6/h2H,4H2,1H3,(H,5,6)/t2-/m0/s1	HC00048		HMDB31219	C01537	1S/C3H7NO2/c1-2-6-3(4)5/h2H2,1H3,(H2,4,5)	C3H7NO2	17967	CCOC(N)=O	-0.15	89.047678473		Aldrin_Med	p_7	13.36	90055	89047	71014	-155052996.919488	126297362.118366
0	M_ala_L_e	L-alanine	C3H7NO2	InChI=1S/C3H7NO2/c1-2(4)3(5)6/h2H,4H2,1H3,(H,5,6)/t2-/m0/s1	HC00048		HMDB00056	C00099	1S/C3H7NO2/c4-2-1-3(5)6/h1-2,4H2,(H,5,6)	C3H7NO2	16958	NCCC(O)=O	-3.05	89.047678473		Control_Med	p_11	12.83	90055	89047	71014	-4661912563.8345	3123032783.42484
0	M_ala_L_e	L-alanine	C3H7NO2	InChI=1S/C3H7NO2/c1-2(4)3(5)6/h2H,4H2,1H3,(H,5,6)/t2-/m0/s1	HC00048		HMDB00161	C00041	1S/C3H7NO2/c1-2(4)3(5)6/h2H,4H2,1H3,(H,5,6)/t2-/m0/s1	C3H7NO2	16977	C[C@H](N)C(O)=O	-2.85	89.047678473		Control_Med	p_11	12.83	90055	89047	71014	-4661912563.8345	3123032783.42484
0	M_ala_L_e	L-alanine	C3H7NO2	InChI=1S/C3H7NO2/c1-2(4)3(5)6/h2H,4H2,1H3,(H,5,6)/t2-/m0/s1	HC00048		HMDB00271	C00213	1S/C3H7NO2/c1-4-2-3(5)6/h4H,2H2,1H3,(H,5,6)	C3H7NO2	15611	CNCC(O)=O	-2.78	89.047678473		Control_Med	p_11	12.83	90055	89047	71014	-4661912563.8345	3123032783.42484
0	M_ala_L_e	L-alanine	C3H7NO2	InChI=1S/C3H7NO2/c1-2(4)3(5)6/h2H,4H2,1H3,(H,5,6)/t2-/m0/s1	HC00048		HMDB01310	C00133	1S/C3H7NO2/c1-2(4)3(5)6/h2H,4H2,1H3,(H,5,6)/t2-/m1/s1	C3H7NO2	15570	C[C@@H](N)C(O)=O	-2912	89.047678473		Control_Med	p_11	12.83	90055	89047	71014	-4661912563.8345	3123032783.42484
0	M_ala_L_e	L-alanine	C3H7NO2	InChI=1S/C3H7NO2/c1-2(4)3(5)6/h2H,4H2,1H3,(H,5,6)/t2-/m0/s1	HC00048		HMDB31219	C01537	1S/C3H7NO2/c1-2-6-3(4)5/h2H2,1H3,(H2,4,5)	C3H7NO2	17967	CCOC(N)=O	-0.15	89.047678473		Control_Med	p_11	12.83	90055	89047	71014	-4661912563.8345	3123032783.42484
1	M_arab_L_e	L-arabinose	C5H10O5				HMDB00098	C00181	1S/C5H10O5/c6-2-1-10-5(9)4(8)3(2)7/h2-9H,1H2/t2-,3+,4-,5?/m1/s1	C5H10O5	53455	O[C@@H]1COC(O)[C@H](O)[C@H]1O	-2.57	150.05282343		Aldrin_Med	n_21	3.66	115040	116047	57033	-143662730.646197	84854813.3627052
0	M_arab_L_e	L-arabinose	C5H10O5				HMDB00283	C00121	1S/C5H10O5/c6-1-2-3(7)4(8)5(9)10-2/h2-9H,1H2/t2-,3-,4-,5?/m1/s1	C5H10O5	16988	OC[C@H]1OC(O)[C@H](O)[C@@H]1O	-2.32	150.05282343		Aldrin_Med	n_21	3.66	115040	116047	57033	-143662730.646197	84854813.3627052
0	M_arab_L_e	L-arabinose	C5H10O5				HMDB00366		1S/C5H10O5/c6-2-4(8)3(7)1-5(9)10/h3-4,6-8H,1-2H2,(H,9,10)/t3-,4+/m0/s1	C5H10O5		OC[C@@H](O)[C@@H](O)CC(O)=O	-2.02	150.05282343		Aldrin_Med	n_21	3.66	115040	116047	57033	-143662730.646197	84854813.3627052
0	M_arab_L_e	L-arabinose	C5H10O5				HMDB00621	C00309	1S/C5H10O5/c6-1-3(8)5(10)4(9)2-7/h3,5-8,10H,1-2H2/t3-,5-/m1/s1	C5H10O5	17173	OC[C@@H](O)[C@@H](O)C(=O)CO	-2.16	150.05282343		Aldrin_Med	n_21	3.66	115040	116047	57033	-143662730.646197	84854813.3627052
0	M_arab_L_e	L-arabinose	C5H10O5				HMDB00646	C00259	1S/C5H10O5/c6-2-1-10-5(9)4(8)3(2)7/h2-9H,1H2/t2-,3-,4+,5?/m0/s1	C5H10O5	17535	O[C@H]1COC(O)[C@H](O)[C@H]1O	-3.02	150.05282343		Aldrin_Med	n_21	3.66	115040	116047	57033	-143662730.646197	84854813.3627052
0	M_arab_L_e	L-arabinose	C5H10O5				HMDB00751	C00312	1S/C5H10O5/c6-1-3(8)5(10)4(9)2-7/h3,5-8,10H,1-2H2/t3-,5+/m0/s1	C5H10O5	17399	OC[C@H](O)[C@@H](O)C(=O)CO	-2.16	150.05282343		Aldrin_Med	n_21	3.66	115040	116047	57033	-143662730.646197	84854813.3627052
0	M_arab_L_e	L-arabinose	C5H10O5				HMDB01644	C00310	1S/C5H10O5/c6-1-3(8)5(10)4(9)2-7/h3,5-8,10H,1-2H2/t3-,5+/m1/s1	C5H10O5	17140	OC[C@@H](O)[C@H](O)C(=O)CO	-2.16	150.05282343		Aldrin_Med	n_21	3.66	115040	116047	57033	-143662730.646197	84854813.3627052
0	M_arab_L_e	L-arabinose	C5H10O5				HMDB03371	C00310	1S/C5H10O5/c6-2-5(9)4(8)3(7)1-10-5/h3-4,6-9H,1-2H2/t3-,4+,5?/m1/s1	C5H10O5	16880	OCC1(O)OC[C@@H](O)[C@@H]1O	-2.20	150.05282343		Aldrin_Med	n_21	3.66	115040	116047	57033	-143662730.646197	84854813.3627052
0	M_arab_L_e	L-arabinose	C5H10O5				HMDB12194	C08353	1S/C5H10O5/c6-2-1-10-5(9)4(8)3(2)7/h2-9H,1H2/t2-,3-,4-,5-/m1/s1	C5H10O5	27476	O[C@@H]1CO[C@@H](O)[C@H](O)[C@@H]1O	-2.57	150.05282343		Aldrin_Med	n_21	3.66	115040	116047	57033	-143662730.646197	84854813.3627052
0	M_arab_L_e	L-arabinose	C5H10O5				HMDB12325	C06115	1S/C5H10O5/c6-1-2-3(7)4(8)5(9)10-2/h2-9H,1H2/t2-,3-,4+,5?/m0/s1	C5H10O5	6178	OC[C@@H]1OC(O)[C@H](O)[C@H]1O	-2.65	150.05282343		Aldrin_Med	n_21	3.66	115040	116047	57033	-143662730.646197	84854813.3627052
0	M_arab_L_e	L-arabinose	C5H10O5				HMDB29941	C01488	1/C5H10O5/c6-1-5(9)2-10-4(8)3(5)7/h3-4,6-9H,1-2H2	C5H10O5	27672	OCC1(O)COC(O)C1O	-2.20	150.05282343		Aldrin_Med	n_21	3.66	115040	116047	57033	-143662730.646197	84854813.3627052
0	M_arab_L_e	L-arabinose	C5H10O5				HMDB29942		1S/C5H10O5/c6-1-3(8)5(10)4(9)2-7/h1,3-5,7-10H,2H2/t3-,4-,5+/m1/s1	C5H10O5	46983	OC[C@@H](O)[C@@H](O)[C@H](O)C=O	-2.28	150.05282343		Aldrin_Med	n_21	3.66	115040	116047	57033	-143662730.646197	84854813.3627052
0	M_arab_L_e	L-arabinose	C5H10O5				HMDB59753		1S/C5H10O5/c6-2-4(8)3(7)1-5(9)10/h3-4,6-8H,1-2H2,(H,9,10)	C5H10O5		OCC(O)C(O)CC(O)=O	-2.02	150.05282343		Aldrin_Med	n_21	3.66	115040	116047	57033	-143662730.646197	84854813.3627052
0	M_arab_L_e	L-arabinose	C5H10O5				HMDB60254		1/C5H10O5/c6-1-3(8)5(10)4(9)2-7/h1,3-5,7-10H,2H2/t3-,4+,5+/s2	C5H10O5	15936	OC[C@@H](O)[C@H](O)[C@@H](O)C=O	-2.28	150.05282343		Aldrin_Med	n_21	3.66	115040	116047	57033	-143662730.646197	84854813.3627052
0	M_arab_L_e	L-arabinose	C5H10O5				HMDB00098	C00181	1S/C5H10O5/c6-2-1-10-5(9)4(8)3(2)7/h2-9H,1H2/t2-,3+,4-,5?/m1/s1	C5H10O5	53455	O[C@@H]1COC(O)[C@H](O)[C@H]1O	-2.57	150.05282343		Control_Med	n_65	11.64	149045	150052	91039	-1463522231.15308	1367727626.03435
0	M_arab_L_e	L-arabinose	C5H10O5				HMDB00283	C00121	1S/C5H10O5/c6-1-2-3(7)4(8)5(9)10-2/h2-9H,1H2/t2-,3-,4-,5?/m1/s1	C5H10O5	16988	OC[C@H]1OC(O)[C@H](O)[C@@H]1O	-2.32	150.05282343		Control_Med	n_65	11.64	149045	150052	91039	-1463522231.15308	1367727626.03435
0	M_arab_L_e	L-arabinose	C5H10O5				HMDB00366		1S/C5H10O5/c6-2-4(8)3(7)1-5(9)10/h3-4,6-8H,1-2H2,(H,9,10)/t3-,4+/m0/s1	C5H10O5		OC[C@@H](O)[C@@H](O)CC(O)=O	-2.02	150.05282343		Control_Med	n_65	11.64	149045	150052	91039	-1463522231.15308	1367727626.03435
0	M_arab_L_e	L-arabinose	C5H10O5				HMDB00621	C00309	1S/C5H10O5/c6-1-3(8)5(10)4(9)2-7/h3,5-8,10H,1-2H2/t3-,5-/m1/s1	C5H10O5	17173	OC[C@@H](O)[C@@H](O)C(=O)CO	-2.16	150.05282343		Control_Med	n_65	11.64	149045	150052	91039	-1463522231.15308	1367727626.03435
0	M_arab_L_e	L-arabinose	C5H10O5				HMDB00646	C00259	1S/C5H10O5/c6-2-1-10-5(9)4(8)3(2)7/h2-9H,1H2/t2-,3-,4+,5?/m0/s1	C5H10O5	17535	O[C@H]1COC(O)[C@H](O)[C@H]1O	-3.02	150.05282343		Control_Med	n_65	11.64	149045	150052	91039	-1463522231.15308	1367727626.03435
0	M_arab_L_e	L-arabinose	C5H10O5				HMDB00751	C00312	1S/C5H10O5/c6-1-3(8)5(10)4(9)2-7/h3,5-8,10H,1-2H2/t3-,5+/m0/s1	C5H10O5	17399	OC[C@H](O)[C@@H](O)C(=O)CO	-2.16	150.05282343		Control_Med	n_65	11.64	149045	150052	91039	-1463522231.15308	1367727626.03435
0	M_arab_L_e	L-arabinose	C5H10O5				HMDB01644	C00310	1S/C5H10O5/c6-1-3(8)5(10)4(9)2-7/h3,5-8,10H,1-2H2/t3-,5+/m1/s1	C5H10O5	17140	OC[C@@H](O)[C@H](O)C(=O)CO	-2.16	150.05282343		Control_Med	n_65	11.64	149045	150052	91039	-1463522231.15308	1367727626.03435
0	M_arab_L_e	L-arabinose	C5H10O5				HMDB03371	C00310	1S/C5H10O5/c6-2-5(9)4(8)3(7)1-10-5/h3-4,6-9H,1-2H2/t3-,4+,5?/m1/s1	C5H10O5	16880	OCC1(O)OC[C@@H](O)[C@@H]1O	-2.20	150.05282343		Control_Med	n_65	11.64	149045	150052	91039	-1463522231.15308	1367727626.03435
0	M_arab_L_e	L-arabinose	C5H10O5				HMDB12194	C08353	1S/C5H10O5/c6-2-1-10-5(9)4(8)3(2)7/h2-9H,1H2/t2-,3-,4-,5-/m1/s1	C5H10O5	27476	O[C@@H]1CO[C@@H](O)[C@H](O)[C@@H]1O	-2.57	150.05282343		Control_Med	n_65	11.64	149045	150052	91039	-1463522231.15308	1367727626.03435
0	M_arab_L_e	L-arabinose	C5H10O5				HMDB12325	C06115	1S/C5H10O5/c6-1-2-3(7)4(8)5(9)10-2/h2-9H,1H2/t2-,3-,4+,5?/m0/s1	C5H10O5	6178	OC[C@@H]1OC(O)[C@H](O)[C@H]1O	-2.65	150.05282343		Control_Med	n_65	11.64	149045	150052	91039	-1463522231.15308	1367727626.03435
0	M_arab_L_e	L-arabinose	C5H10O5				HMDB29941	C01488	1/C5H10O5/c6-1-5(9)2-10-4(8)3(5)7/h3-4,6-9H,1-2H2	C5H10O5	27672	OCC1(O)COC(O)C1O	-2.20	150.05282343		Control_Med	n_65	11.64	149045	150052	91039	-1463522231.15308	1367727626.03435
0	M_arab_L_e	L-arabinose	C5H10O5				HMDB29942		1S/C5H10O5/c6-1-3(8)5(10)4(9)2-7/h1,3-5,7-10H,2H2/t3-,4-,5+/m1/s1	C5H10O5	46983	OC[C@@H](O)[C@@H](O)[C@H](O)C=O	-2.28	150.05282343		Control_Med	n_65	11.64	149045	150052	91039	-1463522231.15308	1367727626.03435
0	M_arab_L_e	L-arabinose	C5H10O5				HMDB59753		1S/C5H10O5/c6-2-4(8)3(7)1-5(9)10/h3-4,6-8H,1-2H2,(H,9,10)	C5H10O5		OCC(O)C(O)CC(O)=O	-2.02	150.05282343		Control_Med	n_65	11.64	149045	150052	91039	-1463522231.15308	1367727626.03435
0	M_arab_L_e	L-arabinose	C5H10O5				HMDB60254		1/C5H10O5/c6-1-3(8)5(10)4(9)2-7/h1,3-5,7-10H,2H2/t3-,4+,5+/s2	C5H10O5	15936	OC[C@@H](O)[C@H](O)[C@@H](O)C=O	-2.28	150.05282343		Control_Med	n_65	11.64	149045	150052	91039	-1463522231.15308	1367727626.03435
1	M_asn_L	L-asparagine	C4H8N2O3	InChI=1S/C4H8N2O3/c5-2(4(8)9)1-3(6)7/h2H,1,5H2,(H2,6,7)(H,8,9)/t2-/m0/s1	HC00148		HMDB00026	C02642	1S/C4H8N2O3/c5-4(9)6-2-1-3(7)8/h1-2H2,(H,7,8)(H3,5,6,9)	C4H8N2O3	18261	NC(=O)NCCC(O)=O	-0.98	132.053		Aldrin_Cell	n_29	14.79	131.046	132.053	73.039	-969500	1.23584e+07
0	M_asn_L	L-asparagine	C4H8N2O3	InChI=1S/C4H8N2O3/c5-2(4(8)9)1-3(6)7/h2H,1,5H2,(H2,6,7)(H,8,9)/t2-/m0/s1	HC00148		HMDB00168	C00152	1S/C4H8N2O3/c5-2(4(8)9)1-3(6)7/h2H,1,5H2,(H2,6,7)(H,8,9)/t2-/m0/s1	C4H8N2O3	17196	N[C@@H](CC(N)=O)C(O)=O	-3.82	132.053		Aldrin_Cell	n_29	14.79	131.046	132.053	73.039	-969500	1.23584e+07
0	M_asn_L	L-asparagine	C4H8N2O3	InChI=1S/C4H8N2O3/c5-2(4(8)9)1-3(6)7/h2H,1,5H2,(H2,6,7)(H,8,9)/t2-/m0/s1	HC00148		HMDB11733	C02037	1S/C4H8N2O3/c5-1-3(7)6-2-4(8)9/h1-2,5H2,(H,6,7)(H,8,9)	C4H8N2O3	17201	NCC(=O)NCC(O)=O	-2.92	132.053		Aldrin_Cell	n_29	14.79	131.046	132.053	73.039	-969500	1.23584e+07
0	M_asn_L	L-asparagine	C4H8N2O3	InChI=1S/C4H8N2O3/c5-2(4(8)9)1-3(6)7/h2H,1,5H2,(H2,6,7)(H,8,9)/t2-/m0/s1	HC00148		HMDB12265	C01043	1S/C4H8N2O3/c1-6(4(5)9)2-3(7)8/h2H2,1H3,(H2,5,9)(H,7,8)	C4H8N2O3	15737	CN(CC(O)=O)C(O)=N	-1.2	132.053		Aldrin_Cell	n_29	14.79	131.046	132.053	73.039	-969500	1.23584e+07
0	M_asn_L	L-asparagine	C4H8N2O3	InChI=1S/C4H8N2O3/c5-2(4(8)9)1-3(6)7/h2H,1,5H2,(H2,6,7)(H,8,9)/t2-/m0/s1	HC00148		HMDB33780	C01905	1S/C4H8N2O3/c5-2(4(8)9)1-3(6)7/h2H,1,5H2,(H2,6,7)(H,8,9)/t2-/m1/s1	C4H8N2O3	28159	N[C@H](CC(N)=O)C(O)=O	-3.36	132.053		Aldrin_Cell	n_29	14.79	131.046	132.053	73.039	-969500	1.23584e+07
1	M_asn_L_e	L-asparagine	C4H8N2O3	InChI=1S/C4H8N2O3/c5-2(4(8)9)1-3(6)7/h2H,1,5H2,(H2,6,7)(H,8,9)/t2-/m0/s1	HC00148		HMDB00026	C02642	1S/C4H8N2O3/c5-4(9)6-2-1-3(7)8/h1-2H2,(H,7,8)(H3,5,6,9)	C4H8N2O3	18261	NC(=O)NCCC(O)=O	-0.98	132.053492132		Aldrin_Med	p_31	14.67	133061	132053	114020	-215337678.991862	295286442.879294
0	M_asn_L_e	L-asparagine	C4H8N2O3	InChI=1S/C4H8N2O3/c5-2(4(8)9)1-3(6)7/h2H,1,5H2,(H2,6,7)(H,8,9)/t2-/m0/s1	HC00148		HMDB00168	C00152	1S/C4H8N2O3/c5-2(4(8)9)1-3(6)7/h2H,1,5H2,(H2,6,7)(H,8,9)/t2-/m0/s1	C4H8N2O3	17196	N[C@@H](CC(N)=O)C(O)=O	-3.82	132.053492132		Aldrin_Med	p_31	14.67	133061	132053	114020	-215337678.991862	295286442.879294
0	M_asn_L_e	L-asparagine	C4H8N2O3	InChI=1S/C4H8N2O3/c5-2(4(8)9)1-3(6)7/h2H,1,5H2,(H2,6,7)(H,8,9)/t2-/m0/s1	HC00148		HMDB11733	C02037	1S/C4H8N2O3/c5-1-3(7)6-2-4(8)9/h1-2,5H2,(H,6,7)(H,8,9)	C4H8N2O3	17201	NCC(=O)NCC(O)=O	-2.92	132.053492132		Aldrin_Med	p_31	14.67	133061	132053	114020	-215337678.991862	295286442.879294
0	M_asn_L_e	L-asparagine	C4H8N2O3	InChI=1S/C4H8N2O3/c5-2(4(8)9)1-3(6)7/h2H,1,5H2,(H2,6,7)(H,8,9)/t2-/m0/s1	HC00148		HMDB12265	C01043	1S/C4H8N2O3/c1-6(4(5)9)2-3(7)8/h2H2,1H3,(H2,5,9)(H,7,8)	C4H8N2O3	15737	CN(CC(O)=O)C(O)=N	-1.20	132.053492132		Aldrin_Med	p_31	14.67	133061	132053	114020	-215337678.991862	295286442.879294
0	M_asn_L_e	L-asparagine	C4H8N2O3	InChI=1S/C4H8N2O3/c5-2(4(8)9)1-3(6)7/h2H,1,5H2,(H2,6,7)(H,8,9)/t2-/m0/s1	HC00148		HMDB33780	C01905	1S/C4H8N2O3/c5-2(4(8)9)1-3(6)7/h2H,1,5H2,(H2,6,7)(H,8,9)/t2-/m1/s1	C4H8N2O3	28159	N[C@H](CC(N)=O)C(O)=O	-3.36	132.053492132		Aldrin_Med	p_31	14.67	133061	132053	114020	-215337678.991862	295286442.879294
1	M_bz	benzoate	C7H5O2	InChI=1S/C7H6O2/c8-7(9)6-4-2-1-3-5-6/h1-5H,(H,8,9)/p-1		C00180	HMDB01870	C00180	1S/C7H6O2/c8-7(9)6-4-2-1-3-5-6/h1-5H,(H,8,9)	C7H6O2	30746	OC(=O)C1=CC=CC=C1	1.87	122.037		Aldrin_Cell	n_21	3.64	121.029	122.037	63.023	-3.11942e+06	3.31235e+07
0	M_bz	benzoate	C7H5O2	InChI=1S/C7H6O2/c8-7(9)6-4-2-1-3-5-6/h1-5H,(H,8,9)/p-1		C00180	HMDB01870	C00180	1S/C7H6O2/c8-7(9)6-4-2-1-3-5-6/h1-5H,(H,8,9)	C7H6O2	30746	OC(=O)C1=CC=CC=C1	1.87	122.037		Control_Cell	n_20	3.67	121.029	122.037	63.023	-7.45935e+07	-5.04455e+07
1	M_C01601	nonanoate	C9H17O2	InChI=1S/C9H18O2/c1-2-3-4-5-6-7-8-9(10)11/h2-8H2,1H3,(H,10,11)/p-1		C01601	HMDB00847	C01601	1S/C9H18O2/c1-2-3-4-5-6-7-8-9(10)11/h2-8H2,1H3,(H,10,11)	C9H18O2	29019	CCCCCCCCC(O)=O	3.42	158.131		Aldrin_Cell	n_48	3.22	157.123	158.131	99.117	-1.20031e+07	5.69169e+07
0	M_C01601	nonanoate	C9H17O2	InChI=1S/C9H18O2/c1-2-3-4-5-6-7-8-9(10)11/h2-8H2,1H3,(H,10,11)/p-1		C01601	HMDB00847	C01601	1S/C9H18O2/c1-2-3-4-5-6-7-8-9(10)11/h2-8H2,1H3,(H,10,11)	C9H18O2	29019	CCCCCCCCC(O)=O	3.42	158.131		Control_Cell	n_43	3.22	157.123	158.131	99.117	-3.3611e+07	4.26497e+06
1	M_C02356	(S)-2-Aminobutanoate	C4H9NO2	InChI=1S/C4H9NO2/c1-2-3(5)4(6)7/h3H,2,5H2,1H3,(H,6,7)/t3-/m0/s1		C02356	HMDB00452	C02356	1S/C4H9NO2/c1-2-3(5)4(6)7/h3H,2,5H2,1H3,(H,6,7)/t3-/m0/s1	C4H9NO2	35619	CC[C@H](N)C(O)=O	-3.17	103.063		Aldrin_Cell	n_9	10.6	102.056	103.063	44.049	-1.43399e+07	1.38067e+07
0	M_C02356	(S)-2-Aminobutanoate	C4H9NO2	InChI=1S/C4H9NO2/c1-2-3(5)4(6)7/h3H,2,5H2,1H3,(H,6,7)/t3-/m0/s1		C02356	HMDB00452	C02356	1S/C4H9NO2/c1-2-3(5)4(6)7/h3H,2,5H2,1H3,(H,6,7)/t3-/m0/s1	C4H9NO2	35619	CC[C@H](N)C(O)=O	-3.17	103.063		Control_Cell	n_8	10.82	102.056	103.063	44.049	-1.34534e+07	1.13764e+06
0	M_C02356	(S)-2-Aminobutanoate	C4H9NO2	InChI=1S/C4H9NO2/c1-2-3(5)4(6)7/h3H,2,5H2,1H3,(H,6,7)/t3-/m0/s1		C02356	HMDB00452	C02356	1S/C4H9NO2/c1-2-3(5)4(6)7/h3H,2,5H2,1H3,(H,6,7)/t3-/m0/s1	C4H9NO2	35619	CC[C@H](N)C(O)=O	-3.17	103.063		Control_Cell	p_8	14.4	104.07	103.063	85.029	-6.85284e+06	1.98062e+06
1	M_C08261	Azelaic acid	C9H14O4	InChI=1S/C9H16O4/c10-8(11)6-4-2-1-3-5-7-9(12)13/h1-7H2,(H,10,11)(H,12,13)		C08261	HMDB00784	C08261	1S/C9H16O4/c10-8(11)6-4-2-1-3-5-7-9(12)13/h1-7H2,(H,10,11)(H,12,13)	C9H16O4	48131	OC(=O)CCCCCCCC(O)=O	1.57	188.105		Aldrin_Cell	n_62	4.29	187.097	188.105	129.091	-1.31469e+06	1.97068e+07
1	M_c4crn	butyryl carnitine	C11H21NO4				HMDB00736		1S/C11H21NO4/c1-8(2)11(15)16-9(6-10(13)14)7-12(3,4)5/h8-9H,6-7H2,1-5H3	C11H21NO4		CC(C)C(=O)OC(CC([O-])=O)C[N+](C)(C)C	-2.13	231.147		Aldrin_Cell	p_64	9.79	232.154	231.147	213.113	-6.37392e+06	2.36478e+07
0	M_c4crn	butyryl carnitine	C11H21NO4				HMDB02013	C02862	1S/C11H21NO4/c1-5-6-11(15)16-9(7-10(13)14)8-12(2,3)4/h9H,5-8H2,1-4H3	C11H21NO4		CCCC(=O)OC(CC([O-])=O)C[N+](C)(C)C	-2.1	231.147		Aldrin_Cell	p_64	9.79	232.154	231.147	213.113	-6.37392e+06	2.36478e+07
1	M_c4crn_e	butyryl carnitine	C11H21NO4				HMDB00736		1S/C11H21NO4/c1-8(2)11(15)16-9(6-10(13)14)7-12(3,4)5/h8-9H,6-7H2,1-5H3	C11H21NO4		CC(C)C(=O)OC(CC([O-])=O)C[N+](C)(C)C	-2.13	231.147058165		Control_Med	p_150	9.28	232154	231147	213113	-2601572466.03202	1969877172.55432
0	M_c4crn_e	butyryl carnitine	C11H21NO4				HMDB02013	C02862	1S/C11H21NO4/c1-5-6-11(15)16-9(7-10(13)14)8-12(2,3)4/h9H,5-8H2,1-4H3	C11H21NO4		CCCC(=O)OC(CC([O-])=O)C[N+](C)(C)C	-2.10	231.147058165		Control_Med	p_150	9.28	232154	231147	213113	-2601572466.03202	1969877172.55432
1	M_cala	N-carbamoyl-beta-alaninate	C4H7N2O3	InChI=1S/C4H8N2O3/c5-4(9)6-2-1-3(7)8/h1-2H2,(H,7,8)(H3,5,6,9)/p-1	HC00975	C02642	HMDB00026	C02642	1S/C4H8N2O3/c5-4(9)6-2-1-3(7)8/h1-2H2,(H,7,8)(H3,5,6,9)	C4H8N2O3	18261	NC(=O)NCCC(O)=O	-0.98	132.053		Aldrin_Cell	n_29	14.79	131.046	132.053	73.039	-969500	1.23584e+07
1	M_cdpchol	CDPcholine	C14H25N4O11P2	InChI=1S/C14H26N4O11P2/c1-18(2,3)6-7-26-30(22,23)29-31(24,25)27-8-9-11(19)12(20)13(28-9)17-5-4-10(15)16-14(17)21/h4-5,9,11-13,19-20H,6-8H2,1-3H3,(H3-,15,16,21,22,23,24,25)/t9-,11-,12-,13-/m1/s1	HC00263	C00307	HMDB01413	C00307	1S/C14H26N4O11P2/c1-18(2,3)6-7-26-30(22,23)29-31(24,25)27-8-9-11(19)12(20)13(28-9)17-5-4-10(15)16-14(17)21/h4-5,9,11-13,19-20H,6-8H2,1-3H3,(H3-,15,16,21,22,23,24,25)/t9-,11-,12-,13-/m1/s1	C14H26N4O11P2	16436	C[N+](C)(C)CCOP([O-])(=O)OP(O)(=O)OC[C@H]1O[C@H]([C@H](O)[C@@H]1O)N1C=CC(N)=NC1=O	-1.38	488.107		Control_Cell	p_235	14.31	489.114	488.107	470.073	-1.08517e+07	1.14687e+07
1	M_CE0932	pristanate	C19H37O2			CE0932	HMDB61710		1S/C19H38O2/c1-18(2)16-14-12-10-8-6-4-3-5-7-9-11-13-15-17-19(20)21/h18H,3-17H2,1-2H3,(H,20,21)/p-1	C19H37O2		CC(C)CCCCCCCCCCCCCCCC([O-])=O	8.53	297.279		Aldrin_Cell	p_100	4.58	316.32	315.313	297.279	-9.59176e+06	9.00744e+06
0	M_CE0932	pristanate	C19H37O2			CE0932	HMDB61710		1S/C19H38O2/c1-18(2)16-14-12-10-8-6-4-3-5-7-9-11-13-15-17-19(20)21/h18H,3-17H2,1-2H3,(H,20,21)/p-1	C19H37O2		CC(C)CCCCCCCCCCCCCCCC([O-])=O	8.53	297.279		Control_Cell	p_121	4.61	316.32	315.313	297.279	-1.44403e+07	1.20345e+07
1	M_CE2416	(2R,6S,10S)-pristanate	C19H37O2			CE2416	HMDB61710		1S/C19H38O2/c1-18(2)16-14-12-10-8-6-4-3-5-7-9-11-13-15-17-19(20)21/h18H,3-17H2,1-2H3,(H,20,21)/p-1	C19H37O2		CC(C)CCCCCCCCCCCCCCCC([O-])=O	8.53	297.279		Aldrin_Cell	p_100	4.58	316.32	315.313	297.279	-9.59176e+06	9.00744e+06
0	M_CE2416	(2R,6S,10S)-pristanate	C19H37O2			CE2416	HMDB61710		1S/C19H38O2/c1-18(2)16-14-12-10-8-6-4-3-5-7-9-11-13-15-17-19(20)21/h18H,3-17H2,1-2H3,(H,20,21)/p-1	C19H37O2		CC(C)CCCCCCCCCCCCCCCC([O-])=O	8.53	297.279		Control_Cell	p_121	4.61	316.32	315.313	297.279	-1.44403e+07	1.20345e+07
1	M_CE4788	acetamidopropanal	C5H9NO2			CE4788	HMDB00162	C00148	1S/C5H9NO2/c7-5(8)4-2-1-3-6-4/h4,6H,1-3H2,(H,7,8)/t4-/m0/s1	C5H9NO2	17203	OC(=O)[C@@H]1CCCN1	-2.54	115.063		Aldrin_Cell	n_15	12.05	114.056	115.063	56.049	-1.27054e+07	2.90922e+07
0	M_CE4788	acetamidopropanal	C5H9NO2			CE4788	HMDB00162	C00148	1S/C5H9NO2/c7-5(8)4-2-1-3-6-4/h4,6H,1-3H2,(H,7,8)/t4-/m0/s1	C5H9NO2	17203	OC(=O)[C@@H]1CCCN1	-2.54	115.063		Aldrin_Cell	p_11	11.85	116.07	115.063	97.029	-3.40392e+07	1.27118e+08
0	M_CE4788	acetamidopropanal	C5H9NO2			CE4788	HMDB03411	C00763	1S/C5H9NO2/c7-5(8)4-2-1-3-6-4/h4,6H,1-3H2,(H,7,8)/t4-/m1/s1	C5H9NO2	16313	OC(=O)[C@H]1CCCN1	-2.71	115.063		Aldrin_Cell	n_15	12.05	114.056	115.063	56.049	-1.27054e+07	2.90922e+07
0	M_CE4788	acetamidopropanal	C5H9NO2			CE4788	HMDB03411	C00763	1S/C5H9NO2/c7-5(8)4-2-1-3-6-4/h4,6H,1-3H2,(H,7,8)/t4-/m1/s1	C5H9NO2	16313	OC(=O)[C@H]1CCCN1	-2.71	115.063		Aldrin_Cell	p_11	11.85	116.07	115.063	97.029	-3.40392e+07	1.27118e+08
0	M_CE4788	acetamidopropanal	C5H9NO2			CE4788	HMDB12880	C18170	1S/C5H9NO2/c1-5(8)6-3-2-4-7/h4H,2-3H2,1H3,(H,6,8)	C5H9NO2	30322	CC(=O)NCCC=O	-0.72	115.063		Aldrin_Cell	n_15	12.05	114.056	115.063	56.049	-1.27054e+07	2.90922e+07
0	M_CE4788	acetamidopropanal	C5H9NO2			CE4788	HMDB12880	C18170	1S/C5H9NO2/c1-5(8)6-3-2-4-7/h4H,2-3H2,1H3,(H,6,8)	C5H9NO2	30322	CC(=O)NCCC=O	-0.72	115.063		Aldrin_Cell	p_11	11.85	116.07	115.063	97.029	-3.40392e+07	1.27118e+08
0	M_CE4788	acetamidopropanal	C5H9NO2			CE4788	HMDB30409		1S/C5H9NO2/c1-4(2-3-6)5(7)8/h1-3,6H2,(H,7,8)	C5H9NO2		NCCC(=C)C(O)=O	-2.63	115.063		Aldrin_Cell	n_15	12.05	114.056	115.063	56.049	-1.27054e+07	2.90922e+07
0	M_CE4788	acetamidopropanal	C5H9NO2			CE4788	HMDB30409		1S/C5H9NO2/c1-4(2-3-6)5(7)8/h1-3,6H2,(H,7,8)	C5H9NO2		NCCC(=C)C(O)=O	-2.63	115.063		Aldrin_Cell	p_11	11.85	116.07	115.063	97.029	-3.40392e+07	1.27118e+08
0	M_CE4788	acetamidopropanal	C5H9NO2			CE4788	HMDB34208		1S/C5H9NO2/c1-8-5-3-2-4(7)6-5/h5H,2-3H2,1H3,(H,6,7)	C5H9NO2		COC1CCC(=O)N1	-0.79	115.063		Aldrin_Cell	n_15	12.05	114.056	115.063	56.049	-1.27054e+07	2.90922e+07
0	M_CE4788	acetamidopropanal	C5H9NO2			CE4788	HMDB34208		1S/C5H9NO2/c1-8-5-3-2-4(7)6-5/h5H,2-3H2,1H3,(H,6,7)	C5H9NO2		COC1CCC(=O)N1	-0.79	115.063		Aldrin_Cell	p_11	11.85	116.07	115.063	97.029	-3.40392e+07	1.27118e+08
0	M_CE4788	acetamidopropanal	C5H9NO2			CE4788	HMDB00162	C00148	1S/C5H9NO2/c7-5(8)4-2-1-3-6-4/h4,6H,1-3H2,(H,7,8)/t4-/m0/s1	C5H9NO2	17203	OC(=O)[C@@H]1CCCN1	-2.54	115.063		Control_Cell	n_15	12.2	114.056	115.063	56.049	-3.17712e+07	1.37899e+07
0	M_CE4788	acetamidopropanal	C5H9NO2			CE4788	HMDB00162	C00148	1S/C5H9NO2/c7-5(8)4-2-1-3-6-4/h4,6H,1-3H2,(H,7,8)/t4-/m0/s1	C5H9NO2	17203	OC(=O)[C@@H]1CCCN1	-2.54	115.063		Control_Cell	p_13	12.59	116.07	115.063	97.029	-2.92309e+08	7.83189e+07
0	M_CE4788	acetamidopropanal	C5H9NO2			CE4788	HMDB03411	C00763	1S/C5H9NO2/c7-5(8)4-2-1-3-6-4/h4,6H,1-3H2,(H,7,8)/t4-/m1/s1	C5H9NO2	16313	OC(=O)[C@H]1CCCN1	-2.71	115.063		Control_Cell	n_15	12.2	114.056	115.063	56.049	-3.17712e+07	1.37899e+07
0	M_CE4788	acetamidopropanal	C5H9NO2			CE4788	HMDB03411	C00763	1S/C5H9NO2/c7-5(8)4-2-1-3-6-4/h4,6H,1-3H2,(H,7,8)/t4-/m1/s1	C5H9NO2	16313	OC(=O)[C@H]1CCCN1	-2.71	115.063		Control_Cell	p_13	12.59	116.07	115.063	97.029	-2.92309e+08	7.83189e+07
0	M_CE4788	acetamidopropanal	C5H9NO2			CE4788	HMDB12880	C18170	1S/C5H9NO2/c1-5(8)6-3-2-4-7/h4H,2-3H2,1H3,(H,6,8)	C5H9NO2	30322	CC(=O)NCCC=O	-0.72	115.063		Control_Cell	n_15	12.2	114.056	115.063	56.049	-3.17712e+07	1.37899e+07
0	M_CE4788	acetamidopropanal	C5H9NO2			CE4788	HMDB12880	C18170	1S/C5H9NO2/c1-5(8)6-3-2-4-7/h4H,2-3H2,1H3,(H,6,8)	C5H9NO2	30322	CC(=O)NCCC=O	-0.72	115.063		Control_Cell	p_13	12.59	116.07	115.063	97.029	-2.92309e+08	7.83189e+07
0	M_CE4788	acetamidopropanal	C5H9NO2			CE4788	HMDB30409		1S/C5H9NO2/c1-4(2-3-6)5(7)8/h1-3,6H2,(H,7,8)	C5H9NO2		NCCC(=C)C(O)=O	-2.63	115.063		Control_Cell	n_15	12.2	114.056	115.063	56.049	-3.17712e+07	1.37899e+07
0	M_CE4788	acetamidopropanal	C5H9NO2			CE4788	HMDB30409		1S/C5H9NO2/c1-4(2-3-6)5(7)8/h1-3,6H2,(H,7,8)	C5H9NO2		NCCC(=C)C(O)=O	-2.63	115.063		Control_Cell	p_13	12.59	116.07	115.063	97.029	-2.92309e+08	7.83189e+07
0	M_CE4788	acetamidopropanal	C5H9NO2			CE4788	HMDB34208		1S/C5H9NO2/c1-8-5-3-2-4(7)6-5/h5H,2-3H2,1H3,(H,6,7)	C5H9NO2		COC1CCC(=O)N1	-0.79	115.063		Control_Cell	n_15	12.2	114.056	115.063	56.049	-3.17712e+07	1.37899e+07
0	M_CE4788	acetamidopropanal	C5H9NO2			CE4788	HMDB34208		1S/C5H9NO2/c1-8-5-3-2-4(7)6-5/h5H,2-3H2,1H3,(H,6,7)	C5H9NO2		COC1CCC(=O)N1	-0.79	115.063		Control_Cell	p_13	12.59	116.07	115.063	97.029	-2.92309e+08	7.83189e+07
1	M_cgly	L-cysteinylglycine	C5H10N2O3S	InChI=1S/C5H10N2O3S/c6-3(2-11)5(10)7-1-4(8)9/h3,11H,1-2,6H2,(H,7,10)(H,8,9)/t3-/m0/s1	HC00784	C01419	HMDB00078	C01419	1S/C5H10N2O3S/c6-3(2-11)5(10)7-1-4(8)9/h3,11H,1-2,6H2,(H,7,10)(H,8,9)/t3-/m0/s1	C5H10N2O3S	4047	N[C@@H](CS)C(=O)NCC(O)=O	-2.59	178.041		Aldrin_Cell	p_39	10.47	179.048	178.041	160.007	-6.98594e+07	2.50332e+08
0	M_cgly	L-cysteinylglycine	C5H10N2O3S	InChI=1S/C5H10N2O3S/c6-3(2-11)5(10)7-1-4(8)9/h3,11H,1-2,6H2,(H,7,10)(H,8,9)/t3-/m0/s1	HC00784	C01419	HMDB00078	C01419	1S/C5H10N2O3S/c6-3(2-11)5(10)7-1-4(8)9/h3,11H,1-2,6H2,(H,7,10)(H,8,9)/t3-/m0/s1	C5H10N2O3S	4047	N[C@@H](CS)C(=O)NCC(O)=O	-2.59	178.041		Control_Cell	p_49	10.79	179.048	178.041	160.007	-3.17308e+08	7.54348e+07
1	M_cit_e	citrate(3-)	C6H5O7	InChI=1S/C6H8O7/c7-3(8)1-6(13,5(11)12)2-4(9)10/h13H,1-2H2,(H,7,8)(H,9,10)(H,11,12)/p-3	HC00153	C00158	HMDB00094	C00158	1S/C6H8O7/c7-3(8)1-6(13,5(11)12)2-4(9)10/h13H,1-2H2,(H,7,8)(H,9,10)(H,11,12)	C6H8O7	30769	OC(=O)CC(O)(CC(O)=O)C(O)=O	-1.64	192.02700261		Control_Med	n_106	16.23	191019	192027	133013	-6839183418.76721	1834744571.47266
1	M_co_e	carbon monoxide	CO	InChI=1S/CO/c1-2		C00237	HMDB01361	C00237	1S/CO/c1-2	CO	17245	[C]#[O]	0.83	27.994914622		Aldrin_Med	n_251	2.86	523131	524139	465125	-133025367.197608	481689442.94633
1	M_coa	Coenzyme A	C21H32N7O16P3S	InChI=1S/C21H36N7O16P3S/c1-21(2,16(31)19(32)24-4-3-12(29)23-5-6-48)8-41-47(38,39)44-46(36,37)40-7-11-15(43-45(33,34)35)14(30)20(42-11)28-10-27-13-17(22)25-9-26-18(13)28/h9-11,14-16,20,30-31,48H,3-8H2,1-2H3,(H,23,29)(H,24,32)(H,36,37)(H,38,39)(H2,22,25,26)(H2,33,34,35)/p-4/t11-,14-,15-,16+,20-/m1/s1	HC00020	C00010	HMDB01423	C00010	1S/C21H36N7O16P3S/c1-21(2,16(31)19(32)24-4-3-12(29)23-5-6-48)8-41-47(38,39)44-46(36,37)40-7-11-15(43-45(33,34)35)14(30)20(42-11)28-10-27-13-17(22)25-9-26-18(13)28/h9-11,14-16,20,30-31,48H,3-8H2,1-2H3,(H,23,29)(H,24,32)(H,36,37)(H,38,39)(H2,22,25,26)(H2,33,34,35)/t11-,14-,15-,16?,20-/m1/s1	C21H36N7O16P3S	1146900	CC(C)(COP(O)(=O)OP(O)(=O)OC[C@H]1O[C@H]([C@H](O)[C@@H]1OP(O)(O)=O)N1C=NC2=C1N=CN=C2N)C(O)C(=O)NCCC(=O)NCCS	-0.61	767.115		Control_Cell	p_397	6.91	768.122	767.115	749.081	-4.59924e+06	4.89151e+06
1	M_crn_e	L-Carnitine	C7H15NO3	InChI=1S/C7H15NO3/c1-8(2,3)5-6(9)4-7(10)11/h6,9H,4-5H2,1-3H3/t6-/m1/s1	HC00270	C00318	HMDB00062	C00318	1S/C7H15NO3/c1-8(2,3)5-6(9)4-7(10)11/h6,9H,4-5H2,1-3H3/t6-/m1/s1	C7H15NO3	11060	C[N+](C)(C)C[C@H](O)CC([O-])=O	-2.90	161.105193351		Aldrin_Med	p_55	14.66	162112	161105	143071	-570381816.641801	978887212.166076
0	M_crn_e	L-Carnitine	C7H15NO3	InChI=1S/C7H15NO3/c1-8(2,3)5-6(9)4-7(10)11/h6,9H,4-5H2,1-3H3/t6-/m1/s1	HC00270	C00318	HMDB00062	C00318	1S/C7H15NO3/c1-8(2,3)5-6(9)4-7(10)11/h6,9H,4-5H2,1-3H3/t6-/m1/s1	C7H15NO3	11060	C[N+](C)(C)C[C@H](O)CC([O-])=O	-2.90	161.105193351		Control_Med	p_83	14.65	162112	161105	143071	-10354988082.0332	8975205660.19371
1	M_crtn	creatinine	C4H7N3O	InChI=1S/C4H7N3O/c1-7-2-3(8)6-4(7)5/h2H2,1H3,(H2,5,6,8)			HMDB00562	C00791	1S/C4H7N3O/c1-7-2-3(8)6-4(7)5/h2H2,1H3,(H2,5,6,8)	C4H7N3O	16737	CN1CC(=O)NC1=N	-1.76	113.059		Aldrin_Cell	p_10	7.81	114.066	113.059	95.025	-5.88279e+06	1.62733e+06
0	M_crtn	creatinine	C4H7N3O	InChI=1S/C4H7N3O/c1-7-2-3(8)6-4(7)5/h2H2,1H3,(H2,5,6,8)			HMDB00562	C00791	1S/C4H7N3O/c1-7-2-3(8)6-4(7)5/h2H2,1H3,(H2,5,6,8)	C4H7N3O	16737	CN1CC(=O)NC1=N	-1.76	113.059		Control_Cell	p_12	7.77	114.066	113.059	95.025	-6.17302e+06	2.55484e+06
1	M_dad_2_e	2-deoxyadenosine	C10H13N5O3	InChI=1S/C10H13N5O3/c11-9-8-10(13-3-12-9)15(4-14-8)7-1-5(17)6(2-16)18-7/h3-7,16-17H,1-2H2,(H2,11,12,13)/t5-,6+,7+/m0/s1	HC00431		HMDB00101	C00559	1S/C10H13N5O3/c11-9-8-10(13-3-12-9)15(4-14-8)7-1-5(17)6(2-16)18-7/h3-7,16-17H,1-2H2,(H2,11,12,13)/t5-,6+,7+/m0/s1	C10H13N5O3	17256	NC1=NC=NC2=C1N=CN2[C@H]1C[C@H](O)[C@@H](CO)O1	-0.55	251.101839307		Control_Med	n_223	7.07	309107	310115	251101	-3188345875.17811	2334823968.12767
0	M_dad_2_e	2-deoxyadenosine	C10H13N5O3	InChI=1S/C10H13N5O3/c11-9-8-10(13-3-12-9)15(4-14-8)7-1-5(17)6(2-16)18-7/h3-7,16-17H,1-2H2,(H2,11,12,13)/t5-,6+,7+/m0/s1	HC00431		HMDB01983	C05198	1S/C10H13N5O3/c1-4-6(16)7(17)10(18-4)15-3-14-5-8(11)12-2-13-9(5)15/h2-4,6-7,10,16-17H,1H3,(H2,11,12,13)/t4-,6-,7-,10-/m1/s1	C10H13N5O3	17319	C[C@H]1O[C@H]([C@H](O)[C@@H]1O)N1C=NC2=C(N)N=CN=C12	-0.52	251.101839307		Control_Med	n_223	7.07	309107	310115	251101	-3188345875.17811	2334823968.12767
1	M_dgdp	dGDP	C10H12N5O10P2	InChI=1S/C10H15N5O10P2/c11-10-13-8-7(9(17)14-10)12-3-15(8)6-1-4(16)5(24-6)2-23-27(21,22)25-26(18,19)20/h3-6,16H,1-2H2,(H,21,22)(H2,18,19,20)(H3,11,13,14,17)/p-3/t4-,5+,6+/m0/s1	HC00305	C00361	HMDB00960	C00361	1S/C10H15N5O10P2/c11-10-13-8-7(9(17)14-10)12-3-15(8)6-1-4(16)5(24-6)2-23-27(21,22)25-26(18,19)20/h3-6,16H,1-2H2,(H,21,22)(H2,18,19,20)(H3,11,13,14,17)/t4-,5+,6+/m0/s1	C10H15N5O10P2	28862	NC1=NC2=C(N=CN2[C@H]2C[C@H](O)[C@@H](COP(O)(=O)OP(O)(O)=O)O2)C(=O)N1	-1.45	427.029		Aldrin_Cell	p_174	10.28	428.036	427.029	408.995	-7.59537e+06	2.81617e+07
1	M_dgmp	dGMP	C10H12N5O7P	InChI=1S/C10H14N5O7P/c11-10-13-8-7(9(17)14-10)12-3-15(8)6-1-4(16)5(22-6)2-21-23(18,19)20/h3-6,16H,1-2H2,(H2,18,19,20)(H3,11,13,14,17)/p-2/t4-,5+,6+/m0/s1	HC00306	C00362	HMDB01044	C00362	1S/C10H14N5O7P/c11-10-13-8-7(9(17)14-10)12-3-15(8)6-1-4(16)5(22-6)2-21-23(18,19)20/h3-6,16H,1-2H2,(H2,18,19,20)(H3,11,13,14,17)/t4-,5+,6+/m0/s1	C10H14N5O7P	16192	NC1=NC2=C(N=CN2[C@H]2C[C@H](O)[C@@H](COP(O)(O)=O)O2)C(=O)N1	-1.92	347.063		Aldrin_Cell	n_153	8.84	346.056	347.063	288.049	-7.96557e+06	2.92372e+07
0	M_dgmp	dGMP	C10H12N5O7P	InChI=1S/C10H14N5O7P/c11-10-13-8-7(9(17)14-10)12-3-15(8)6-1-4(16)5(22-6)2-21-23(18,19)20/h3-6,16H,1-2H2,(H2,18,19,20)(H3,11,13,14,17)/p-2/t4-,5+,6+/m0/s1	HC00306	C00362	HMDB01044	C00362	1S/C10H14N5O7P/c11-10-13-8-7(9(17)14-10)12-3-15(8)6-1-4(16)5(22-6)2-21-23(18,19)20/h3-6,16H,1-2H2,(H2,18,19,20)(H3,11,13,14,17)/t4-,5+,6+/m0/s1	C10H14N5O7P	16192	NC1=NC2=C(N=CN2[C@H]2C[C@H](O)[C@@H](COP(O)(O)=O)O2)C(=O)N1	-1.92	347.063		Aldrin_Cell	p_120	8.86	348.07	347.063	329.029	-2.16462e+06	7.21458e+06
0	M_dgmp	dGMP	C10H12N5O7P	InChI=1S/C10H14N5O7P/c11-10-13-8-7(9(17)14-10)12-3-15(8)6-1-4(16)5(22-6)2-21-23(18,19)20/h3-6,16H,1-2H2,(H2,18,19,20)(H3,11,13,14,17)/p-2/t4-,5+,6+/m0/s1	HC00306	C00362	HMDB01044	C00362	1S/C10H14N5O7P/c11-10-13-8-7(9(17)14-10)12-3-15(8)6-1-4(16)5(22-6)2-21-23(18,19)20/h3-6,16H,1-2H2,(H2,18,19,20)(H3,11,13,14,17)/t4-,5+,6+/m0/s1	C10H14N5O7P	16192	NC1=NC2=C(N=CN2[C@H]2C[C@H](O)[C@@H](COP(O)(O)=O)O2)C(=O)N1	-1.92	347.063		Control_Cell	n_147	9.17	346.056	347.063	288.049	-5.90533e+07	1.58208e+07
0	M_dgmp	dGMP	C10H12N5O7P	InChI=1S/C10H14N5O7P/c11-10-13-8-7(9(17)14-10)12-3-15(8)6-1-4(16)5(22-6)2-21-23(18,19)20/h3-6,16H,1-2H2,(H2,18,19,20)(H3,11,13,14,17)/p-2/t4-,5+,6+/m0/s1	HC00306	C00362	HMDB01044	C00362	1S/C10H14N5O7P/c11-10-13-8-7(9(17)14-10)12-3-15(8)6-1-4(16)5(22-6)2-21-23(18,19)20/h3-6,16H,1-2H2,(H2,18,19,20)(H3,11,13,14,17)/t4-,5+,6+/m0/s1	C10H14N5O7P	16192	NC1=NC2=C(N=CN2[C@H]2C[C@H](O)[C@@H](COP(O)(O)=O)O2)C(=O)N1	-1.92	347.063		Control_Cell	p_147	9.34	348.07	347.063	329.029	-3.49559e+07	9.3744e+06
1	M_dgtp	dGTP	C10H12N5O13P3	InChI=1S/C10H16N5O13P3/c11-10-13-8-7(9(17)14-10)12-3-15(8)6-1-4(16)5(26-6)2-25-30(21,22)28-31(23,24)27-29(18,19)20/h3-6,16H,1-2H2,(H,21,22)(H,23,24)(H2,18,19,20)(H3,11,13,14,17)/t4-,5+,6+/m0/s1	HC00252	C00286	HMDB01440	C00286	1S/C10H16N5O13P3/c11-10-13-8-7(9(17)14-10)12-3-15(8)6-1-4(16)5(26-6)2-25-30(21,22)28-31(23,24)27-29(18,19)20/h3-6,16H,1-2H2,(H,21,22)(H,23,24)(H2,18,19,20)(H3,11,13,14,17)/t4-,5+,6+/m0/s1	C10H16N5O13P3	16497	NC1=NC2=C(N=CN2[C@H]2C[C@H](O)[C@@H](COP(O)(=O)OP(O)(=O)OP(O)(O)=O)O2)C(=O)N1	-0.61	506.996		Aldrin_Cell	n_201	13.87	505.989	506.996	447.982	-2.75865e+07	5.36495e+06
0	M_dgtp	dGTP	C10H12N5O13P3	InChI=1S/C10H16N5O13P3/c11-10-13-8-7(9(17)14-10)12-3-15(8)6-1-4(16)5(26-6)2-25-30(21,22)28-31(23,24)27-29(18,19)20/h3-6,16H,1-2H2,(H,21,22)(H,23,24)(H2,18,19,20)(H3,11,13,14,17)/t4-,5+,6+/m0/s1	HC00252	C00286	HMDB01440	C00286	1S/C10H16N5O13P3/c11-10-13-8-7(9(17)14-10)12-3-15(8)6-1-4(16)5(26-6)2-25-30(21,22)28-31(23,24)27-29(18,19)20/h3-6,16H,1-2H2,(H,21,22)(H,23,24)(H2,18,19,20)(H3,11,13,14,17)/t4-,5+,6+/m0/s1	C10H16N5O13P3	16497	NC1=NC2=C(N=CN2[C@H]2C[C@H](O)[C@@H](COP(O)(=O)OP(O)(=O)OP(O)(O)=O)O2)C(=O)N1	-0.61	506.996		Control_Cell	n_182	13.97	505.989	506.996	447.982	-5.61718e+07	2.62783e+07
1	M_dha	glycerone	C3H6O3	InChI=1S/C3H6O3/c4-1-3(6)2-5/h4-5H,1-2H2	HC00175	C00184	HMDB01882	C00184	1S/C3H6O3/c4-1-3(6)2-5/h4-5H,1-2H2	C3H6O3	16016	OCC(=O)CO	-1.65	90.032		Aldrin_Cell	n_3	6.72	89.024	90.032	31.018	-2.47321e+08	4.45391e+08
0	M_dha	glycerone	C3H6O3	InChI=1S/C3H6O3/c4-1-3(6)2-5/h4-5H,1-2H2	HC00175	C00184	HMDB01882	C00184	1S/C3H6O3/c4-1-3(6)2-5/h4-5H,1-2H2	C3H6O3	16016	OCC(=O)CO	-1.65	90.032		Control_Cell	n_3	6.8	89.024	90.032	31.018	-8.82167e+08	1.05757e+09
1	M_dmgly	N,N-dimethylglycine	C4H9NO2	InChI=1S/C4H9NO2/c1-5(2)3-4(6)7/h3H2,1-2H3,(H,6,7)		C01026	HMDB00092	C01026	1S/C4H9NO2/c1-5(2)3-4(6)7/h3H2,1-2H3,(H,6,7)	C4H9NO2	17724	CN(C)CC(O)=O	-2.91	103.063		Aldrin_Cell	n_9	10.6	102.056	103.063	44.049	-1.43399e+07	1.38067e+07
0	M_dmgly	N,N-dimethylglycine	C4H9NO2	InChI=1S/C4H9NO2/c1-5(2)3-4(6)7/h3H2,1-2H3,(H,6,7)		C01026	HMDB00092	C01026	1S/C4H9NO2/c1-5(2)3-4(6)7/h3H2,1-2H3,(H,6,7)	C4H9NO2	17724	CN(C)CC(O)=O	-2.91	103.063		Control_Cell	n_8	10.82	102.056	103.063	44.049	-1.34534e+07	1.13764e+06
0	M_dmgly	N,N-dimethylglycine	C4H9NO2	InChI=1S/C4H9NO2/c1-5(2)3-4(6)7/h3H2,1-2H3,(H,6,7)		C01026	HMDB00092	C01026	1S/C4H9NO2/c1-5(2)3-4(6)7/h3H2,1-2H3,(H,6,7)	C4H9NO2	17724	CN(C)CC(O)=O	-2.91	103.063		Control_Cell	p_8	14.4	104.07	103.063	85.029	-6.85284e+06	1.98062e+06
1	M_dolp_L	dolichyl phosphate(2-)	C1080H1758O40P10			C00110	HMDB06353	C00110	1S/C15H29O4P/c1-13(2)7-5-8-14(3)9-6-10-15(4)11-12-19-20(16,17)18/h7,9,15H,5-6,8,10-12H2,1-4H3,(H2,16,17,18)/b14-9+							Aldrin_Cell	n_1	5.08	80.965	81.972	22.959	-8.83961e+06	1.50176e+06
0	M_dolp_L	dolichyl phosphate(2-)	C1080H1758O40P10			C00110	HMDB06353	C00110	1S/C15H29O4P/c1-13(2)7-5-8-14(3)9-6-10-15(4)11-12-19-20(16,17)18/h7,9,15H,5-6,8,10-12H2,1-4H3,(H2,16,17,18)/b14-9+							Aldrin_Cell	n_1	5.08	80.965	81.972	22.959	-8.83961e+06	1.50176e+06
0	M_dolp_L	dolichyl phosphate(2-)	C1080H1758O40P10			C00110	HMDB06353	C00110	1S/C15H29O4P/c1-13(2)7-5-8-14(3)9-6-10-15(4)11-12-19-20(16,17)18/h7,9,15H,5-6,8,10-12H2,1-4H3,(H2,16,17,18)/b14-9+							Aldrin_Cell	p_1	10.6	84.044	83.037	65.003	-2.76953e+07	6.99877e+07
0	M_dolp_L	dolichyl phosphate(2-)	C1080H1758O40P10			C00110	HMDB06353	C00110	1S/C15H29O4P/c1-13(2)7-5-8-14(3)9-6-10-15(4)11-12-19-20(16,17)18/h7,9,15H,5-6,8,10-12H2,1-4H3,(H2,16,17,18)/b14-9+							Aldrin_Cell	p_1	10.6	84.044	83.037	65.003	-2.76953e+07	6.99877e+07
0	M_dolp_L	dolichyl phosphate(2-)	C1080H1758O40P10			C00110	HMDB06353	C00110	1S/C15H29O4P/c1-13(2)7-5-8-14(3)9-6-10-15(4)11-12-19-20(16,17)18/h7,9,15H,5-6,8,10-12H2,1-4H3,(H2,16,17,18)/b14-9+							Aldrin_Cell	p_2	9.38	86.096	85.089	67.055	-6.3436e+06	2.26622e+07
0	M_dolp_L	dolichyl phosphate(2-)	C1080H1758O40P10			C00110	HMDB06353	C00110	1S/C15H29O4P/c1-13(2)7-5-8-14(3)9-6-10-15(4)11-12-19-20(16,17)18/h7,9,15H,5-6,8,10-12H2,1-4H3,(H2,16,17,18)/b14-9+							Aldrin_Cell	p_2	9.38	86.096	85.089	67.055	-6.3436e+06	2.26622e+07
0	M_dolp_L	dolichyl phosphate(2-)	C1080H1758O40P10			C00110	HMDB06353	C00110	1S/C15H29O4P/c1-13(2)7-5-8-14(3)9-6-10-15(4)11-12-19-20(16,17)18/h7,9,15H,5-6,8,10-12H2,1-4H3,(H2,16,17,18)/b14-9+							Aldrin_Cell	p_3	13.1	90.055	89.047	71.014	-3.8406e+06	1.40083e+07
0	M_dolp_L	dolichyl phosphate(2-)	C1080H1758O40P10			C00110	HMDB06353	C00110	1S/C15H29O4P/c1-13(2)7-5-8-14(3)9-6-10-15(4)11-12-19-20(16,17)18/h7,9,15H,5-6,8,10-12H2,1-4H3,(H2,16,17,18)/b14-9+							Aldrin_Cell	p_3	13.1	90.055	89.047	71.014	-3.8406e+06	1.40083e+07
0	M_dolp_L	dolichyl phosphate(2-)	C1080H1758O40P10			C00110	HMDB06353	C00110	1S/C15H29O4P/c1-13(2)7-5-8-14(3)9-6-10-15(4)11-12-19-20(16,17)18/h7,9,15H,5-6,8,10-12H2,1-4H3,(H2,16,17,18)/b14-9+							Aldrin_Cell	n_2	10.2	88.04	89.048	30.034	-1.38986e+07	9.9813e+06
0	M_dolp_L	dolichyl phosphate(2-)	C1080H1758O40P10			C00110	HMDB06353	C00110	1S/C15H29O4P/c1-13(2)7-5-8-14(3)9-6-10-15(4)11-12-19-20(16,17)18/h7,9,15H,5-6,8,10-12H2,1-4H3,(H2,16,17,18)/b14-9+							Aldrin_Cell	n_2	10.2	88.04	89.048	30.034	-1.38986e+07	9.9813e+06
0	M_dolp_L	dolichyl phosphate(2-)	C1080H1758O40P10			C00110	HMDB06353	C00110	1S/C15H29O4P/c1-13(2)7-5-8-14(3)9-6-10-15(4)11-12-19-20(16,17)18/h7,9,15H,5-6,8,10-12H2,1-4H3,(H2,16,17,18)/b14-9+							Aldrin_Cell	p_4	9.1	90.976	89.969	71.935	-4.47834e+07	3.17637e+07
0	M_dolp_L	dolichyl phosphate(2-)	C1080H1758O40P10			C00110	HMDB06353	C00110	1S/C15H29O4P/c1-13(2)7-5-8-14(3)9-6-10-15(4)11-12-19-20(16,17)18/h7,9,15H,5-6,8,10-12H2,1-4H3,(H2,16,17,18)/b14-9+							Aldrin_Cell	p_4	9.1	90.976	89.969	71.935	-4.47834e+07	3.17637e+07
0	M_dolp_L	dolichyl phosphate(2-)	C1080H1758O40P10			C00110	HMDB06353	C00110	1S/C15H29O4P/c1-13(2)7-5-8-14(3)9-6-10-15(4)11-12-19-20(16,17)18/h7,9,15H,5-6,8,10-12H2,1-4H3,(H2,16,17,18)/b14-9+							Aldrin_Cell	n_3	6.72	89.024	90.032	31.018	-2.47321e+08	4.45391e+08
0	M_dolp_L	dolichyl phosphate(2-)	C1080H1758O40P10			C00110	HMDB06353	C00110	1S/C15H29O4P/c1-13(2)7-5-8-14(3)9-6-10-15(4)11-12-19-20(16,17)18/h7,9,15H,5-6,8,10-12H2,1-4H3,(H2,16,17,18)/b14-9+							Aldrin_Cell	n_3	6.72	89.024	90.032	31.018	-2.47321e+08	4.45391e+08
0	M_dolp_L	dolichyl phosphate(2-)	C1080H1758O40P10			C00110	HMDB06353	C00110	1S/C15H29O4P/c1-13(2)7-5-8-14(3)9-6-10-15(4)11-12-19-20(16,17)18/h7,9,15H,5-6,8,10-12H2,1-4H3,(H2,16,17,18)/b14-9+							Aldrin_Cell	p_5	3.31	91.054	90.047	72.013	-9.81406e+06	1.60077e+07
0	M_dolp_L	dolichyl phosphate(2-)	C1080H1758O40P10			C00110	HMDB06353	C00110	1S/C15H29O4P/c1-13(2)7-5-8-14(3)9-6-10-15(4)11-12-19-20(16,17)18/h7,9,15H,5-6,8,10-12H2,1-4H3,(H2,16,17,18)/b14-9+							Aldrin_Cell	p_5	3.31	91.054	90.047	72.013	-9.81406e+06	1.60077e+07
0	M_dolp_L	dolichyl phosphate(2-)	C1080H1758O40P10			C00110	HMDB06353	C00110	1S/C15H29O4P/c1-13(2)7-5-8-14(3)9-6-10-15(4)11-12-19-20(16,17)18/h7,9,15H,5-6,8,10-12H2,1-4H3,(H2,16,17,18)/b14-9+							Aldrin_Cell	n_4	4.69	92.928	93.935	34.921	5.48855e+06	1.02077e+08
0	M_dolp_L	dolichyl phosphate(2-)	C1080H1758O40P10			C00110	HMDB06353	C00110	1S/C15H29O4P/c1-13(2)7-5-8-14(3)9-6-10-15(4)11-12-19-20(16,17)18/h7,9,15H,5-6,8,10-12H2,1-4H3,(H2,16,17,18)/b14-9+							Aldrin_Cell	n_4	4.69	92.928	93.935	34.921	5.48855e+06	1.02077e+08
0	M_dolp_L	dolichyl phosphate(2-)	C1080H1758O40P10			C00110	HMDB06353	C00110	1S/C15H29O4P/c1-13(2)7-5-8-14(3)9-6-10-15(4)11-12-19-20(16,17)18/h7,9,15H,5-6,8,10-12H2,1-4H3,(H2,16,17,18)/b14-9+							Aldrin_Cell	n_5	4.68	94.925	95.932	36.918	2.46115e+06	5.53643e+07
0	M_dolp_L	dolichyl phosphate(2-)	C1080H1758O40P10			C00110	HMDB06353	C00110	1S/C15H29O4P/c1-13(2)7-5-8-14(3)9-6-10-15(4)11-12-19-20(16,17)18/h7,9,15H,5-6,8,10-12H2,1-4H3,(H2,16,17,18)/b14-9+							Aldrin_Cell	n_5	4.68	94.925	95.932	36.918	2.46115e+06	5.53643e+07
0	M_dolp_L	dolichyl phosphate(2-)	C1080H1758O40P10			C00110	HMDB06353	C00110	1S/C15H29O4P/c1-13(2)7-5-8-14(3)9-6-10-15(4)11-12-19-20(16,17)18/h7,9,15H,5-6,8,10-12H2,1-4H3,(H2,16,17,18)/b14-9+							Aldrin_Cell	n_6	4.97	94.981	95.988	36.974	-2.93713e+06	8.60844e+06
0	M_dolp_L	dolichyl phosphate(2-)	C1080H1758O40P10			C00110	HMDB06353	C00110	1S/C15H29O4P/c1-13(2)7-5-8-14(3)9-6-10-15(4)11-12-19-20(16,17)18/h7,9,15H,5-6,8,10-12H2,1-4H3,(H2,16,17,18)/b14-9+							Aldrin_Cell	n_6	4.97	94.981	95.988	36.974	-2.93713e+06	8.60844e+06
0	M_dolp_L	dolichyl phosphate(2-)	C1080H1758O40P10			C00110	HMDB06353	C00110	1S/C15H29O4P/c1-13(2)7-5-8-14(3)9-6-10-15(4)11-12-19-20(16,17)18/h7,9,15H,5-6,8,10-12H2,1-4H3,(H2,16,17,18)/b14-9+							Aldrin_Cell	n_7	11.96	96.969	97.976	38.962	5.79219e+07	1.22284e+09
0	M_dolp_L	dolichyl phosphate(2-)	C1080H1758O40P10			C00110	HMDB06353	C00110	1S/C15H29O4P/c1-13(2)7-5-8-14(3)9-6-10-15(4)11-12-19-20(16,17)18/h7,9,15H,5-6,8,10-12H2,1-4H3,(H2,16,17,18)/b14-9+							Aldrin_Cell	n_7	11.96	96.969	97.976	38.962	5.79219e+07	1.22284e+09
0	M_dolp_L	dolichyl phosphate(2-)	C1080H1758O40P10			C00110	HMDB06353	C00110	1S/C15H29O4P/c1-13(2)7-5-8-14(3)9-6-10-15(4)11-12-19-20(16,17)18/h7,9,15H,5-6,8,10-12H2,1-4H3,(H2,16,17,18)/b14-9+							Aldrin_Cell	n_8	2.81	98.949	99.956	40.942	-1.10097e+07	1.58519e+07
0	M_dolp_L	dolichyl phosphate(2-)	C1080H1758O40P10			C00110	HMDB06353	C00110	1S/C15H29O4P/c1-13(2)7-5-8-14(3)9-6-10-15(4)11-12-19-20(16,17)18/h7,9,15H,5-6,8,10-12H2,1-4H3,(H2,16,17,18)/b14-9+							Aldrin_Cell	n_8	2.81	98.949	99.956	40.942	-1.10097e+07	1.58519e+07
0	M_dolp_L	dolichyl phosphate(2-)	C1080H1758O40P10			C00110	HMDB06353	C00110	1S/C15H29O4P/c1-13(2)7-5-8-14(3)9-6-10-15(4)11-12-19-20(16,17)18/h7,9,15H,5-6,8,10-12H2,1-4H3,(H2,16,17,18)/b14-9+							Aldrin_Cell	p_6	10.48	102.055	101.047	83.014	-9.71992e+06	3.09093e+07
0	M_dolp_L	dolichyl phosphate(2-)	C1080H1758O40P10			C00110	HMDB06353	C00110	1S/C15H29O4P/c1-13(2)7-5-8-14(3)9-6-10-15(4)11-12-19-20(16,17)18/h7,9,15H,5-6,8,10-12H2,1-4H3,(H2,16,17,18)/b14-9+							Aldrin_Cell	p_6	10.48	102.055	101.047	83.014	-9.71992e+06	3.09093e+07
0	M_dolp_L	dolichyl phosphate(2-)	C1080H1758O40P10			C00110	HMDB06353	C00110	1S/C15H29O4P/c1-13(2)7-5-8-14(3)9-6-10-15(4)11-12-19-20(16,17)18/h7,9,15H,5-6,8,10-12H2,1-4H3,(H2,16,17,18)/b14-9+							Aldrin_Cell	n_9	10.6	102.056	103.063	44.049	-1.43399e+07	1.38067e+07
0	M_dolp_L	dolichyl phosphate(2-)	C1080H1758O40P10			C00110	HMDB06353	C00110	1S/C15H29O4P/c1-13(2)7-5-8-14(3)9-6-10-15(4)11-12-19-20(16,17)18/h7,9,15H,5-6,8,10-12H2,1-4H3,(H2,16,17,18)/b14-9+							Aldrin_Cell	n_9	10.6	102.056	103.063	44.049	-1.43399e+07	1.38067e+07
0	M_dolp_L	dolichyl phosphate(2-)	C1080H1758O40P10			C00110	HMDB06353	C00110	1S/C15H29O4P/c1-13(2)7-5-8-14(3)9-6-10-15(4)11-12-19-20(16,17)18/h7,9,15H,5-6,8,10-12H2,1-4H3,(H2,16,17,18)/b14-9+							Aldrin_Cell	p_7	12.62	104.107	103.099	85.066	-4.84518e+08	2.84915e+08
0	M_dolp_L	dolichyl phosphate(2-)	C1080H1758O40P10			C00110	HMDB06353	C00110	1S/C15H29O4P/c1-13(2)7-5-8-14(3)9-6-10-15(4)11-12-19-20(16,17)18/h7,9,15H,5-6,8,10-12H2,1-4H3,(H2,16,17,18)/b14-9+							Aldrin_Cell	p_7	12.62	104.107	103.099	85.066	-4.84518e+08	2.84915e+08
0	M_dolp_L	dolichyl phosphate(2-)	C1080H1758O40P10			C00110	HMDB06353	C00110	1S/C15H29O4P/c1-13(2)7-5-8-14(3)9-6-10-15(4)11-12-19-20(16,17)18/h7,9,15H,5-6,8,10-12H2,1-4H3,(H2,16,17,18)/b14-9+							Aldrin_Cell	p_8	10.76	104.992	103.985	85.951	-2.24135e+09	1.50685e+09
0	M_dolp_L	dolichyl phosphate(2-)	C1080H1758O40P10			C00110	HMDB06353	C00110	1S/C15H29O4P/c1-13(2)7-5-8-14(3)9-6-10-15(4)11-12-19-20(16,17)18/h7,9,15H,5-6,8,10-12H2,1-4H3,(H2,16,17,18)/b14-9+							Aldrin_Cell	p_8	10.76	104.992	103.985	85.951	-2.24135e+09	1.50685e+09
0	M_dolp_L	dolichyl phosphate(2-)	C1080H1758O40P10			C00110	HMDB06353	C00110	1S/C15H29O4P/c1-13(2)7-5-8-14(3)9-6-10-15(4)11-12-19-20(16,17)18/h7,9,15H,5-6,8,10-12H2,1-4H3,(H2,16,17,18)/b14-9+							Aldrin_Cell	p_9	3.23	105.07	104.062	86.029	-4.49203e+07	6.66004e+07
0	M_dolp_L	dolichyl phosphate(2-)	C1080H1758O40P10			C00110	HMDB06353	C00110	1S/C15H29O4P/c1-13(2)7-5-8-14(3)9-6-10-15(4)11-12-19-20(16,17)18/h7,9,15H,5-6,8,10-12H2,1-4H3,(H2,16,17,18)/b14-9+							Aldrin_Cell	p_9	3.23	105.07	104.062	86.029	-4.49203e+07	6.66004e+07
0	M_dolp_L	dolichyl phosphate(2-)	C1080H1758O40P10			C00110	HMDB06353	C00110	1S/C15H29O4P/c1-13(2)7-5-8-14(3)9-6-10-15(4)11-12-19-20(16,17)18/h7,9,15H,5-6,8,10-12H2,1-4H3,(H2,16,17,18)/b14-9+							Aldrin_Cell	n_10	14.56	104.035	105.043	46.029	-2.42278e+07	1.54514e+07
0	M_dolp_L	dolichyl phosphate(2-)	C1080H1758O40P10			C00110	HMDB06353	C00110	1S/C15H29O4P/c1-13(2)7-5-8-14(3)9-6-10-15(4)11-12-19-20(16,17)18/h7,9,15H,5-6,8,10-12H2,1-4H3,(H2,16,17,18)/b14-9+							Aldrin_Cell	n_10	14.56	104.035	105.043	46.029	-2.42278e+07	1.54514e+07
0	M_dolp_L	dolichyl phosphate(2-)	C1080H1758O40P10			C00110	HMDB06353	C00110	1S/C15H29O4P/c1-13(2)7-5-8-14(3)9-6-10-15(4)11-12-19-20(16,17)18/h7,9,15H,5-6,8,10-12H2,1-4H3,(H2,16,17,18)/b14-9+							Aldrin_Cell	n_11	12.7	108.012	109.02	50.006	-2.3046e+06	2.54556e+06
0	M_dolp_L	dolichyl phosphate(2-)	C1080H1758O40P10			C00110	HMDB06353	C00110	1S/C15H29O4P/c1-13(2)7-5-8-14(3)9-6-10-15(4)11-12-19-20(16,17)18/h7,9,15H,5-6,8,10-12H2,1-4H3,(H2,16,17,18)/b14-9+							Aldrin_Cell	n_11	12.7	108.012	109.02	50.006	-2.3046e+06	2.54556e+06
0	M_dolp_L	dolichyl phosphate(2-)	C1080H1758O40P10			C00110	HMDB06353	C00110	1S/C15H29O4P/c1-13(2)7-5-8-14(3)9-6-10-15(4)11-12-19-20(16,17)18/h7,9,15H,5-6,8,10-12H2,1-4H3,(H2,16,17,18)/b14-9+							Aldrin_Cell	n_12	5.08	110.976	111.983	52.969	-5.67283e+06	857664
0	M_dolp_L	dolichyl phosphate(2-)	C1080H1758O40P10			C00110	HMDB06353	C00110	1S/C15H29O4P/c1-13(2)7-5-8-14(3)9-6-10-15(4)11-12-19-20(16,17)18/h7,9,15H,5-6,8,10-12H2,1-4H3,(H2,16,17,18)/b14-9+							Aldrin_Cell	n_12	5.08	110.976	111.983	52.969	-5.67283e+06	857664
0	M_dolp_L	dolichyl phosphate(2-)	C1080H1758O40P10			C00110	HMDB06353	C00110	1S/C15H29O4P/c1-13(2)7-5-8-14(3)9-6-10-15(4)11-12-19-20(16,17)18/h7,9,15H,5-6,8,10-12H2,1-4H3,(H2,16,17,18)/b14-9+							Aldrin_Cell	p_10	7.81	114.066	113.059	95.025	-5.88279e+06	1.62733e+06
0	M_dolp_L	dolichyl phosphate(2-)	C1080H1758O40P10			C00110	HMDB06353	C00110	1S/C15H29O4P/c1-13(2)7-5-8-14(3)9-6-10-15(4)11-12-19-20(16,17)18/h7,9,15H,5-6,8,10-12H2,1-4H3,(H2,16,17,18)/b14-9+							Aldrin_Cell	p_10	7.81	114.066	113.059	95.025	-5.88279e+06	1.62733e+06
0	M_dolp_L	dolichyl phosphate(2-)	C1080H1758O40P10			C00110	HMDB06353	C00110	1S/C15H29O4P/c1-13(2)7-5-8-14(3)9-6-10-15(4)11-12-19-20(16,17)18/h7,9,15H,5-6,8,10-12H2,1-4H3,(H2,16,17,18)/b14-9+							Aldrin_Cell	n_13	10.96	112.985	113.993	54.979	-8.77295e+08	5.32802e+08
0	M_dolp_L	dolichyl phosphate(2-)	C1080H1758O40P10			C00110	HMDB06353	C00110	1S/C15H29O4P/c1-13(2)7-5-8-14(3)9-6-10-15(4)11-12-19-20(16,17)18/h7,9,15H,5-6,8,10-12H2,1-4H3,(H2,16,17,18)/b14-9+							Aldrin_Cell	n_13	10.96	112.985	113.993	54.979	-8.77295e+08	5.32802e+08
0	M_dolp_L	dolichyl phosphate(2-)	C1080H1758O40P10			C00110	HMDB06353	C00110	1S/C15H29O4P/c1-13(2)7-5-8-14(3)9-6-10-15(4)11-12-19-20(16,17)18/h7,9,15H,5-6,8,10-12H2,1-4H3,(H2,16,17,18)/b14-9+							Aldrin_Cell	n_14	6.97	114.02	115.027	56.013	-8.36046e+06	3.75309e+06
0	M_dolp_L	dolichyl phosphate(2-)	C1080H1758O40P10			C00110	HMDB06353	C00110	1S/C15H29O4P/c1-13(2)7-5-8-14(3)9-6-10-15(4)11-12-19-20(16,17)18/h7,9,15H,5-6,8,10-12H2,1-4H3,(H2,16,17,18)/b14-9+							Aldrin_Cell	n_14	6.97	114.02	115.027	56.013	-8.36046e+06	3.75309e+06
0	M_dolp_L	dolichyl phosphate(2-)	C1080H1758O40P10			C00110	HMDB06353	C00110	1S/C15H29O4P/c1-13(2)7-5-8-14(3)9-6-10-15(4)11-12-19-20(16,17)18/h7,9,15H,5-6,8,10-12H2,1-4H3,(H2,16,17,18)/b14-9+							Aldrin_Cell	n_15	12.05	114.056	115.063	56.049	-1.27054e+07	2.90922e+07
0	M_dolp_L	dolichyl phosphate(2-)	C1080H1758O40P10			C00110	HMDB06353	C00110	1S/C15H29O4P/c1-13(2)7-5-8-14(3)9-6-10-15(4)11-12-19-20(16,17)18/h7,9,15H,5-6,8,10-12H2,1-4H3,(H2,16,17,18)/b14-9+							Aldrin_Cell	n_15	12.05	114.056	115.063	56.049	-1.27054e+07	2.90922e+07
0	M_dolp_L	dolichyl phosphate(2-)	C1080H1758O40P10			C00110	HMDB06353	C00110	1S/C15H29O4P/c1-13(2)7-5-8-14(3)9-6-10-15(4)11-12-19-20(16,17)18/h7,9,15H,5-6,8,10-12H2,1-4H3,(H2,16,17,18)/b14-9+							Aldrin_Cell	p_11	11.85	116.07	115.063	97.029	-3.40392e+07	1.27118e+08
0	M_dolp_L	dolichyl phosphate(2-)	C1080H1758O40P10			C00110	HMDB06353	C00110	1S/C15H29O4P/c1-13(2)7-5-8-14(3)9-6-10-15(4)11-12-19-20(16,17)18/h7,9,15H,5-6,8,10-12H2,1-4H3,(H2,16,17,18)/b14-9+							Aldrin_Cell	p_11	11.85	116.07	115.063	97.029	-3.40392e+07	1.27118e+08
0	M_dolp_L	dolichyl phosphate(2-)	C1080H1758O40P10			C00110	HMDB06353	C00110	1S/C15H29O4P/c1-13(2)7-5-8-14(3)9-6-10-15(4)11-12-19-20(16,17)18/h7,9,15H,5-6,8,10-12H2,1-4H3,(H2,16,17,18)/b14-9+							Aldrin_Cell	n_16	6.91	115.004	116.011	56.997	-4.15969e+06	4.4028e+06
0	M_dolp_L	dolichyl phosphate(2-)	C1080H1758O40P10			C00110	HMDB06353	C00110	1S/C15H29O4P/c1-13(2)7-5-8-14(3)9-6-10-15(4)11-12-19-20(16,17)18/h7,9,15H,5-6,8,10-12H2,1-4H3,(H2,16,17,18)/b14-9+							Aldrin_Cell	n_16	6.91	115.004	116.011	56.997	-4.15969e+06	4.4028e+06
0	M_dolp_L	dolichyl phosphate(2-)	C1080H1758O40P10			C00110	HMDB06353	C00110	1S/C15H29O4P/c1-13(2)7-5-8-14(3)9-6-10-15(4)11-12-19-20(16,17)18/h7,9,15H,5-6,8,10-12H2,1-4H3,(H2,16,17,18)/b14-9+							Aldrin_Cell	n_17	3.6	115.076	116.084	57.07	-8.82504e+06	3.93685e+06
0	M_dolp_L	dolichyl phosphate(2-)	C1080H1758O40P10			C00110	HMDB06353	C00110	1S/C15H29O4P/c1-13(2)7-5-8-14(3)9-6-10-15(4)11-12-19-20(16,17)18/h7,9,15H,5-6,8,10-12H2,1-4H3,(H2,16,17,18)/b14-9+							Aldrin_Cell	n_17	3.6	115.076	116.084	57.07	-8.82504e+06	3.93685e+06
0	M_dolp_L	dolichyl phosphate(2-)	C1080H1758O40P10			C00110	HMDB06353	C00110	1S/C15H29O4P/c1-13(2)7-5-8-14(3)9-6-10-15(4)11-12-19-20(16,17)18/h7,9,15H,5-6,8,10-12H2,1-4H3,(H2,16,17,18)/b14-9+							Aldrin_Cell	p_12	11.35	118.086	117.079	99.045	-2.01641e+07	7.4478e+07
0	M_dolp_L	dolichyl phosphate(2-)	C1080H1758O40P10			C00110	HMDB06353	C00110	1S/C15H29O4P/c1-13(2)7-5-8-14(3)9-6-10-15(4)11-12-19-20(16,17)18/h7,9,15H,5-6,8,10-12H2,1-4H3,(H2,16,17,18)/b14-9+							Aldrin_Cell	p_12	11.35	118.086	117.079	99.045	-2.01641e+07	7.4478e+07
0	M_dolp_L	dolichyl phosphate(2-)	C1080H1758O40P10			C00110	HMDB06353	C00110	1S/C15H29O4P/c1-13(2)7-5-8-14(3)9-6-10-15(4)11-12-19-20(16,17)18/h7,9,15H,5-6,8,10-12H2,1-4H3,(H2,16,17,18)/b14-9+							Aldrin_Cell	n_18	5.24	117.019	118.027	59.013	-3.40338e+07	2.25587e+07
0	M_dolp_L	dolichyl phosphate(2-)	C1080H1758O40P10			C00110	HMDB06353	C00110	1S/C15H29O4P/c1-13(2)7-5-8-14(3)9-6-10-15(4)11-12-19-20(16,17)18/h7,9,15H,5-6,8,10-12H2,1-4H3,(H2,16,17,18)/b14-9+							Aldrin_Cell	n_18	5.24	117.019	118.027	59.013	-3.40338e+07	2.25587e+07
0	M_dolp_L	dolichyl phosphate(2-)	C1080H1758O40P10			C00110	HMDB06353	C00110	1S/C15H29O4P/c1-13(2)7-5-8-14(3)9-6-10-15(4)11-12-19-20(16,17)18/h7,9,15H,5-6,8,10-12H2,1-4H3,(H2,16,17,18)/b14-9+							Aldrin_Cell	n_19	14.73	118.051	119.058	60.044	-1.65957e+07	8.6622e+06
0	M_dolp_L	dolichyl phosphate(2-)	C1080H1758O40P10			C00110	HMDB06353	C00110	1S/C15H29O4P/c1-13(2)7-5-8-14(3)9-6-10-15(4)11-12-19-20(16,17)18/h7,9,15H,5-6,8,10-12H2,1-4H3,(H2,16,17,18)/b14-9+							Aldrin_Cell	n_19	14.73	118.051	119.058	60.044	-1.65957e+07	8.6622e+06
0	M_dolp_L	dolichyl phosphate(2-)	C1080H1758O40P10			C00110	HMDB06353	C00110	1S/C15H29O4P/c1-13(2)7-5-8-14(3)9-6-10-15(4)11-12-19-20(16,17)18/h7,9,15H,5-6,8,10-12H2,1-4H3,(H2,16,17,18)/b14-9+							Aldrin_Cell	n_20	16.03	119.035	120.042	61.028	-1.02604e+08	1.94497e+08
0	M_dolp_L	dolichyl phosphate(2-)	C1080H1758O40P10			C00110	HMDB06353	C00110	1S/C15H29O4P/c1-13(2)7-5-8-14(3)9-6-10-15(4)11-12-19-20(16,17)18/h7,9,15H,5-6,8,10-12H2,1-4H3,(H2,16,17,18)/b14-9+							Aldrin_Cell	n_20	16.03	119.035	120.042	61.028	-1.02604e+08	1.94497e+08
0	M_dolp_L	dolichyl phosphate(2-)	C1080H1758O40P10			C00110	HMDB06353	C00110	1S/C15H29O4P/c1-13(2)7-5-8-14(3)9-6-10-15(4)11-12-19-20(16,17)18/h7,9,15H,5-6,8,10-12H2,1-4H3,(H2,16,17,18)/b14-9+							Aldrin_Cell	p_13	4.4	121.052	120.045	102.011	-1.49762e+07	5.76592e+06
0	M_dolp_L	dolichyl phosphate(2-)	C1080H1758O40P10			C00110	HMDB06353	C00110	1S/C15H29O4P/c1-13(2)7-5-8-14(3)9-6-10-15(4)11-12-19-20(16,17)18/h7,9,15H,5-6,8,10-12H2,1-4H3,(H2,16,17,18)/b14-9+							Aldrin_Cell	p_13	4.4	121.052	120.045	102.011	-1.49762e+07	5.76592e+06
0	M_dolp_L	dolichyl phosphate(2-)	C1080H1758O40P10			C00110	HMDB06353	C00110	1S/C15H29O4P/c1-13(2)7-5-8-14(3)9-6-10-15(4)11-12-19-20(16,17)18/h7,9,15H,5-6,8,10-12H2,1-4H3,(H2,16,17,18)/b14-9+							Aldrin_Cell	n_21	3.64	121.029	122.037	63.023	-3.11942e+06	3.31235e+07
0	M_dolp_L	dolichyl phosphate(2-)	C1080H1758O40P10			C00110	HMDB06353	C00110	1S/C15H29O4P/c1-13(2)7-5-8-14(3)9-6-10-15(4)11-12-19-20(16,17)18/h7,9,15H,5-6,8,10-12H2,1-4H3,(H2,16,17,18)/b14-9+							Aldrin_Cell	n_21	3.64	121.029	122.037	63.023	-3.11942e+06	3.31235e+07
0	M_dolp_L	dolichyl phosphate(2-)	C1080H1758O40P10			C00110	HMDB06353	C00110	1S/C15H29O4P/c1-13(2)7-5-8-14(3)9-6-10-15(4)11-12-19-20(16,17)18/h7,9,15H,5-6,8,10-12H2,1-4H3,(H2,16,17,18)/b14-9+							Aldrin_Cell	p_14	7.9	123.055	122.048	104.014	-3.83432e+07	2.83143e+07
0	M_dolp_L	dolichyl phosphate(2-)	C1080H1758O40P10			C00110	HMDB06353	C00110	1S/C15H29O4P/c1-13(2)7-5-8-14(3)9-6-10-15(4)11-12-19-20(16,17)18/h7,9,15H,5-6,8,10-12H2,1-4H3,(H2,16,17,18)/b14-9+							Aldrin_Cell	p_14	7.9	123.055	122.048	104.014	-3.83432e+07	2.83143e+07
0	M_dolp_L	dolichyl phosphate(2-)	C1080H1758O40P10			C00110	HMDB06353	C00110	1S/C15H29O4P/c1-13(2)7-5-8-14(3)9-6-10-15(4)11-12-19-20(16,17)18/h7,9,15H,5-6,8,10-12H2,1-4H3,(H2,16,17,18)/b14-9+							Aldrin_Cell	p_15	10.42	126.022	125.014	106.981	-1.57453e+07	4.79268e+07
0	M_dolp_L	dolichyl phosphate(2-)	C1080H1758O40P10			C00110	HMDB06353	C00110	1S/C15H29O4P/c1-13(2)7-5-8-14(3)9-6-10-15(4)11-12-19-20(16,17)18/h7,9,15H,5-6,8,10-12H2,1-4H3,(H2,16,17,18)/b14-9+							Aldrin_Cell	p_15	10.42	126.022	125.014	106.981	-1.57453e+07	4.79268e+07
0	M_dolp_L	dolichyl phosphate(2-)	C1080H1758O40P10			C00110	HMDB06353	C00110	1S/C15H29O4P/c1-13(2)7-5-8-14(3)9-6-10-15(4)11-12-19-20(16,17)18/h7,9,15H,5-6,8,10-12H2,1-4H3,(H2,16,17,18)/b14-9+							Aldrin_Cell	n_22	10.46	124.007	125.015	66.001	-2.80211e+08	2.15061e+08
0	M_dolp_L	dolichyl phosphate(2-)	C1080H1758O40P10			C00110	HMDB06353	C00110	1S/C15H29O4P/c1-13(2)7-5-8-14(3)9-6-10-15(4)11-12-19-20(16,17)18/h7,9,15H,5-6,8,10-12H2,1-4H3,(H2,16,17,18)/b14-9+							Aldrin_Cell	n_22	10.46	124.007	125.015	66.001	-2.80211e+08	2.15061e+08
0	M_dolp_L	dolichyl phosphate(2-)	C1080H1758O40P10			C00110	HMDB06353	C00110	1S/C15H29O4P/c1-13(2)7-5-8-14(3)9-6-10-15(4)11-12-19-20(16,17)18/h7,9,15H,5-6,8,10-12H2,1-4H3,(H2,16,17,18)/b14-9+							Aldrin_Cell	n_23	12.32	127.001	128.008	68.995	-5.50548e+09	3.67123e+09
0	M_dolp_L	dolichyl phosphate(2-)	C1080H1758O40P10			C00110	HMDB06353	C00110	1S/C15H29O4P/c1-13(2)7-5-8-14(3)9-6-10-15(4)11-12-19-20(16,17)18/h7,9,15H,5-6,8,10-12H2,1-4H3,(H2,16,17,18)/b14-9+							Aldrin_Cell	n_23	12.32	127.001	128.008	68.995	-5.50548e+09	3.67123e+09
0	M_dolp_L	dolichyl phosphate(2-)	C1080H1758O40P10			C00110	HMDB06353	C00110	1S/C15H29O4P/c1-13(2)7-5-8-14(3)9-6-10-15(4)11-12-19-20(16,17)18/h7,9,15H,5-6,8,10-12H2,1-4H3,(H2,16,17,18)/b14-9+							Aldrin_Cell	p_16	3.3	129.054	128.047	110.013	-2.05395e+06	2.95314e+06
0	M_dolp_L	dolichyl phosphate(2-)	C1080H1758O40P10			C00110	HMDB06353	C00110	1S/C15H29O4P/c1-13(2)7-5-8-14(3)9-6-10-15(4)11-12-19-20(16,17)18/h7,9,15H,5-6,8,10-12H2,1-4H3,(H2,16,17,18)/b14-9+							Aldrin_Cell	p_16	3.3	129.054	128.047	110.013	-2.05395e+06	2.95314e+06
0	M_dolp_L	dolichyl phosphate(2-)	C1080H1758O40P10			C00110	HMDB06353	C00110	1S/C15H29O4P/c1-13(2)7-5-8-14(3)9-6-10-15(4)11-12-19-20(16,17)18/h7,9,15H,5-6,8,10-12H2,1-4H3,(H2,16,17,18)/b14-9+							Aldrin_Cell	p_17	10.43	130.05	129.042	111.009	-9.221e+06	3.36591e+07
0	M_dolp_L	dolichyl phosphate(2-)	C1080H1758O40P10			C00110	HMDB06353	C00110	1S/C15H29O4P/c1-13(2)7-5-8-14(3)9-6-10-15(4)11-12-19-20(16,17)18/h7,9,15H,5-6,8,10-12H2,1-4H3,(H2,16,17,18)/b14-9+							Aldrin_Cell	p_17	10.43	130.05	129.042	111.009	-9.221e+06	3.36591e+07
0	M_dolp_L	dolichyl phosphate(2-)	C1080H1758O40P10			C00110	HMDB06353	C00110	1S/C15H29O4P/c1-13(2)7-5-8-14(3)9-6-10-15(4)11-12-19-20(16,17)18/h7,9,15H,5-6,8,10-12H2,1-4H3,(H2,16,17,18)/b14-9+							Aldrin_Cell	n_24	6.47	128.035	129.043	70.029	-2.20162e+08	1.35297e+08
0	M_dolp_L	dolichyl phosphate(2-)	C1080H1758O40P10			C00110	HMDB06353	C00110	1S/C15H29O4P/c1-13(2)7-5-8-14(3)9-6-10-15(4)11-12-19-20(16,17)18/h7,9,15H,5-6,8,10-12H2,1-4H3,(H2,16,17,18)/b14-9+							Aldrin_Cell	n_24	6.47	128.035	129.043	70.029	-2.20162e+08	1.35297e+08
0	M_dolp_L	dolichyl phosphate(2-)	C1080H1758O40P10			C00110	HMDB06353	C00110	1S/C15H29O4P/c1-13(2)7-5-8-14(3)9-6-10-15(4)11-12-19-20(16,17)18/h7,9,15H,5-6,8,10-12H2,1-4H3,(H2,16,17,18)/b14-9+							Aldrin_Cell	p_18	5.34	130.086	129.079	111.045	-4.6179e+06	1.32617e+06
0	M_dolp_L	dolichyl phosphate(2-)	C1080H1758O40P10			C00110	HMDB06353	C00110	1S/C15H29O4P/c1-13(2)7-5-8-14(3)9-6-10-15(4)11-12-19-20(16,17)18/h7,9,15H,5-6,8,10-12H2,1-4H3,(H2,16,17,18)/b14-9+							Aldrin_Cell	p_18	5.34	130.086	129.079	111.045	-4.6179e+06	1.32617e+06
0	M_dolp_L	dolichyl phosphate(2-)	C1080H1758O40P10			C00110	HMDB06353	C00110	1S/C15H29O4P/c1-13(2)7-5-8-14(3)9-6-10-15(4)11-12-19-20(16,17)18/h7,9,15H,5-6,8,10-12H2,1-4H3,(H2,16,17,18)/b14-9+							Aldrin_Cell	n_25	5.21	129.047	130.054	71.04	-369747	3.30289e+06
0	M_dolp_L	dolichyl phosphate(2-)	C1080H1758O40P10			C00110	HMDB06353	C00110	1S/C15H29O4P/c1-13(2)7-5-8-14(3)9-6-10-15(4)11-12-19-20(16,17)18/h7,9,15H,5-6,8,10-12H2,1-4H3,(H2,16,17,18)/b14-9+							Aldrin_Cell	n_25	5.21	129.047	130.054	71.04	-369747	3.30289e+06
0	M_dolp_L	dolichyl phosphate(2-)	C1080H1758O40P10			C00110	HMDB06353	C00110	1S/C15H29O4P/c1-13(2)7-5-8-14(3)9-6-10-15(4)11-12-19-20(16,17)18/h7,9,15H,5-6,8,10-12H2,1-4H3,(H2,16,17,18)/b14-9+							Aldrin_Cell	n_26	3.42	129.092	130.099	71.085	-3.69195e+06	1.71843e+06
0	M_dolp_L	dolichyl phosphate(2-)	C1080H1758O40P10			C00110	HMDB06353	C00110	1S/C15H29O4P/c1-13(2)7-5-8-14(3)9-6-10-15(4)11-12-19-20(16,17)18/h7,9,15H,5-6,8,10-12H2,1-4H3,(H2,16,17,18)/b14-9+							Aldrin_Cell	n_26	3.42	129.092	130.099	71.085	-3.69195e+06	1.71843e+06
0	M_dolp_L	dolichyl phosphate(2-)	C1080H1758O40P10			C00110	HMDB06353	C00110	1S/C15H29O4P/c1-13(2)7-5-8-14(3)9-6-10-15(4)11-12-19-20(16,17)18/h7,9,15H,5-6,8,10-12H2,1-4H3,(H2,16,17,18)/b14-9+							Aldrin_Cell	p_19	9.31	132.003	130.996	112.962	-1.81024e+08	1.31372e+08
0	M_dolp_L	dolichyl phosphate(2-)	C1080H1758O40P10			C00110	HMDB06353	C00110	1S/C15H29O4P/c1-13(2)7-5-8-14(3)9-6-10-15(4)11-12-19-20(16,17)18/h7,9,15H,5-6,8,10-12H2,1-4H3,(H2,16,17,18)/b14-9+							Aldrin_Cell	p_19	9.31	132.003	130.996	112.962	-1.81024e+08	1.31372e+08
0	M_dolp_L	dolichyl phosphate(2-)	C1080H1758O40P10			C00110	HMDB06353	C00110	1S/C15H29O4P/c1-13(2)7-5-8-14(3)9-6-10-15(4)11-12-19-20(16,17)18/h7,9,15H,5-6,8,10-12H2,1-4H3,(H2,16,17,18)/b14-9+							Aldrin_Cell	n_27	7.36	130.051	131.058	72.044	-2.05193e+07	1.08009e+07
0	M_dolp_L	dolichyl phosphate(2-)	C1080H1758O40P10			C00110	HMDB06353	C00110	1S/C15H29O4P/c1-13(2)7-5-8-14(3)9-6-10-15(4)11-12-19-20(16,17)18/h7,9,15H,5-6,8,10-12H2,1-4H3,(H2,16,17,18)/b14-9+							Aldrin_Cell	n_27	7.36	130.051	131.058	72.044	-2.05193e+07	1.08009e+07
0	M_dolp_L	dolichyl phosphate(2-)	C1080H1758O40P10			C00110	HMDB06353	C00110	1S/C15H29O4P/c1-13(2)7-5-8-14(3)9-6-10-15(4)11-12-19-20(16,17)18/h7,9,15H,5-6,8,10-12H2,1-4H3,(H2,16,17,18)/b14-9+							Aldrin_Cell	p_20	7.94	132.081	131.074	113.04	-3.13919e+07	9.72173e+07
0	M_dolp_L	dolichyl phosphate(2-)	C1080H1758O40P10			C00110	HMDB06353	C00110	1S/C15H29O4P/c1-13(2)7-5-8-14(3)9-6-10-15(4)11-12-19-20(16,17)18/h7,9,15H,5-6,8,10-12H2,1-4H3,(H2,16,17,18)/b14-9+							Aldrin_Cell	p_20	7.94	132.081	131.074	113.04	-3.13919e+07	9.72173e+07
0	M_dolp_L	dolichyl phosphate(2-)	C1080H1758O40P10			C00110	HMDB06353	C00110	1S/C15H29O4P/c1-13(2)7-5-8-14(3)9-6-10-15(4)11-12-19-20(16,17)18/h7,9,15H,5-6,8,10-12H2,1-4H3,(H2,16,17,18)/b14-9+							Aldrin_Cell	n_28	9.29	130.087	131.094	72.081	-1.56617e+07	6.37353e+07
0	M_dolp_L	dolichyl phosphate(2-)	C1080H1758O40P10			C00110	HMDB06353	C00110	1S/C15H29O4P/c1-13(2)7-5-8-14(3)9-6-10-15(4)11-12-19-20(16,17)18/h7,9,15H,5-6,8,10-12H2,1-4H3,(H2,16,17,18)/b14-9+							Aldrin_Cell	n_28	9.29	130.087	131.094	72.081	-1.56617e+07	6.37353e+07
0	M_dolp_L	dolichyl phosphate(2-)	C1080H1758O40P10			C00110	HMDB06353	C00110	1S/C15H29O4P/c1-13(2)7-5-8-14(3)9-6-10-15(4)11-12-19-20(16,17)18/h7,9,15H,5-6,8,10-12H2,1-4H3,(H2,16,17,18)/b14-9+							Aldrin_Cell	n_29	14.79	131.046	132.053	73.039	-969500	1.23584e+07
0	M_dolp_L	dolichyl phosphate(2-)	C1080H1758O40P10			C00110	HMDB06353	C00110	1S/C15H29O4P/c1-13(2)7-5-8-14(3)9-6-10-15(4)11-12-19-20(16,17)18/h7,9,15H,5-6,8,10-12H2,1-4H3,(H2,16,17,18)/b14-9+							Aldrin_Cell	n_29	14.79	131.046	132.053	73.039	-969500	1.23584e+07
0	M_dolp_L	dolichyl phosphate(2-)	C1080H1758O40P10			C00110	HMDB06353	C00110	1S/C15H29O4P/c1-13(2)7-5-8-14(3)9-6-10-15(4)11-12-19-20(16,17)18/h7,9,15H,5-6,8,10-12H2,1-4H3,(H2,16,17,18)/b14-9+							Aldrin_Cell	p_21	5.35	133.086	132.078	114.045	-7.5616e+06	2.80087e+06
0	M_dolp_L	dolichyl phosphate(2-)	C1080H1758O40P10			C00110	HMDB06353	C00110	1S/C15H29O4P/c1-13(2)7-5-8-14(3)9-6-10-15(4)11-12-19-20(16,17)18/h7,9,15H,5-6,8,10-12H2,1-4H3,(H2,16,17,18)/b14-9+							Aldrin_Cell	p_21	5.35	133.086	132.078	114.045	-7.5616e+06	2.80087e+06
0	M_dolp_L	dolichyl phosphate(2-)	C1080H1758O40P10			C00110	HMDB06353	C00110	1S/C15H29O4P/c1-13(2)7-5-8-14(3)9-6-10-15(4)11-12-19-20(16,17)18/h7,9,15H,5-6,8,10-12H2,1-4H3,(H2,16,17,18)/b14-9+							Aldrin_Cell	n_30	12.29	132.03	133.037	74.023	-1.37248e+07	5.71735e+07
0	M_dolp_L	dolichyl phosphate(2-)	C1080H1758O40P10			C00110	HMDB06353	C00110	1S/C15H29O4P/c1-13(2)7-5-8-14(3)9-6-10-15(4)11-12-19-20(16,17)18/h7,9,15H,5-6,8,10-12H2,1-4H3,(H2,16,17,18)/b14-9+							Aldrin_Cell	n_30	12.29	132.03	133.037	74.023	-1.37248e+07	5.71735e+07
0	M_dolp_L	dolichyl phosphate(2-)	C1080H1758O40P10			C00110	HMDB06353	C00110	1S/C15H29O4P/c1-13(2)7-5-8-14(3)9-6-10-15(4)11-12-19-20(16,17)18/h7,9,15H,5-6,8,10-12H2,1-4H3,(H2,16,17,18)/b14-9+							Aldrin_Cell	n_31	12.81	133.014	134.021	75.007	-1.38478e+07	5.2626e+07
0	M_dolp_L	dolichyl phosphate(2-)	C1080H1758O40P10			C00110	HMDB06353	C00110	1S/C15H29O4P/c1-13(2)7-5-8-14(3)9-6-10-15(4)11-12-19-20(16,17)18/h7,9,15H,5-6,8,10-12H2,1-4H3,(H2,16,17,18)/b14-9+							Aldrin_Cell	n_31	12.81	133.014	134.021	75.007	-1.38478e+07	5.2626e+07
0	M_dolp_L	dolichyl phosphate(2-)	C1080H1758O40P10			C00110	HMDB06353	C00110	1S/C15H29O4P/c1-13(2)7-5-8-14(3)9-6-10-15(4)11-12-19-20(16,17)18/h7,9,15H,5-6,8,10-12H2,1-4H3,(H2,16,17,18)/b14-9+							Aldrin_Cell	p_22	6.82	136.062	135.054	117.021	-1.78714e+07	5.8119e+07
0	M_dolp_L	dolichyl phosphate(2-)	C1080H1758O40P10			C00110	HMDB06353	C00110	1S/C15H29O4P/c1-13(2)7-5-8-14(3)9-6-10-15(4)11-12-19-20(16,17)18/h7,9,15H,5-6,8,10-12H2,1-4H3,(H2,16,17,18)/b14-9+							Aldrin_Cell	p_22	6.82	136.062	135.054	117.021	-1.78714e+07	5.8119e+07
0	M_dolp_L	dolichyl phosphate(2-)	C1080H1758O40P10			C00110	HMDB06353	C00110	1S/C15H29O4P/c1-13(2)7-5-8-14(3)9-6-10-15(4)11-12-19-20(16,17)18/h7,9,15H,5-6,8,10-12H2,1-4H3,(H2,16,17,18)/b14-9+							Aldrin_Cell	n_32	5.01	134.895	135.902	76.888	-2.397e+07	2.59492e+07
0	M_dolp_L	dolichyl phosphate(2-)	C1080H1758O40P10			C00110	HMDB06353	C00110	1S/C15H29O4P/c1-13(2)7-5-8-14(3)9-6-10-15(4)11-12-19-20(16,17)18/h7,9,15H,5-6,8,10-12H2,1-4H3,(H2,16,17,18)/b14-9+							Aldrin_Cell	n_32	5.01	134.895	135.902	76.888	-2.397e+07	2.59492e+07
0	M_dolp_L	dolichyl phosphate(2-)	C1080H1758O40P10			C00110	HMDB06353	C00110	1S/C15H29O4P/c1-13(2)7-5-8-14(3)9-6-10-15(4)11-12-19-20(16,17)18/h7,9,15H,5-6,8,10-12H2,1-4H3,(H2,16,17,18)/b14-9+							Aldrin_Cell	p_23	11.7	137.071	136.063	118.03	-1.84172e+08	8.27301e+07
0	M_dolp_L	dolichyl phosphate(2-)	C1080H1758O40P10			C00110	HMDB06353	C00110	1S/C15H29O4P/c1-13(2)7-5-8-14(3)9-6-10-15(4)11-12-19-20(16,17)18/h7,9,15H,5-6,8,10-12H2,1-4H3,(H2,16,17,18)/b14-9+							Aldrin_Cell	p_23	11.7	137.071	136.063	118.03	-1.84172e+08	8.27301e+07
0	M_dolp_L	dolichyl phosphate(2-)	C1080H1758O40P10			C00110	HMDB06353	C00110	1S/C15H29O4P/c1-13(2)7-5-8-14(3)9-6-10-15(4)11-12-19-20(16,17)18/h7,9,15H,5-6,8,10-12H2,1-4H3,(H2,16,17,18)/b14-9+							Aldrin_Cell	n_33	9.01	136.107	137.115	78.101	-1.48046e+06	5.85676e+06
0	M_dolp_L	dolichyl phosphate(2-)	C1080H1758O40P10			C00110	HMDB06353	C00110	1S/C15H29O4P/c1-13(2)7-5-8-14(3)9-6-10-15(4)11-12-19-20(16,17)18/h7,9,15H,5-6,8,10-12H2,1-4H3,(H2,16,17,18)/b14-9+							Aldrin_Cell	n_33	9.01	136.107	137.115	78.101	-1.48046e+06	5.85676e+06
0	M_dolp_L	dolichyl phosphate(2-)	C1080H1758O40P10			C00110	HMDB06353	C00110	1S/C15H29O4P/c1-13(2)7-5-8-14(3)9-6-10-15(4)11-12-19-20(16,17)18/h7,9,15H,5-6,8,10-12H2,1-4H3,(H2,16,17,18)/b14-9+							Aldrin_Cell	n_34	5.63	137.036	138.043	79.029	-1.29743e+07	-412786
0	M_dolp_L	dolichyl phosphate(2-)	C1080H1758O40P10			C00110	HMDB06353	C00110	1S/C15H29O4P/c1-13(2)7-5-8-14(3)9-6-10-15(4)11-12-19-20(16,17)18/h7,9,15H,5-6,8,10-12H2,1-4H3,(H2,16,17,18)/b14-9+							Aldrin_Cell	n_34	5.63	137.036	138.043	79.029	-1.29743e+07	-412786
0	M_dolp_L	dolichyl phosphate(2-)	C1080H1758O40P10			C00110	HMDB06353	C00110	1S/C15H29O4P/c1-13(2)7-5-8-14(3)9-6-10-15(4)11-12-19-20(16,17)18/h7,9,15H,5-6,8,10-12H2,1-4H3,(H2,16,17,18)/b14-9+							Aldrin_Cell	p_24	11.83	140.068	139.061	121.027	-1.30874e+07	7.58282e+06
0	M_dolp_L	dolichyl phosphate(2-)	C1080H1758O40P10			C00110	HMDB06353	C00110	1S/C15H29O4P/c1-13(2)7-5-8-14(3)9-6-10-15(4)11-12-19-20(16,17)18/h7,9,15H,5-6,8,10-12H2,1-4H3,(H2,16,17,18)/b14-9+							Aldrin_Cell	p_24	11.83	140.068	139.061	121.027	-1.30874e+07	7.58282e+06
0	M_dolp_L	dolichyl phosphate(2-)	C1080H1758O40P10			C00110	HMDB06353	C00110	1S/C15H29O4P/c1-13(2)7-5-8-14(3)9-6-10-15(4)11-12-19-20(16,17)18/h7,9,15H,5-6,8,10-12H2,1-4H3,(H2,16,17,18)/b14-9+							Aldrin_Cell	p_25	10.25	142.948	141.941	123.907	-3.02294e+07	2.51801e+07
0	M_dolp_L	dolichyl phosphate(2-)	C1080H1758O40P10			C00110	HMDB06353	C00110	1S/C15H29O4P/c1-13(2)7-5-8-14(3)9-6-10-15(4)11-12-19-20(16,17)18/h7,9,15H,5-6,8,10-12H2,1-4H3,(H2,16,17,18)/b14-9+							Aldrin_Cell	p_25	10.25	142.948	141.941	123.907	-3.02294e+07	2.51801e+07
0	M_dolp_L	dolichyl phosphate(2-)	C1080H1758O40P10			C00110	HMDB06353	C00110	1S/C15H29O4P/c1-13(2)7-5-8-14(3)9-6-10-15(4)11-12-19-20(16,17)18/h7,9,15H,5-6,8,10-12H2,1-4H3,(H2,16,17,18)/b14-9+							Aldrin_Cell	n_36	5.04	140.983	141.99	82.976	-4.11799e+06	1.46999e+07
0	M_dolp_L	dolichyl phosphate(2-)	C1080H1758O40P10			C00110	HMDB06353	C00110	1S/C15H29O4P/c1-13(2)7-5-8-14(3)9-6-10-15(4)11-12-19-20(16,17)18/h7,9,15H,5-6,8,10-12H2,1-4H3,(H2,16,17,18)/b14-9+							Aldrin_Cell	n_36	5.04	140.983	141.99	82.976	-4.11799e+06	1.46999e+07
0	M_dolp_L	dolichyl phosphate(2-)	C1080H1758O40P10			C00110	HMDB06353	C00110	1S/C15H29O4P/c1-13(2)7-5-8-14(3)9-6-10-15(4)11-12-19-20(16,17)18/h7,9,15H,5-6,8,10-12H2,1-4H3,(H2,16,17,18)/b14-9+							Aldrin_Cell	n_37	11.57	141.017	142.024	83.01	-1.51772e+10	1.08264e+10
0	M_dolp_L	dolichyl phosphate(2-)	C1080H1758O40P10			C00110	HMDB06353	C00110	1S/C15H29O4P/c1-13(2)7-5-8-14(3)9-6-10-15(4)11-12-19-20(16,17)18/h7,9,15H,5-6,8,10-12H2,1-4H3,(H2,16,17,18)/b14-9+							Aldrin_Cell	n_37	11.57	141.017	142.024	83.01	-1.51772e+10	1.08264e+10
0	M_dolp_L	dolichyl phosphate(2-)	C1080H1758O40P10			C00110	HMDB06353	C00110	1S/C15H29O4P/c1-13(2)7-5-8-14(3)9-6-10-15(4)11-12-19-20(16,17)18/h7,9,15H,5-6,8,10-12H2,1-4H3,(H2,16,17,18)/b14-9+							Aldrin_Cell	n_38	9.33	142.02	143.027	84.013	-2.02038e+08	1.61712e+08
0	M_dolp_L	dolichyl phosphate(2-)	C1080H1758O40P10			C00110	HMDB06353	C00110	1S/C15H29O4P/c1-13(2)7-5-8-14(3)9-6-10-15(4)11-12-19-20(16,17)18/h7,9,15H,5-6,8,10-12H2,1-4H3,(H2,16,17,18)/b14-9+							Aldrin_Cell	n_38	9.33	142.02	143.027	84.013	-2.02038e+08	1.61712e+08
0	M_dolp_L	dolichyl phosphate(2-)	C1080H1758O40P10			C00110	HMDB06353	C00110	1S/C15H29O4P/c1-13(2)7-5-8-14(3)9-6-10-15(4)11-12-19-20(16,17)18/h7,9,15H,5-6,8,10-12H2,1-4H3,(H2,16,17,18)/b14-9+							Aldrin_Cell	n_39	3.31	143.108	144.115	85.101	-1.7589e+07	3.02048e+07
0	M_dolp_L	dolichyl phosphate(2-)	C1080H1758O40P10			C00110	HMDB06353	C00110	1S/C15H29O4P/c1-13(2)7-5-8-14(3)9-6-10-15(4)11-12-19-20(16,17)18/h7,9,15H,5-6,8,10-12H2,1-4H3,(H2,16,17,18)/b14-9+							Aldrin_Cell	n_39	3.31	143.108	144.115	85.101	-1.7589e+07	3.02048e+07
0	M_dolp_L	dolichyl phosphate(2-)	C1080H1758O40P10			C00110	HMDB06353	C00110	1S/C15H29O4P/c1-13(2)7-5-8-14(3)9-6-10-15(4)11-12-19-20(16,17)18/h7,9,15H,5-6,8,10-12H2,1-4H3,(H2,16,17,18)/b14-9+							Aldrin_Cell	p_26	11.17	146.019	145.011	126.978	-6.5678e+09	4.55287e+09
0	M_dolp_L	dolichyl phosphate(2-)	C1080H1758O40P10			C00110	HMDB06353	C00110	1S/C15H29O4P/c1-13(2)7-5-8-14(3)9-6-10-15(4)11-12-19-20(16,17)18/h7,9,15H,5-6,8,10-12H2,1-4H3,(H2,16,17,18)/b14-9+							Aldrin_Cell	p_26	11.17	146.019	145.011	126.978	-6.5678e+09	4.55287e+09
0	M_dolp_L	dolichyl phosphate(2-)	C1080H1758O40P10			C00110	HMDB06353	C00110	1S/C15H29O4P/c1-13(2)7-5-8-14(3)9-6-10-15(4)11-12-19-20(16,17)18/h7,9,15H,5-6,8,10-12H2,1-4H3,(H2,16,17,18)/b14-9+							Aldrin_Cell	n_40	3.24	144.961	145.969	86.955	-2.52774e+06	1.39119e+07
0	M_dolp_L	dolichyl phosphate(2-)	C1080H1758O40P10			C00110	HMDB06353	C00110	1S/C15H29O4P/c1-13(2)7-5-8-14(3)9-6-10-15(4)11-12-19-20(16,17)18/h7,9,15H,5-6,8,10-12H2,1-4H3,(H2,16,17,18)/b14-9+							Aldrin_Cell	n_40	3.24	144.961	145.969	86.955	-2.52774e+06	1.39119e+07
0	M_dolp_L	dolichyl phosphate(2-)	C1080H1758O40P10			C00110	HMDB06353	C00110	1S/C15H29O4P/c1-13(2)7-5-8-14(3)9-6-10-15(4)11-12-19-20(16,17)18/h7,9,15H,5-6,8,10-12H2,1-4H3,(H2,16,17,18)/b14-9+							Aldrin_Cell	p_27	9.19	147.022	146.015	127.981	-1.51965e+08	1.12369e+08
0	M_dolp_L	dolichyl phosphate(2-)	C1080H1758O40P10			C00110	HMDB06353	C00110	1S/C15H29O4P/c1-13(2)7-5-8-14(3)9-6-10-15(4)11-12-19-20(16,17)18/h7,9,15H,5-6,8,10-12H2,1-4H3,(H2,16,17,18)/b14-9+							Aldrin_Cell	p_27	9.19	147.022	146.015	127.981	-1.51965e+08	1.12369e+08
0	M_dolp_L	dolichyl phosphate(2-)	C1080H1758O40P10			C00110	HMDB06353	C00110	1S/C15H29O4P/c1-13(2)7-5-8-14(3)9-6-10-15(4)11-12-19-20(16,17)18/h7,9,15H,5-6,8,10-12H2,1-4H3,(H2,16,17,18)/b14-9+							Aldrin_Cell	n_41	5.98	145.051	146.058	87.044	-3.81717e+06	1.35815e+07
0	M_dolp_L	dolichyl phosphate(2-)	C1080H1758O40P10			C00110	HMDB06353	C00110	1S/C15H29O4P/c1-13(2)7-5-8-14(3)9-6-10-15(4)11-12-19-20(16,17)18/h7,9,15H,5-6,8,10-12H2,1-4H3,(H2,16,17,18)/b14-9+							Aldrin_Cell	n_41	5.98	145.051	146.058	87.044	-3.81717e+06	1.35815e+07
0	M_dolp_L	dolichyl phosphate(2-)	C1080H1758O40P10			C00110	HMDB06353	C00110	1S/C15H29O4P/c1-13(2)7-5-8-14(3)9-6-10-15(4)11-12-19-20(16,17)18/h7,9,15H,5-6,8,10-12H2,1-4H3,(H2,16,17,18)/b14-9+							Aldrin_Cell	p_28	3.31	147.065	146.058	128.024	-1.21806e+07	1.93366e+07
0	M_dolp_L	dolichyl phosphate(2-)	C1080H1758O40P10			C00110	HMDB06353	C00110	1S/C15H29O4P/c1-13(2)7-5-8-14(3)9-6-10-15(4)11-12-19-20(16,17)18/h7,9,15H,5-6,8,10-12H2,1-4H3,(H2,16,17,18)/b14-9+							Aldrin_Cell	p_28	3.31	147.065	146.058	128.024	-1.21806e+07	1.93366e+07
0	M_dolp_L	dolichyl phosphate(2-)	C1080H1758O40P10			C00110	HMDB06353	C00110	1S/C15H29O4P/c1-13(2)7-5-8-14(3)9-6-10-15(4)11-12-19-20(16,17)18/h7,9,15H,5-6,8,10-12H2,1-4H3,(H2,16,17,18)/b14-9+							Aldrin_Cell	n_42	10.17	146.046	147.053	88.039	-1.38834e+08	2.11107e+08
0	M_dolp_L	dolichyl phosphate(2-)	C1080H1758O40P10			C00110	HMDB06353	C00110	1S/C15H29O4P/c1-13(2)7-5-8-14(3)9-6-10-15(4)11-12-19-20(16,17)18/h7,9,15H,5-6,8,10-12H2,1-4H3,(H2,16,17,18)/b14-9+							Aldrin_Cell	n_42	10.17	146.046	147.053	88.039	-1.38834e+08	2.11107e+08
0	M_dolp_L	dolichyl phosphate(2-)	C1080H1758O40P10			C00110	HMDB06353	C00110	1S/C15H29O4P/c1-13(2)7-5-8-14(3)9-6-10-15(4)11-12-19-20(16,17)18/h7,9,15H,5-6,8,10-12H2,1-4H3,(H2,16,17,18)/b14-9+							Aldrin_Cell	p_29	10.57	148.06	147.053	129.019	-3.1499e+07	9.53715e+07
0	M_dolp_L	dolichyl phosphate(2-)	C1080H1758O40P10			C00110	HMDB06353	C00110	1S/C15H29O4P/c1-13(2)7-5-8-14(3)9-6-10-15(4)11-12-19-20(16,17)18/h7,9,15H,5-6,8,10-12H2,1-4H3,(H2,16,17,18)/b14-9+							Aldrin_Cell	p_29	10.57	148.06	147.053	129.019	-3.1499e+07	9.53715e+07
0	M_dolp_L	dolichyl phosphate(2-)	C1080H1758O40P10			C00110	HMDB06353	C00110	1S/C15H29O4P/c1-13(2)7-5-8-14(3)9-6-10-15(4)11-12-19-20(16,17)18/h7,9,15H,5-6,8,10-12H2,1-4H3,(H2,16,17,18)/b14-9+							Aldrin_Cell	n_43	3.56	146.966	147.973	88.959	-1.03003e+07	4.54236e+07
0	M_dolp_L	dolichyl phosphate(2-)	C1080H1758O40P10			C00110	HMDB06353	C00110	1S/C15H29O4P/c1-13(2)7-5-8-14(3)9-6-10-15(4)11-12-19-20(16,17)18/h7,9,15H,5-6,8,10-12H2,1-4H3,(H2,16,17,18)/b14-9+							Aldrin_Cell	n_43	3.56	146.966	147.973	88.959	-1.03003e+07	4.54236e+07
0	M_dolp_L	dolichyl phosphate(2-)	C1080H1758O40P10			C00110	HMDB06353	C00110	1S/C15H29O4P/c1-13(2)7-5-8-14(3)9-6-10-15(4)11-12-19-20(16,17)18/h7,9,15H,5-6,8,10-12H2,1-4H3,(H2,16,17,18)/b14-9+							Aldrin_Cell	n_44	3.5	153.103	154.11	95.097	-1.09837e+06	5.54953e+06
0	M_dolp_L	dolichyl phosphate(2-)	C1080H1758O40P10			C00110	HMDB06353	C00110	1S/C15H29O4P/c1-13(2)7-5-8-14(3)9-6-10-15(4)11-12-19-20(16,17)18/h7,9,15H,5-6,8,10-12H2,1-4H3,(H2,16,17,18)/b14-9+							Aldrin_Cell	n_44	3.5	153.103	154.11	95.097	-1.09837e+06	5.54953e+06
0	M_dolp_L	dolichyl phosphate(2-)	C1080H1758O40P10			C00110	HMDB06353	C00110	1S/C15H29O4P/c1-13(2)7-5-8-14(3)9-6-10-15(4)11-12-19-20(16,17)18/h7,9,15H,5-6,8,10-12H2,1-4H3,(H2,16,17,18)/b14-9+							Aldrin_Cell	n_45	3.62	154.087	155.094	96.081	-1.08643e+06	5.54564e+06
0	M_dolp_L	dolichyl phosphate(2-)	C1080H1758O40P10			C00110	HMDB06353	C00110	1S/C15H29O4P/c1-13(2)7-5-8-14(3)9-6-10-15(4)11-12-19-20(16,17)18/h7,9,15H,5-6,8,10-12H2,1-4H3,(H2,16,17,18)/b14-9+							Aldrin_Cell	n_45	3.62	154.087	155.094	96.081	-1.08643e+06	5.54564e+06
0	M_dolp_L	dolichyl phosphate(2-)	C1080H1758O40P10			C00110	HMDB06353	C00110	1S/C15H29O4P/c1-13(2)7-5-8-14(3)9-6-10-15(4)11-12-19-20(16,17)18/h7,9,15H,5-6,8,10-12H2,1-4H3,(H2,16,17,18)/b14-9+							Aldrin_Cell	n_46	5.15	154.965	155.973	96.959	-2.30291e+06	6.13593e+06
0	M_dolp_L	dolichyl phosphate(2-)	C1080H1758O40P10			C00110	HMDB06353	C00110	1S/C15H29O4P/c1-13(2)7-5-8-14(3)9-6-10-15(4)11-12-19-20(16,17)18/h7,9,15H,5-6,8,10-12H2,1-4H3,(H2,16,17,18)/b14-9+							Aldrin_Cell	n_46	5.15	154.965	155.973	96.959	-2.30291e+06	6.13593e+06
0	M_dolp_L	dolichyl phosphate(2-)	C1080H1758O40P10			C00110	HMDB06353	C00110	1S/C15H29O4P/c1-13(2)7-5-8-14(3)9-6-10-15(4)11-12-19-20(16,17)18/h7,9,15H,5-6,8,10-12H2,1-4H3,(H2,16,17,18)/b14-9+							Aldrin_Cell	n_47	16.33	155.002	156.009	96.995	-4.53969e+07	1.94455e+08
0	M_dolp_L	dolichyl phosphate(2-)	C1080H1758O40P10			C00110	HMDB06353	C00110	1S/C15H29O4P/c1-13(2)7-5-8-14(3)9-6-10-15(4)11-12-19-20(16,17)18/h7,9,15H,5-6,8,10-12H2,1-4H3,(H2,16,17,18)/b14-9+							Aldrin_Cell	n_47	16.33	155.002	156.009	96.995	-4.53969e+07	1.94455e+08
0	M_dolp_L	dolichyl phosphate(2-)	C1080H1758O40P10			C00110	HMDB06353	C00110	1S/C15H29O4P/c1-13(2)7-5-8-14(3)9-6-10-15(4)11-12-19-20(16,17)18/h7,9,15H,5-6,8,10-12H2,1-4H3,(H2,16,17,18)/b14-9+							Aldrin_Cell	n_48	3.22	157.123	158.131	99.117	-1.20031e+07	5.69169e+07
0	M_dolp_L	dolichyl phosphate(2-)	C1080H1758O40P10			C00110	HMDB06353	C00110	1S/C15H29O4P/c1-13(2)7-5-8-14(3)9-6-10-15(4)11-12-19-20(16,17)18/h7,9,15H,5-6,8,10-12H2,1-4H3,(H2,16,17,18)/b14-9+							Aldrin_Cell	n_48	3.22	157.123	158.131	99.117	-1.20031e+07	5.69169e+07
0	M_dolp_L	dolichyl phosphate(2-)	C1080H1758O40P10			C00110	HMDB06353	C00110	1S/C15H29O4P/c1-13(2)7-5-8-14(3)9-6-10-15(4)11-12-19-20(16,17)18/h7,9,15H,5-6,8,10-12H2,1-4H3,(H2,16,17,18)/b14-9+							Aldrin_Cell	p_30	12.3	160.034	159.027	140.993	-1.36381e+07	9.95301e+06
0	M_dolp_L	dolichyl phosphate(2-)	C1080H1758O40P10			C00110	HMDB06353	C00110	1S/C15H29O4P/c1-13(2)7-5-8-14(3)9-6-10-15(4)11-12-19-20(16,17)18/h7,9,15H,5-6,8,10-12H2,1-4H3,(H2,16,17,18)/b14-9+							Aldrin_Cell	p_30	12.3	160.034	159.027	140.993	-1.36381e+07	9.95301e+06
0	M_dolp_L	dolichyl phosphate(2-)	C1080H1758O40P10			C00110	HMDB06353	C00110	1S/C15H29O4P/c1-13(2)7-5-8-14(3)9-6-10-15(4)11-12-19-20(16,17)18/h7,9,15H,5-6,8,10-12H2,1-4H3,(H2,16,17,18)/b14-9+							Aldrin_Cell	n_49	5.02	159.066	160.074	101.06	-3.77344e+07	1.73677e+07
0	M_dolp_L	dolichyl phosphate(2-)	C1080H1758O40P10			C00110	HMDB06353	C00110	1S/C15H29O4P/c1-13(2)7-5-8-14(3)9-6-10-15(4)11-12-19-20(16,17)18/h7,9,15H,5-6,8,10-12H2,1-4H3,(H2,16,17,18)/b14-9+							Aldrin_Cell	n_49	5.02	159.066	160.074	101.06	-3.77344e+07	1.73677e+07
0	M_dolp_L	dolichyl phosphate(2-)	C1080H1758O40P10			C00110	HMDB06353	C00110	1S/C15H29O4P/c1-13(2)7-5-8-14(3)9-6-10-15(4)11-12-19-20(16,17)18/h7,9,15H,5-6,8,10-12H2,1-4H3,(H2,16,17,18)/b14-9+							Aldrin_Cell	p_31	10.24	162.022	161.014	142.981	-1.12558e+07	4.28077e+07
0	M_dolp_L	dolichyl phosphate(2-)	C1080H1758O40P10			C00110	HMDB06353	C00110	1S/C15H29O4P/c1-13(2)7-5-8-14(3)9-6-10-15(4)11-12-19-20(16,17)18/h7,9,15H,5-6,8,10-12H2,1-4H3,(H2,16,17,18)/b14-9+							Aldrin_Cell	p_31	10.24	162.022	161.014	142.981	-1.12558e+07	4.28077e+07
0	M_dolp_L	dolichyl phosphate(2-)	C1080H1758O40P10			C00110	HMDB06353	C00110	1S/C15H29O4P/c1-13(2)7-5-8-14(3)9-6-10-15(4)11-12-19-20(16,17)18/h7,9,15H,5-6,8,10-12H2,1-4H3,(H2,16,17,18)/b14-9+							Aldrin_Cell	p_32	14.22	162.111	161.104	143.07	-2.85555e+07	8.55912e+07
0	M_dolp_L	dolichyl phosphate(2-)	C1080H1758O40P10			C00110	HMDB06353	C00110	1S/C15H29O4P/c1-13(2)7-5-8-14(3)9-6-10-15(4)11-12-19-20(16,17)18/h7,9,15H,5-6,8,10-12H2,1-4H3,(H2,16,17,18)/b14-9+							Aldrin_Cell	p_32	14.22	162.111	161.104	143.07	-2.85555e+07	8.55912e+07
0	M_dolp_L	dolichyl phosphate(2-)	C1080H1758O40P10			C00110	HMDB06353	C00110	1S/C15H29O4P/c1-13(2)7-5-8-14(3)9-6-10-15(4)11-12-19-20(16,17)18/h7,9,15H,5-6,8,10-12H2,1-4H3,(H2,16,17,18)/b14-9+							Aldrin_Cell	p_33	11.08	164.93	163.922	145.889	-5.62967e+08	4.33383e+08
0	M_dolp_L	dolichyl phosphate(2-)	C1080H1758O40P10			C00110	HMDB06353	C00110	1S/C15H29O4P/c1-13(2)7-5-8-14(3)9-6-10-15(4)11-12-19-20(16,17)18/h7,9,15H,5-6,8,10-12H2,1-4H3,(H2,16,17,18)/b14-9+							Aldrin_Cell	p_33	11.08	164.93	163.922	145.889	-5.62967e+08	4.33383e+08
0	M_dolp_L	dolichyl phosphate(2-)	C1080H1758O40P10			C00110	HMDB06353	C00110	1S/C15H29O4P/c1-13(2)7-5-8-14(3)9-6-10-15(4)11-12-19-20(16,17)18/h7,9,15H,5-6,8,10-12H2,1-4H3,(H2,16,17,18)/b14-9+							Aldrin_Cell	n_50	10.25	164.957	165.964	106.95	-6.12202e+07	6.71989e+07
0	M_dolp_L	dolichyl phosphate(2-)	C1080H1758O40P10			C00110	HMDB06353	C00110	1S/C15H29O4P/c1-13(2)7-5-8-14(3)9-6-10-15(4)11-12-19-20(16,17)18/h7,9,15H,5-6,8,10-12H2,1-4H3,(H2,16,17,18)/b14-9+							Aldrin_Cell	n_50	10.25	164.957	165.964	106.95	-6.12202e+07	6.71989e+07
0	M_dolp_L	dolichyl phosphate(2-)	C1080H1758O40P10			C00110	HMDB06353	C00110	1S/C15H29O4P/c1-13(2)7-5-8-14(3)9-6-10-15(4)11-12-19-20(16,17)18/h7,9,15H,5-6,8,10-12H2,1-4H3,(H2,16,17,18)/b14-9+							Aldrin_Cell	p_34	10.41	167.048	166.041	148.007	-1.32369e+07	3.74753e+07
0	M_dolp_L	dolichyl phosphate(2-)	C1080H1758O40P10			C00110	HMDB06353	C00110	1S/C15H29O4P/c1-13(2)7-5-8-14(3)9-6-10-15(4)11-12-19-20(16,17)18/h7,9,15H,5-6,8,10-12H2,1-4H3,(H2,16,17,18)/b14-9+							Aldrin_Cell	p_34	10.41	167.048	166.041	148.007	-1.32369e+07	3.74753e+07
0	M_dolp_L	dolichyl phosphate(2-)	C1080H1758O40P10			C00110	HMDB06353	C00110	1S/C15H29O4P/c1-13(2)7-5-8-14(3)9-6-10-15(4)11-12-19-20(16,17)18/h7,9,15H,5-6,8,10-12H2,1-4H3,(H2,16,17,18)/b14-9+							Aldrin_Cell	p_35	10.54	169.986	168.978	150.944	-1.9086e+07	6.14852e+06
0	M_dolp_L	dolichyl phosphate(2-)	C1080H1758O40P10			C00110	HMDB06353	C00110	1S/C15H29O4P/c1-13(2)7-5-8-14(3)9-6-10-15(4)11-12-19-20(16,17)18/h7,9,15H,5-6,8,10-12H2,1-4H3,(H2,16,17,18)/b14-9+							Aldrin_Cell	p_35	10.54	169.986	168.978	150.944	-1.9086e+07	6.14852e+06
0	M_dolp_L	dolichyl phosphate(2-)	C1080H1758O40P10			C00110	HMDB06353	C00110	1S/C15H29O4P/c1-13(2)7-5-8-14(3)9-6-10-15(4)11-12-19-20(16,17)18/h7,9,15H,5-6,8,10-12H2,1-4H3,(H2,16,17,18)/b14-9+							Aldrin_Cell	n_51	10.72	168.028	169.035	110.021	-3.80052e+07	3.21581e+06
0	M_dolp_L	dolichyl phosphate(2-)	C1080H1758O40P10			C00110	HMDB06353	C00110	1S/C15H29O4P/c1-13(2)7-5-8-14(3)9-6-10-15(4)11-12-19-20(16,17)18/h7,9,15H,5-6,8,10-12H2,1-4H3,(H2,16,17,18)/b14-9+							Aldrin_Cell	n_51	10.72	168.028	169.035	110.021	-3.80052e+07	3.21581e+06
0	M_dolp_L	dolichyl phosphate(2-)	C1080H1758O40P10			C00110	HMDB06353	C00110	1S/C15H29O4P/c1-13(2)7-5-8-14(3)9-6-10-15(4)11-12-19-20(16,17)18/h7,9,15H,5-6,8,10-12H2,1-4H3,(H2,16,17,18)/b14-9+							Aldrin_Cell	p_36	10.43	171.076	170.069	152.035	-5.76907e+06	2.0751e+07
0	M_dolp_L	dolichyl phosphate(2-)	C1080H1758O40P10			C00110	HMDB06353	C00110	1S/C15H29O4P/c1-13(2)7-5-8-14(3)9-6-10-15(4)11-12-19-20(16,17)18/h7,9,15H,5-6,8,10-12H2,1-4H3,(H2,16,17,18)/b14-9+							Aldrin_Cell	p_36	10.43	171.076	170.069	152.035	-5.76907e+06	2.0751e+07
0	M_dolp_L	dolichyl phosphate(2-)	C1080H1758O40P10			C00110	HMDB06353	C00110	1S/C15H29O4P/c1-13(2)7-5-8-14(3)9-6-10-15(4)11-12-19-20(16,17)18/h7,9,15H,5-6,8,10-12H2,1-4H3,(H2,16,17,18)/b14-9+							Aldrin_Cell	p_37	9.46	172.979	171.972	153.938	-2.95062e+08	2.03092e+08
0	M_dolp_L	dolichyl phosphate(2-)	C1080H1758O40P10			C00110	HMDB06353	C00110	1S/C15H29O4P/c1-13(2)7-5-8-14(3)9-6-10-15(4)11-12-19-20(16,17)18/h7,9,15H,5-6,8,10-12H2,1-4H3,(H2,16,17,18)/b14-9+							Aldrin_Cell	p_37	9.46	172.979	171.972	153.938	-2.95062e+08	2.03092e+08
0	M_dolp_L	dolichyl phosphate(2-)	C1080H1758O40P10			C00110	HMDB06353	C00110	1S/C15H29O4P/c1-13(2)7-5-8-14(3)9-6-10-15(4)11-12-19-20(16,17)18/h7,9,15H,5-6,8,10-12H2,1-4H3,(H2,16,17,18)/b14-9+							Aldrin_Cell	n_52	3.14	171.139	172.146	113.132	-5.698e+06	2.50487e+07
0	M_dolp_L	dolichyl phosphate(2-)	C1080H1758O40P10			C00110	HMDB06353	C00110	1S/C15H29O4P/c1-13(2)7-5-8-14(3)9-6-10-15(4)11-12-19-20(16,17)18/h7,9,15H,5-6,8,10-12H2,1-4H3,(H2,16,17,18)/b14-9+							Aldrin_Cell	n_52	3.14	171.139	172.146	113.132	-5.698e+06	2.50487e+07
0	M_dolp_L	dolichyl phosphate(2-)	C1080H1758O40P10			C00110	HMDB06353	C00110	1S/C15H29O4P/c1-13(2)7-5-8-14(3)9-6-10-15(4)11-12-19-20(16,17)18/h7,9,15H,5-6,8,10-12H2,1-4H3,(H2,16,17,18)/b14-9+							Aldrin_Cell	n_53	17.1	172.958	173.965	114.951	-1.18113e+08	2.2768e+08
0	M_dolp_L	dolichyl phosphate(2-)	C1080H1758O40P10			C00110	HMDB06353	C00110	1S/C15H29O4P/c1-13(2)7-5-8-14(3)9-6-10-15(4)11-12-19-20(16,17)18/h7,9,15H,5-6,8,10-12H2,1-4H3,(H2,16,17,18)/b14-9+							Aldrin_Cell	n_53	17.1	172.958	173.965	114.951	-1.18113e+08	2.2768e+08
0	M_dolp_L	dolichyl phosphate(2-)	C1080H1758O40P10			C00110	HMDB06353	C00110	1S/C15H29O4P/c1-13(2)7-5-8-14(3)9-6-10-15(4)11-12-19-20(16,17)18/h7,9,15H,5-6,8,10-12H2,1-4H3,(H2,16,17,18)/b14-9+							Aldrin_Cell	p_38	16.29	175.119	174.111	156.078	-6.70967e+06	2.48739e+07
0	M_dolp_L	dolichyl phosphate(2-)	C1080H1758O40P10			C00110	HMDB06353	C00110	1S/C15H29O4P/c1-13(2)7-5-8-14(3)9-6-10-15(4)11-12-19-20(16,17)18/h7,9,15H,5-6,8,10-12H2,1-4H3,(H2,16,17,18)/b14-9+							Aldrin_Cell	p_38	16.29	175.119	174.111	156.078	-6.70967e+06	2.48739e+07
0	M_dolp_L	dolichyl phosphate(2-)	C1080H1758O40P10			C00110	HMDB06353	C00110	1S/C15H29O4P/c1-13(2)7-5-8-14(3)9-6-10-15(4)11-12-19-20(16,17)18/h7,9,15H,5-6,8,10-12H2,1-4H3,(H2,16,17,18)/b14-9+							Aldrin_Cell	n_54	7.1	174.041	175.048	116.034	-3.74866e+08	1.84783e+08
0	M_dolp_L	dolichyl phosphate(2-)	C1080H1758O40P10			C00110	HMDB06353	C00110	1S/C15H29O4P/c1-13(2)7-5-8-14(3)9-6-10-15(4)11-12-19-20(16,17)18/h7,9,15H,5-6,8,10-12H2,1-4H3,(H2,16,17,18)/b14-9+							Aldrin_Cell	n_54	7.1	174.041	175.048	116.034	-3.74866e+08	1.84783e+08
0	M_dolp_L	dolichyl phosphate(2-)	C1080H1758O40P10			C00110	HMDB06353	C00110	1S/C15H29O4P/c1-13(2)7-5-8-14(3)9-6-10-15(4)11-12-19-20(16,17)18/h7,9,15H,5-6,8,10-12H2,1-4H3,(H2,16,17,18)/b14-9+							Aldrin_Cell	n_55	10.56	174.947	175.954	116.94	-5.32228e+07	1.98266e+08
0	M_dolp_L	dolichyl phosphate(2-)	C1080H1758O40P10			C00110	HMDB06353	C00110	1S/C15H29O4P/c1-13(2)7-5-8-14(3)9-6-10-15(4)11-12-19-20(16,17)18/h7,9,15H,5-6,8,10-12H2,1-4H3,(H2,16,17,18)/b14-9+							Aldrin_Cell	n_55	10.56	174.947	175.954	116.94	-5.32228e+07	1.98266e+08
0	M_dolp_L	dolichyl phosphate(2-)	C1080H1758O40P10			C00110	HMDB06353	C00110	1S/C15H29O4P/c1-13(2)7-5-8-14(3)9-6-10-15(4)11-12-19-20(16,17)18/h7,9,15H,5-6,8,10-12H2,1-4H3,(H2,16,17,18)/b14-9+							Aldrin_Cell	n_56	6.96	175.044	176.051	117.037	-1.22251e+07	5.39916e+06
0	M_dolp_L	dolichyl phosphate(2-)	C1080H1758O40P10			C00110	HMDB06353	C00110	1S/C15H29O4P/c1-13(2)7-5-8-14(3)9-6-10-15(4)11-12-19-20(16,17)18/h7,9,15H,5-6,8,10-12H2,1-4H3,(H2,16,17,18)/b14-9+							Aldrin_Cell	n_56	6.96	175.044	176.051	117.037	-1.22251e+07	5.39916e+06
0	M_dolp_L	dolichyl phosphate(2-)	C1080H1758O40P10			C00110	HMDB06353	C00110	1S/C15H29O4P/c1-13(2)7-5-8-14(3)9-6-10-15(4)11-12-19-20(16,17)18/h7,9,15H,5-6,8,10-12H2,1-4H3,(H2,16,17,18)/b14-9+							Aldrin_Cell	n_57	9.89	176.936	177.943	118.929	-2.70781e+07	1.00838e+08
0	M_dolp_L	dolichyl phosphate(2-)	C1080H1758O40P10			C00110	HMDB06353	C00110	1S/C15H29O4P/c1-13(2)7-5-8-14(3)9-6-10-15(4)11-12-19-20(16,17)18/h7,9,15H,5-6,8,10-12H2,1-4H3,(H2,16,17,18)/b14-9+							Aldrin_Cell	n_57	9.89	176.936	177.943	118.929	-2.70781e+07	1.00838e+08
0	M_dolp_L	dolichyl phosphate(2-)	C1080H1758O40P10			C00110	HMDB06353	C00110	1S/C15H29O4P/c1-13(2)7-5-8-14(3)9-6-10-15(4)11-12-19-20(16,17)18/h7,9,15H,5-6,8,10-12H2,1-4H3,(H2,16,17,18)/b14-9+							Aldrin_Cell	p_39	10.47	179.048	178.041	160.007	-6.98594e+07	2.50332e+08
0	M_dolp_L	dolichyl phosphate(2-)	C1080H1758O40P10			C00110	HMDB06353	C00110	1S/C15H29O4P/c1-13(2)7-5-8-14(3)9-6-10-15(4)11-12-19-20(16,17)18/h7,9,15H,5-6,8,10-12H2,1-4H3,(H2,16,17,18)/b14-9+							Aldrin_Cell	p_39	10.47	179.048	178.041	160.007	-6.98594e+07	2.50332e+08
0	M_dolp_L	dolichyl phosphate(2-)	C1080H1758O40P10			C00110	HMDB06353	C00110	1S/C15H29O4P/c1-13(2)7-5-8-14(3)9-6-10-15(4)11-12-19-20(16,17)18/h7,9,15H,5-6,8,10-12H2,1-4H3,(H2,16,17,18)/b14-9+							Aldrin_Cell	n_58	10.72	178.973	179.98	120.966	-3.28021e+08	2.80051e+08
0	M_dolp_L	dolichyl phosphate(2-)	C1080H1758O40P10			C00110	HMDB06353	C00110	1S/C15H29O4P/c1-13(2)7-5-8-14(3)9-6-10-15(4)11-12-19-20(16,17)18/h7,9,15H,5-6,8,10-12H2,1-4H3,(H2,16,17,18)/b14-9+							Aldrin_Cell	n_58	10.72	178.973	179.98	120.966	-3.28021e+08	2.80051e+08
0	M_dolp_L	dolichyl phosphate(2-)	C1080H1758O40P10			C00110	HMDB06353	C00110	1S/C15H29O4P/c1-13(2)7-5-8-14(3)9-6-10-15(4)11-12-19-20(16,17)18/h7,9,15H,5-6,8,10-12H2,1-4H3,(H2,16,17,18)/b14-9+							Aldrin_Cell	p_40	14.73	181.028	180.021	161.987	-4.40144e+07	9.81755e+07
0	M_dolp_L	dolichyl phosphate(2-)	C1080H1758O40P10			C00110	HMDB06353	C00110	1S/C15H29O4P/c1-13(2)7-5-8-14(3)9-6-10-15(4)11-12-19-20(16,17)18/h7,9,15H,5-6,8,10-12H2,1-4H3,(H2,16,17,18)/b14-9+							Aldrin_Cell	p_40	14.73	181.028	180.021	161.987	-4.40144e+07	9.81755e+07
0	M_dolp_L	dolichyl phosphate(2-)	C1080H1758O40P10			C00110	HMDB06353	C00110	1S/C15H29O4P/c1-13(2)7-5-8-14(3)9-6-10-15(4)11-12-19-20(16,17)18/h7,9,15H,5-6,8,10-12H2,1-4H3,(H2,16,17,18)/b14-9+							Aldrin_Cell	n_59	14.62	179.056	180.063	121.049	-7.50424e+06	3.05947e+07
0	M_dolp_L	dolichyl phosphate(2-)	C1080H1758O40P10			C00110	HMDB06353	C00110	1S/C15H29O4P/c1-13(2)7-5-8-14(3)9-6-10-15(4)11-12-19-20(16,17)18/h7,9,15H,5-6,8,10-12H2,1-4H3,(H2,16,17,18)/b14-9+							Aldrin_Cell	n_59	14.62	179.056	180.063	121.049	-7.50424e+06	3.05947e+07
0	M_dolp_L	dolichyl phosphate(2-)	C1080H1758O40P10			C00110	HMDB06353	C00110	1S/C15H29O4P/c1-13(2)7-5-8-14(3)9-6-10-15(4)11-12-19-20(16,17)18/h7,9,15H,5-6,8,10-12H2,1-4H3,(H2,16,17,18)/b14-9+							Aldrin_Cell	p_41	10.69	183.974	182.967	164.933	-2.16122e+08	1.76074e+08
0	M_dolp_L	dolichyl phosphate(2-)	C1080H1758O40P10			C00110	HMDB06353	C00110	1S/C15H29O4P/c1-13(2)7-5-8-14(3)9-6-10-15(4)11-12-19-20(16,17)18/h7,9,15H,5-6,8,10-12H2,1-4H3,(H2,16,17,18)/b14-9+							Aldrin_Cell	p_41	10.69	183.974	182.967	164.933	-2.16122e+08	1.76074e+08
0	M_dolp_L	dolichyl phosphate(2-)	C1080H1758O40P10			C00110	HMDB06353	C00110	1S/C15H29O4P/c1-13(2)7-5-8-14(3)9-6-10-15(4)11-12-19-20(16,17)18/h7,9,15H,5-6,8,10-12H2,1-4H3,(H2,16,17,18)/b14-9+							Aldrin_Cell	p_42	9.91	184.082	183.075	165.041	-1.08762e+07	9.1631e+06
0	M_dolp_L	dolichyl phosphate(2-)	C1080H1758O40P10			C00110	HMDB06353	C00110	1S/C15H29O4P/c1-13(2)7-5-8-14(3)9-6-10-15(4)11-12-19-20(16,17)18/h7,9,15H,5-6,8,10-12H2,1-4H3,(H2,16,17,18)/b14-9+							Aldrin_Cell	p_42	9.91	184.082	183.075	165.041	-1.08762e+07	9.1631e+06
0	M_dolp_L	dolichyl phosphate(2-)	C1080H1758O40P10			C00110	HMDB06353	C00110	1S/C15H29O4P/c1-13(2)7-5-8-14(3)9-6-10-15(4)11-12-19-20(16,17)18/h7,9,15H,5-6,8,10-12H2,1-4H3,(H2,16,17,18)/b14-9+							Aldrin_Cell	p_43	10.64	186.995	185.988	167.954	-3.54352e+09	2.52136e+09
0	M_dolp_L	dolichyl phosphate(2-)	C1080H1758O40P10			C00110	HMDB06353	C00110	1S/C15H29O4P/c1-13(2)7-5-8-14(3)9-6-10-15(4)11-12-19-20(16,17)18/h7,9,15H,5-6,8,10-12H2,1-4H3,(H2,16,17,18)/b14-9+							Aldrin_Cell	p_43	10.64	186.995	185.988	167.954	-3.54352e+09	2.52136e+09
0	M_dolp_L	dolichyl phosphate(2-)	C1080H1758O40P10			C00110	HMDB06353	C00110	1S/C15H29O4P/c1-13(2)7-5-8-14(3)9-6-10-15(4)11-12-19-20(16,17)18/h7,9,15H,5-6,8,10-12H2,1-4H3,(H2,16,17,18)/b14-9+							Aldrin_Cell	n_60	10.32	184.985	185.993	126.979	-2.42571e+06	9.0226e+06
0	M_dolp_L	dolichyl phosphate(2-)	C1080H1758O40P10			C00110	HMDB06353	C00110	1S/C15H29O4P/c1-13(2)7-5-8-14(3)9-6-10-15(4)11-12-19-20(16,17)18/h7,9,15H,5-6,8,10-12H2,1-4H3,(H2,16,17,18)/b14-9+							Aldrin_Cell	n_60	10.32	184.985	185.993	126.979	-2.42571e+06	9.0226e+06
0	M_dolp_L	dolichyl phosphate(2-)	C1080H1758O40P10			C00110	HMDB06353	C00110	1S/C15H29O4P/c1-13(2)7-5-8-14(3)9-6-10-15(4)11-12-19-20(16,17)18/h7,9,15H,5-6,8,10-12H2,1-4H3,(H2,16,17,18)/b14-9+							Aldrin_Cell	p_44	9.36	187.045	186.038	168.004	-3.28056e+08	2.38694e+08
0	M_dolp_L	dolichyl phosphate(2-)	C1080H1758O40P10			C00110	HMDB06353	C00110	1S/C15H29O4P/c1-13(2)7-5-8-14(3)9-6-10-15(4)11-12-19-20(16,17)18/h7,9,15H,5-6,8,10-12H2,1-4H3,(H2,16,17,18)/b14-9+							Aldrin_Cell	p_44	9.36	187.045	186.038	168.004	-3.28056e+08	2.38694e+08
0	M_dolp_L	dolichyl phosphate(2-)	C1080H1758O40P10			C00110	HMDB06353	C00110	1S/C15H29O4P/c1-13(2)7-5-8-14(3)9-6-10-15(4)11-12-19-20(16,17)18/h7,9,15H,5-6,8,10-12H2,1-4H3,(H2,16,17,18)/b14-9+							Aldrin_Cell	p_45	9.18	187.998	186.991	168.957	-6.40901e+07	5.62321e+07
0	M_dolp_L	dolichyl phosphate(2-)	C1080H1758O40P10			C00110	HMDB06353	C00110	1S/C15H29O4P/c1-13(2)7-5-8-14(3)9-6-10-15(4)11-12-19-20(16,17)18/h7,9,15H,5-6,8,10-12H2,1-4H3,(H2,16,17,18)/b14-9+							Aldrin_Cell	p_45	9.18	187.998	186.991	168.957	-6.40901e+07	5.62321e+07
0	M_dolp_L	dolichyl phosphate(2-)	C1080H1758O40P10			C00110	HMDB06353	C00110	1S/C15H29O4P/c1-13(2)7-5-8-14(3)9-6-10-15(4)11-12-19-20(16,17)18/h7,9,15H,5-6,8,10-12H2,1-4H3,(H2,16,17,18)/b14-9+							Aldrin_Cell	n_61	4.76	187.061	188.068	129.055	-1.16223e+06	5.02884e+06
0	M_dolp_L	dolichyl phosphate(2-)	C1080H1758O40P10			C00110	HMDB06353	C00110	1S/C15H29O4P/c1-13(2)7-5-8-14(3)9-6-10-15(4)11-12-19-20(16,17)18/h7,9,15H,5-6,8,10-12H2,1-4H3,(H2,16,17,18)/b14-9+							Aldrin_Cell	n_61	4.76	187.061	188.068	129.055	-1.16223e+06	5.02884e+06
0	M_dolp_L	dolichyl phosphate(2-)	C1080H1758O40P10			C00110	HMDB06353	C00110	1S/C15H29O4P/c1-13(2)7-5-8-14(3)9-6-10-15(4)11-12-19-20(16,17)18/h7,9,15H,5-6,8,10-12H2,1-4H3,(H2,16,17,18)/b14-9+							Aldrin_Cell	n_62	4.29	187.097	188.105	129.091	-1.31469e+06	1.97068e+07
0	M_dolp_L	dolichyl phosphate(2-)	C1080H1758O40P10			C00110	HMDB06353	C00110	1S/C15H29O4P/c1-13(2)7-5-8-14(3)9-6-10-15(4)11-12-19-20(16,17)18/h7,9,15H,5-6,8,10-12H2,1-4H3,(H2,16,17,18)/b14-9+							Aldrin_Cell	n_62	4.29	187.097	188.105	129.091	-1.31469e+06	1.97068e+07
0	M_dolp_L	dolichyl phosphate(2-)	C1080H1758O40P10			C00110	HMDB06353	C00110	1S/C15H29O4P/c1-13(2)7-5-8-14(3)9-6-10-15(4)11-12-19-20(16,17)18/h7,9,15H,5-6,8,10-12H2,1-4H3,(H2,16,17,18)/b14-9+							Aldrin_Cell	n_63	6.89	188.056	189.064	130.05	-2.76774e+07	2.35766e+07
0	M_dolp_L	dolichyl phosphate(2-)	C1080H1758O40P10			C00110	HMDB06353	C00110	1S/C15H29O4P/c1-13(2)7-5-8-14(3)9-6-10-15(4)11-12-19-20(16,17)18/h7,9,15H,5-6,8,10-12H2,1-4H3,(H2,16,17,18)/b14-9+							Aldrin_Cell	n_63	6.89	188.056	189.064	130.05	-2.76774e+07	2.35766e+07
0	M_dolp_L	dolichyl phosphate(2-)	C1080H1758O40P10			C00110	HMDB06353	C00110	1S/C15H29O4P/c1-13(2)7-5-8-14(3)9-6-10-15(4)11-12-19-20(16,17)18/h7,9,15H,5-6,8,10-12H2,1-4H3,(H2,16,17,18)/b14-9+							Aldrin_Cell	n_64	3.27	188.951	189.959	130.945	-3.18665e+07	1.67265e+08
0	M_dolp_L	dolichyl phosphate(2-)	C1080H1758O40P10			C00110	HMDB06353	C00110	1S/C15H29O4P/c1-13(2)7-5-8-14(3)9-6-10-15(4)11-12-19-20(16,17)18/h7,9,15H,5-6,8,10-12H2,1-4H3,(H2,16,17,18)/b14-9+							Aldrin_Cell	n_64	3.27	188.951	189.959	130.945	-3.18665e+07	1.67265e+08
0	M_dolp_L	dolichyl phosphate(2-)	C1080H1758O40P10			C00110	HMDB06353	C00110	1S/C15H29O4P/c1-13(2)7-5-8-14(3)9-6-10-15(4)11-12-19-20(16,17)18/h7,9,15H,5-6,8,10-12H2,1-4H3,(H2,16,17,18)/b14-9+							Aldrin_Cell	n_65	5.03	189.034	190.041	131.027	-4.89599e+06	693685
0	M_dolp_L	dolichyl phosphate(2-)	C1080H1758O40P10			C00110	HMDB06353	C00110	1S/C15H29O4P/c1-13(2)7-5-8-14(3)9-6-10-15(4)11-12-19-20(16,17)18/h7,9,15H,5-6,8,10-12H2,1-4H3,(H2,16,17,18)/b14-9+							Aldrin_Cell	n_65	5.03	189.034	190.041	131.027	-4.89599e+06	693685
0	M_dolp_L	dolichyl phosphate(2-)	C1080H1758O40P10			C00110	HMDB06353	C00110	1S/C15H29O4P/c1-13(2)7-5-8-14(3)9-6-10-15(4)11-12-19-20(16,17)18/h7,9,15H,5-6,8,10-12H2,1-4H3,(H2,16,17,18)/b14-9+							Aldrin_Cell	p_46	10.77	192.024	191.017	172.983	-4.88029e+07	9.0421e+06
0	M_dolp_L	dolichyl phosphate(2-)	C1080H1758O40P10			C00110	HMDB06353	C00110	1S/C15H29O4P/c1-13(2)7-5-8-14(3)9-6-10-15(4)11-12-19-20(16,17)18/h7,9,15H,5-6,8,10-12H2,1-4H3,(H2,16,17,18)/b14-9+							Aldrin_Cell	p_46	10.77	192.024	191.017	172.983	-4.88029e+07	9.0421e+06
0	M_dolp_L	dolichyl phosphate(2-)	C1080H1758O40P10			C00110	HMDB06353	C00110	1S/C15H29O4P/c1-13(2)7-5-8-14(3)9-6-10-15(4)11-12-19-20(16,17)18/h7,9,15H,5-6,8,10-12H2,1-4H3,(H2,16,17,18)/b14-9+							Aldrin_Cell	n_66	4.37	190.054	191.061	132.048	-5.78979e+06	-3.43022e+06
0	M_dolp_L	dolichyl phosphate(2-)	C1080H1758O40P10			C00110	HMDB06353	C00110	1S/C15H29O4P/c1-13(2)7-5-8-14(3)9-6-10-15(4)11-12-19-20(16,17)18/h7,9,15H,5-6,8,10-12H2,1-4H3,(H2,16,17,18)/b14-9+							Aldrin_Cell	n_66	4.37	190.054	191.061	132.048	-5.78979e+06	-3.43022e+06
0	M_dolp_L	dolichyl phosphate(2-)	C1080H1758O40P10			C00110	HMDB06353	C00110	1S/C15H29O4P/c1-13(2)7-5-8-14(3)9-6-10-15(4)11-12-19-20(16,17)18/h7,9,15H,5-6,8,10-12H2,1-4H3,(H2,16,17,18)/b14-9+							Aldrin_Cell	n_67	3.27	190.948	191.956	132.942	-2.1528e+07	1.10268e+08
0	M_dolp_L	dolichyl phosphate(2-)	C1080H1758O40P10			C00110	HMDB06353	C00110	1S/C15H29O4P/c1-13(2)7-5-8-14(3)9-6-10-15(4)11-12-19-20(16,17)18/h7,9,15H,5-6,8,10-12H2,1-4H3,(H2,16,17,18)/b14-9+							Aldrin_Cell	n_67	3.27	190.948	191.956	132.942	-2.1528e+07	1.10268e+08
0	M_dolp_L	dolichyl phosphate(2-)	C1080H1758O40P10			C00110	HMDB06353	C00110	1S/C15H29O4P/c1-13(2)7-5-8-14(3)9-6-10-15(4)11-12-19-20(16,17)18/h7,9,15H,5-6,8,10-12H2,1-4H3,(H2,16,17,18)/b14-9+							Aldrin_Cell	p_47	5.16	193.086	192.078	174.044	-4.41406e+07	1.92405e+07
0	M_dolp_L	dolichyl phosphate(2-)	C1080H1758O40P10			C00110	HMDB06353	C00110	1S/C15H29O4P/c1-13(2)7-5-8-14(3)9-6-10-15(4)11-12-19-20(16,17)18/h7,9,15H,5-6,8,10-12H2,1-4H3,(H2,16,17,18)/b14-9+							Aldrin_Cell	p_47	5.16	193.086	192.078	174.044	-4.41406e+07	1.92405e+07
0	M_dolp_L	dolichyl phosphate(2-)	C1080H1758O40P10			C00110	HMDB06353	C00110	1S/C15H29O4P/c1-13(2)7-5-8-14(3)9-6-10-15(4)11-12-19-20(16,17)18/h7,9,15H,5-6,8,10-12H2,1-4H3,(H2,16,17,18)/b14-9+							Aldrin_Cell	n_68	3.23	192.945	193.953	134.939	-1.47519e+06	1.10484e+07
0	M_dolp_L	dolichyl phosphate(2-)	C1080H1758O40P10			C00110	HMDB06353	C00110	1S/C15H29O4P/c1-13(2)7-5-8-14(3)9-6-10-15(4)11-12-19-20(16,17)18/h7,9,15H,5-6,8,10-12H2,1-4H3,(H2,16,17,18)/b14-9+							Aldrin_Cell	n_68	3.23	192.945	193.953	134.939	-1.47519e+06	1.10484e+07
0	M_dolp_L	dolichyl phosphate(2-)	C1080H1758O40P10			C00110	HMDB06353	C00110	1S/C15H29O4P/c1-13(2)7-5-8-14(3)9-6-10-15(4)11-12-19-20(16,17)18/h7,9,15H,5-6,8,10-12H2,1-4H3,(H2,16,17,18)/b14-9+							Aldrin_Cell	n_69	3.29	193.134	194.142	135.128	-964381	1.93168e+07
0	M_dolp_L	dolichyl phosphate(2-)	C1080H1758O40P10			C00110	HMDB06353	C00110	1S/C15H29O4P/c1-13(2)7-5-8-14(3)9-6-10-15(4)11-12-19-20(16,17)18/h7,9,15H,5-6,8,10-12H2,1-4H3,(H2,16,17,18)/b14-9+							Aldrin_Cell	n_69	3.29	193.134	194.142	135.128	-964381	1.93168e+07
0	M_dolp_L	dolichyl phosphate(2-)	C1080H1758O40P10			C00110	HMDB06353	C00110	1S/C15H29O4P/c1-13(2)7-5-8-14(3)9-6-10-15(4)11-12-19-20(16,17)18/h7,9,15H,5-6,8,10-12H2,1-4H3,(H2,16,17,18)/b14-9+							Aldrin_Cell	p_48	3.31	195.149	194.142	176.108	-1.83254e+06	3.27903e+07
0	M_dolp_L	dolichyl phosphate(2-)	C1080H1758O40P10			C00110	HMDB06353	C00110	1S/C15H29O4P/c1-13(2)7-5-8-14(3)9-6-10-15(4)11-12-19-20(16,17)18/h7,9,15H,5-6,8,10-12H2,1-4H3,(H2,16,17,18)/b14-9+							Aldrin_Cell	p_48	3.31	195.149	194.142	176.108	-1.83254e+06	3.27903e+07
0	M_dolp_L	dolichyl phosphate(2-)	C1080H1758O40P10			C00110	HMDB06353	C00110	1S/C15H29O4P/c1-13(2)7-5-8-14(3)9-6-10-15(4)11-12-19-20(16,17)18/h7,9,15H,5-6,8,10-12H2,1-4H3,(H2,16,17,18)/b14-9+							Aldrin_Cell	n_70	9.86	194.906	195.913	136.899	-1.8169e+07	3.30702e+07
0	M_dolp_L	dolichyl phosphate(2-)	C1080H1758O40P10			C00110	HMDB06353	C00110	1S/C15H29O4P/c1-13(2)7-5-8-14(3)9-6-10-15(4)11-12-19-20(16,17)18/h7,9,15H,5-6,8,10-12H2,1-4H3,(H2,16,17,18)/b14-9+							Aldrin_Cell	n_70	9.86	194.906	195.913	136.899	-1.8169e+07	3.30702e+07
0	M_dolp_L	dolichyl phosphate(2-)	C1080H1758O40P10			C00110	HMDB06353	C00110	1S/C15H29O4P/c1-13(2)7-5-8-14(3)9-6-10-15(4)11-12-19-20(16,17)18/h7,9,15H,5-6,8,10-12H2,1-4H3,(H2,16,17,18)/b14-9+							Aldrin_Cell	n_71	10.02	194.944	195.951	136.937	-8.05369e+07	3.00163e+08
0	M_dolp_L	dolichyl phosphate(2-)	C1080H1758O40P10			C00110	HMDB06353	C00110	1S/C15H29O4P/c1-13(2)7-5-8-14(3)9-6-10-15(4)11-12-19-20(16,17)18/h7,9,15H,5-6,8,10-12H2,1-4H3,(H2,16,17,18)/b14-9+							Aldrin_Cell	n_71	10.02	194.944	195.951	136.937	-8.05369e+07	3.00163e+08
0	M_dolp_L	dolichyl phosphate(2-)	C1080H1758O40P10			C00110	HMDB06353	C00110	1S/C15H29O4P/c1-13(2)7-5-8-14(3)9-6-10-15(4)11-12-19-20(16,17)18/h7,9,15H,5-6,8,10-12H2,1-4H3,(H2,16,17,18)/b14-9+							Aldrin_Cell	p_49	17.55	198.185	197.178	179.144	-3.36375e+06	1.77491e+07
0	M_dolp_L	dolichyl phosphate(2-)	C1080H1758O40P10			C00110	HMDB06353	C00110	1S/C15H29O4P/c1-13(2)7-5-8-14(3)9-6-10-15(4)11-12-19-20(16,17)18/h7,9,15H,5-6,8,10-12H2,1-4H3,(H2,16,17,18)/b14-9+							Aldrin_Cell	p_49	17.55	198.185	197.178	179.144	-3.36375e+06	1.77491e+07
0	M_dolp_L	dolichyl phosphate(2-)	C1080H1758O40P10			C00110	HMDB06353	C00110	1S/C15H29O4P/c1-13(2)7-5-8-14(3)9-6-10-15(4)11-12-19-20(16,17)18/h7,9,15H,5-6,8,10-12H2,1-4H3,(H2,16,17,18)/b14-9+							Aldrin_Cell	n_72	9.88	196.894	197.902	138.888	-2.19737e+06	7.67411e+06
0	M_dolp_L	dolichyl phosphate(2-)	C1080H1758O40P10			C00110	HMDB06353	C00110	1S/C15H29O4P/c1-13(2)7-5-8-14(3)9-6-10-15(4)11-12-19-20(16,17)18/h7,9,15H,5-6,8,10-12H2,1-4H3,(H2,16,17,18)/b14-9+							Aldrin_Cell	n_72	9.88	196.894	197.902	138.888	-2.19737e+06	7.67411e+06
0	M_dolp_L	dolichyl phosphate(2-)	C1080H1758O40P10			C00110	HMDB06353	C00110	1S/C15H29O4P/c1-13(2)7-5-8-14(3)9-6-10-15(4)11-12-19-20(16,17)18/h7,9,15H,5-6,8,10-12H2,1-4H3,(H2,16,17,18)/b14-9+							Aldrin_Cell	p_50	12.34	201.061	200.054	182.02	-9.90747e+06	7.91562e+06
0	M_dolp_L	dolichyl phosphate(2-)	C1080H1758O40P10			C00110	HMDB06353	C00110	1S/C15H29O4P/c1-13(2)7-5-8-14(3)9-6-10-15(4)11-12-19-20(16,17)18/h7,9,15H,5-6,8,10-12H2,1-4H3,(H2,16,17,18)/b14-9+							Aldrin_Cell	p_50	12.34	201.061	200.054	182.02	-9.90747e+06	7.91562e+06
0	M_dolp_L	dolichyl phosphate(2-)	C1080H1758O40P10			C00110	HMDB06353	C00110	1S/C15H29O4P/c1-13(2)7-5-8-14(3)9-6-10-15(4)11-12-19-20(16,17)18/h7,9,15H,5-6,8,10-12H2,1-4H3,(H2,16,17,18)/b14-9+							Aldrin_Cell	n_73	3.04	199.17	200.177	141.164	234493	1.37552e+07
0	M_dolp_L	dolichyl phosphate(2-)	C1080H1758O40P10			C00110	HMDB06353	C00110	1S/C15H29O4P/c1-13(2)7-5-8-14(3)9-6-10-15(4)11-12-19-20(16,17)18/h7,9,15H,5-6,8,10-12H2,1-4H3,(H2,16,17,18)/b14-9+							Aldrin_Cell	n_73	3.04	199.17	200.177	141.164	234493	1.37552e+07
0	M_dolp_L	dolichyl phosphate(2-)	C1080H1758O40P10			C00110	HMDB06353	C00110	1S/C15H29O4P/c1-13(2)7-5-8-14(3)9-6-10-15(4)11-12-19-20(16,17)18/h7,9,15H,5-6,8,10-12H2,1-4H3,(H2,16,17,18)/b14-9+							Aldrin_Cell	p_51	8.84	204.086	203.079	185.045	-1.25565e+07	4.65545e+07
0	M_dolp_L	dolichyl phosphate(2-)	C1080H1758O40P10			C00110	HMDB06353	C00110	1S/C15H29O4P/c1-13(2)7-5-8-14(3)9-6-10-15(4)11-12-19-20(16,17)18/h7,9,15H,5-6,8,10-12H2,1-4H3,(H2,16,17,18)/b14-9+							Aldrin_Cell	p_51	8.84	204.086	203.079	185.045	-1.25565e+07	4.65545e+07
0	M_dolp_L	dolichyl phosphate(2-)	C1080H1758O40P10			C00110	HMDB06353	C00110	1S/C15H29O4P/c1-13(2)7-5-8-14(3)9-6-10-15(4)11-12-19-20(16,17)18/h7,9,15H,5-6,8,10-12H2,1-4H3,(H2,16,17,18)/b14-9+							Aldrin_Cell	p_52	13.37	204.123	203.115	185.082	-8.14287e+06	3.91479e+07
0	M_dolp_L	dolichyl phosphate(2-)	C1080H1758O40P10			C00110	HMDB06353	C00110	1S/C15H29O4P/c1-13(2)7-5-8-14(3)9-6-10-15(4)11-12-19-20(16,17)18/h7,9,15H,5-6,8,10-12H2,1-4H3,(H2,16,17,18)/b14-9+							Aldrin_Cell	p_52	13.37	204.123	203.115	185.082	-8.14287e+06	3.91479e+07
0	M_dolp_L	dolichyl phosphate(2-)	C1080H1758O40P10			C00110	HMDB06353	C00110	1S/C15H29O4P/c1-13(2)7-5-8-14(3)9-6-10-15(4)11-12-19-20(16,17)18/h7,9,15H,5-6,8,10-12H2,1-4H3,(H2,16,17,18)/b14-9+							Aldrin_Cell	p_53	10.3	204.922	203.915	185.881	-1.33936e+07	1.78836e+07
0	M_dolp_L	dolichyl phosphate(2-)	C1080H1758O40P10			C00110	HMDB06353	C00110	1S/C15H29O4P/c1-13(2)7-5-8-14(3)9-6-10-15(4)11-12-19-20(16,17)18/h7,9,15H,5-6,8,10-12H2,1-4H3,(H2,16,17,18)/b14-9+							Aldrin_Cell	p_53	10.3	204.922	203.915	185.881	-1.33936e+07	1.78836e+07
0	M_dolp_L	dolichyl phosphate(2-)	C1080H1758O40P10			C00110	HMDB06353	C00110	1S/C15H29O4P/c1-13(2)7-5-8-14(3)9-6-10-15(4)11-12-19-20(16,17)18/h7,9,15H,5-6,8,10-12H2,1-4H3,(H2,16,17,18)/b14-9+							Aldrin_Cell	p_54	10.78	205.956	204.949	186.915	-3.56113e+08	2.80525e+08
0	M_dolp_L	dolichyl phosphate(2-)	C1080H1758O40P10			C00110	HMDB06353	C00110	1S/C15H29O4P/c1-13(2)7-5-8-14(3)9-6-10-15(4)11-12-19-20(16,17)18/h7,9,15H,5-6,8,10-12H2,1-4H3,(H2,16,17,18)/b14-9+							Aldrin_Cell	p_54	10.78	205.956	204.949	186.915	-3.56113e+08	2.80525e+08
0	M_dolp_L	dolichyl phosphate(2-)	C1080H1758O40P10			C00110	HMDB06353	C00110	1S/C15H29O4P/c1-13(2)7-5-8-14(3)9-6-10-15(4)11-12-19-20(16,17)18/h7,9,15H,5-6,8,10-12H2,1-4H3,(H2,16,17,18)/b14-9+							Aldrin_Cell	n_74	10.53	206.01	207.017	148.004	-7.85862e+06	1.08721e+06
0	M_dolp_L	dolichyl phosphate(2-)	C1080H1758O40P10			C00110	HMDB06353	C00110	1S/C15H29O4P/c1-13(2)7-5-8-14(3)9-6-10-15(4)11-12-19-20(16,17)18/h7,9,15H,5-6,8,10-12H2,1-4H3,(H2,16,17,18)/b14-9+							Aldrin_Cell	n_74	10.53	206.01	207.017	148.004	-7.85862e+06	1.08721e+06
0	M_dolp_L	dolichyl phosphate(2-)	C1080H1758O40P10			C00110	HMDB06353	C00110	1S/C15H29O4P/c1-13(2)7-5-8-14(3)9-6-10-15(4)11-12-19-20(16,17)18/h7,9,15H,5-6,8,10-12H2,1-4H3,(H2,16,17,18)/b14-9+							Aldrin_Cell	n_75	5.07	208.935	209.942	150.928	-8.91947e+07	5.30636e+07
0	M_dolp_L	dolichyl phosphate(2-)	C1080H1758O40P10			C00110	HMDB06353	C00110	1S/C15H29O4P/c1-13(2)7-5-8-14(3)9-6-10-15(4)11-12-19-20(16,17)18/h7,9,15H,5-6,8,10-12H2,1-4H3,(H2,16,17,18)/b14-9+							Aldrin_Cell	n_75	5.07	208.935	209.942	150.928	-8.91947e+07	5.30636e+07
0	M_dolp_L	dolichyl phosphate(2-)	C1080H1758O40P10			C00110	HMDB06353	C00110	1S/C15H29O4P/c1-13(2)7-5-8-14(3)9-6-10-15(4)11-12-19-20(16,17)18/h7,9,15H,5-6,8,10-12H2,1-4H3,(H2,16,17,18)/b14-9+							Aldrin_Cell	p_55	10.53	211.012	210.005	191.971	-4.01184e+07	1.64741e+07
0	M_dolp_L	dolichyl phosphate(2-)	C1080H1758O40P10			C00110	HMDB06353	C00110	1S/C15H29O4P/c1-13(2)7-5-8-14(3)9-6-10-15(4)11-12-19-20(16,17)18/h7,9,15H,5-6,8,10-12H2,1-4H3,(H2,16,17,18)/b14-9+							Aldrin_Cell	p_55	10.53	211.012	210.005	191.971	-4.01184e+07	1.64741e+07
0	M_dolp_L	dolichyl phosphate(2-)	C1080H1758O40P10			C00110	HMDB06353	C00110	1S/C15H29O4P/c1-13(2)7-5-8-14(3)9-6-10-15(4)11-12-19-20(16,17)18/h7,9,15H,5-6,8,10-12H2,1-4H3,(H2,16,17,18)/b14-9+							Aldrin_Cell	n_76	9.82	209.004	210.011	150.997	-4.57504e+08	3.27844e+08
0	M_dolp_L	dolichyl phosphate(2-)	C1080H1758O40P10			C00110	HMDB06353	C00110	1S/C15H29O4P/c1-13(2)7-5-8-14(3)9-6-10-15(4)11-12-19-20(16,17)18/h7,9,15H,5-6,8,10-12H2,1-4H3,(H2,16,17,18)/b14-9+							Aldrin_Cell	n_76	9.82	209.004	210.011	150.997	-4.57504e+08	3.27844e+08
0	M_dolp_L	dolichyl phosphate(2-)	C1080H1758O40P10			C00110	HMDB06353	C00110	1S/C15H29O4P/c1-13(2)7-5-8-14(3)9-6-10-15(4)11-12-19-20(16,17)18/h7,9,15H,5-6,8,10-12H2,1-4H3,(H2,16,17,18)/b14-9+							Aldrin_Cell	n_77	4.46	210.931	211.939	152.925	-4.99014e+06	2.86837e+06
0	M_dolp_L	dolichyl phosphate(2-)	C1080H1758O40P10			C00110	HMDB06353	C00110	1S/C15H29O4P/c1-13(2)7-5-8-14(3)9-6-10-15(4)11-12-19-20(16,17)18/h7,9,15H,5-6,8,10-12H2,1-4H3,(H2,16,17,18)/b14-9+							Aldrin_Cell	n_77	4.46	210.931	211.939	152.925	-4.99014e+06	2.86837e+06
0	M_dolp_L	dolichyl phosphate(2-)	C1080H1758O40P10			C00110	HMDB06353	C00110	1S/C15H29O4P/c1-13(2)7-5-8-14(3)9-6-10-15(4)11-12-19-20(16,17)18/h7,9,15H,5-6,8,10-12H2,1-4H3,(H2,16,17,18)/b14-9+							Aldrin_Cell	p_56	9.58	214.006	212.999	194.965	-1.93006e+08	1.02033e+08
0	M_dolp_L	dolichyl phosphate(2-)	C1080H1758O40P10			C00110	HMDB06353	C00110	1S/C15H29O4P/c1-13(2)7-5-8-14(3)9-6-10-15(4)11-12-19-20(16,17)18/h7,9,15H,5-6,8,10-12H2,1-4H3,(H2,16,17,18)/b14-9+							Aldrin_Cell	p_56	9.58	214.006	212.999	194.965	-1.93006e+08	1.02033e+08
0	M_dolp_L	dolichyl phosphate(2-)	C1080H1758O40P10			C00110	HMDB06353	C00110	1S/C15H29O4P/c1-13(2)7-5-8-14(3)9-6-10-15(4)11-12-19-20(16,17)18/h7,9,15H,5-6,8,10-12H2,1-4H3,(H2,16,17,18)/b14-9+							Aldrin_Cell	n_78	9.52	212.075	213.082	154.068	-2.34227e+08	9.64864e+08
0	M_dolp_L	dolichyl phosphate(2-)	C1080H1758O40P10			C00110	HMDB06353	C00110	1S/C15H29O4P/c1-13(2)7-5-8-14(3)9-6-10-15(4)11-12-19-20(16,17)18/h7,9,15H,5-6,8,10-12H2,1-4H3,(H2,16,17,18)/b14-9+							Aldrin_Cell	n_78	9.52	212.075	213.082	154.068	-2.34227e+08	9.64864e+08
0	M_dolp_L	dolichyl phosphate(2-)	C1080H1758O40P10			C00110	HMDB06353	C00110	1S/C15H29O4P/c1-13(2)7-5-8-14(3)9-6-10-15(4)11-12-19-20(16,17)18/h7,9,15H,5-6,8,10-12H2,1-4H3,(H2,16,17,18)/b14-9+							Aldrin_Cell	n_79	14.21	214.049	215.056	156.042	-5.36862e+06	4.49142e+06
0	M_dolp_L	dolichyl phosphate(2-)	C1080H1758O40P10			C00110	HMDB06353	C00110	1S/C15H29O4P/c1-13(2)7-5-8-14(3)9-6-10-15(4)11-12-19-20(16,17)18/h7,9,15H,5-6,8,10-12H2,1-4H3,(H2,16,17,18)/b14-9+							Aldrin_Cell	n_79	14.21	214.049	215.056	156.042	-5.36862e+06	4.49142e+06
0	M_dolp_L	dolichyl phosphate(2-)	C1080H1758O40P10			C00110	HMDB06353	C00110	1S/C15H29O4P/c1-13(2)7-5-8-14(3)9-6-10-15(4)11-12-19-20(16,17)18/h7,9,15H,5-6,8,10-12H2,1-4H3,(H2,16,17,18)/b14-9+							Aldrin_Cell	n_80	14.34	215.033	216.04	157.026	-4.37835e+06	1.79352e+07
0	M_dolp_L	dolichyl phosphate(2-)	C1080H1758O40P10			C00110	HMDB06353	C00110	1S/C15H29O4P/c1-13(2)7-5-8-14(3)9-6-10-15(4)11-12-19-20(16,17)18/h7,9,15H,5-6,8,10-12H2,1-4H3,(H2,16,17,18)/b14-9+							Aldrin_Cell	n_80	14.34	215.033	216.04	157.026	-4.37835e+06	1.79352e+07
0	M_dolp_L	dolichyl phosphate(2-)	C1080H1758O40P10			C00110	HMDB06353	C00110	1S/C15H29O4P/c1-13(2)7-5-8-14(3)9-6-10-15(4)11-12-19-20(16,17)18/h7,9,15H,5-6,8,10-12H2,1-4H3,(H2,16,17,18)/b14-9+							Aldrin_Cell	p_57	11.54	218.138	217.131	199.097	-1.23376e+07	4.66937e+07
0	M_dolp_L	dolichyl phosphate(2-)	C1080H1758O40P10			C00110	HMDB06353	C00110	1S/C15H29O4P/c1-13(2)7-5-8-14(3)9-6-10-15(4)11-12-19-20(16,17)18/h7,9,15H,5-6,8,10-12H2,1-4H3,(H2,16,17,18)/b14-9+							Aldrin_Cell	p_57	11.54	218.138	217.131	199.097	-1.23376e+07	4.66937e+07
0	M_dolp_L	dolichyl phosphate(2-)	C1080H1758O40P10			C00110	HMDB06353	C00110	1S/C15H29O4P/c1-13(2)7-5-8-14(3)9-6-10-15(4)11-12-19-20(16,17)18/h7,9,15H,5-6,8,10-12H2,1-4H3,(H2,16,17,18)/b14-9+							Aldrin_Cell	n_81	10.12	216.928	217.936	158.922	-8.42467e+06	4.14089e+07
0	M_dolp_L	dolichyl phosphate(2-)	C1080H1758O40P10			C00110	HMDB06353	C00110	1S/C15H29O4P/c1-13(2)7-5-8-14(3)9-6-10-15(4)11-12-19-20(16,17)18/h7,9,15H,5-6,8,10-12H2,1-4H3,(H2,16,17,18)/b14-9+							Aldrin_Cell	n_81	10.12	216.928	217.936	158.922	-8.42467e+06	4.14089e+07
0	M_dolp_L	dolichyl phosphate(2-)	C1080H1758O40P10			C00110	HMDB06353	C00110	1S/C15H29O4P/c1-13(2)7-5-8-14(3)9-6-10-15(4)11-12-19-20(16,17)18/h7,9,15H,5-6,8,10-12H2,1-4H3,(H2,16,17,18)/b14-9+							Aldrin_Cell	n_82	14.66	217.003	218.01	158.996	-4.01566e+07	8.79677e+07
0	M_dolp_L	dolichyl phosphate(2-)	C1080H1758O40P10			C00110	HMDB06353	C00110	1S/C15H29O4P/c1-13(2)7-5-8-14(3)9-6-10-15(4)11-12-19-20(16,17)18/h7,9,15H,5-6,8,10-12H2,1-4H3,(H2,16,17,18)/b14-9+							Aldrin_Cell	n_82	14.66	217.003	218.01	158.996	-4.01566e+07	8.79677e+07
0	M_dolp_L	dolichyl phosphate(2-)	C1080H1758O40P10			C00110	HMDB06353	C00110	1S/C15H29O4P/c1-13(2)7-5-8-14(3)9-6-10-15(4)11-12-19-20(16,17)18/h7,9,15H,5-6,8,10-12H2,1-4H3,(H2,16,17,18)/b14-9+							Aldrin_Cell	n_83	6.93	218.067	219.074	160.06	-7.0348e+06	2.00767e+06
0	M_dolp_L	dolichyl phosphate(2-)	C1080H1758O40P10			C00110	HMDB06353	C00110	1S/C15H29O4P/c1-13(2)7-5-8-14(3)9-6-10-15(4)11-12-19-20(16,17)18/h7,9,15H,5-6,8,10-12H2,1-4H3,(H2,16,17,18)/b14-9+							Aldrin_Cell	n_83	6.93	218.067	219.074	160.06	-7.0348e+06	2.00767e+06
0	M_dolp_L	dolichyl phosphate(2-)	C1080H1758O40P10			C00110	HMDB06353	C00110	1S/C15H29O4P/c1-13(2)7-5-8-14(3)9-6-10-15(4)11-12-19-20(16,17)18/h7,9,15H,5-6,8,10-12H2,1-4H3,(H2,16,17,18)/b14-9+							Aldrin_Cell	n_84	5.36	218.103	219.111	160.097	-4.10869e+07	5.1421e+07
0	M_dolp_L	dolichyl phosphate(2-)	C1080H1758O40P10			C00110	HMDB06353	C00110	1S/C15H29O4P/c1-13(2)7-5-8-14(3)9-6-10-15(4)11-12-19-20(16,17)18/h7,9,15H,5-6,8,10-12H2,1-4H3,(H2,16,17,18)/b14-9+							Aldrin_Cell	n_84	5.36	218.103	219.111	160.097	-4.10869e+07	5.1421e+07
0	M_dolp_L	dolichyl phosphate(2-)	C1080H1758O40P10			C00110	HMDB06353	C00110	1S/C15H29O4P/c1-13(2)7-5-8-14(3)9-6-10-15(4)11-12-19-20(16,17)18/h7,9,15H,5-6,8,10-12H2,1-4H3,(H2,16,17,18)/b14-9+							Aldrin_Cell	p_58	14.71	221.018	220.011	201.977	-6.77597e+06	5.67935e+06
0	M_dolp_L	dolichyl phosphate(2-)	C1080H1758O40P10			C00110	HMDB06353	C00110	1S/C15H29O4P/c1-13(2)7-5-8-14(3)9-6-10-15(4)11-12-19-20(16,17)18/h7,9,15H,5-6,8,10-12H2,1-4H3,(H2,16,17,18)/b14-9+							Aldrin_Cell	p_58	14.71	221.018	220.011	201.977	-6.77597e+06	5.67935e+06
0	M_dolp_L	dolichyl phosphate(2-)	C1080H1758O40P10			C00110	HMDB06353	C00110	1S/C15H29O4P/c1-13(2)7-5-8-14(3)9-6-10-15(4)11-12-19-20(16,17)18/h7,9,15H,5-6,8,10-12H2,1-4H3,(H2,16,17,18)/b14-9+							Aldrin_Cell	n_85	5.43	219.107	220.114	161.1	-3.4623e+06	1.37927e+06
0	M_dolp_L	dolichyl phosphate(2-)	C1080H1758O40P10			C00110	HMDB06353	C00110	1S/C15H29O4P/c1-13(2)7-5-8-14(3)9-6-10-15(4)11-12-19-20(16,17)18/h7,9,15H,5-6,8,10-12H2,1-4H3,(H2,16,17,18)/b14-9+							Aldrin_Cell	n_85	5.43	219.107	220.114	161.1	-3.4623e+06	1.37927e+06
0	M_dolp_L	dolichyl phosphate(2-)	C1080H1758O40P10			C00110	HMDB06353	C00110	1S/C15H29O4P/c1-13(2)7-5-8-14(3)9-6-10-15(4)11-12-19-20(16,17)18/h7,9,15H,5-6,8,10-12H2,1-4H3,(H2,16,17,18)/b14-9+							Aldrin_Cell	p_59	14.24	222.055	221.047	203.014	-8.93531e+06	3.75002e+07
0	M_dolp_L	dolichyl phosphate(2-)	C1080H1758O40P10			C00110	HMDB06353	C00110	1S/C15H29O4P/c1-13(2)7-5-8-14(3)9-6-10-15(4)11-12-19-20(16,17)18/h7,9,15H,5-6,8,10-12H2,1-4H3,(H2,16,17,18)/b14-9+							Aldrin_Cell	p_59	14.24	222.055	221.047	203.014	-8.93531e+06	3.75002e+07
0	M_dolp_L	dolichyl phosphate(2-)	C1080H1758O40P10			C00110	HMDB06353	C00110	1S/C15H29O4P/c1-13(2)7-5-8-14(3)9-6-10-15(4)11-12-19-20(16,17)18/h7,9,15H,5-6,8,10-12H2,1-4H3,(H2,16,17,18)/b14-9+							Aldrin_Cell	n_86	3.29	220.145	221.153	162.139	-7.15562e+06	1.51593e+08
0	M_dolp_L	dolichyl phosphate(2-)	C1080H1758O40P10			C00110	HMDB06353	C00110	1S/C15H29O4P/c1-13(2)7-5-8-14(3)9-6-10-15(4)11-12-19-20(16,17)18/h7,9,15H,5-6,8,10-12H2,1-4H3,(H2,16,17,18)/b14-9+							Aldrin_Cell	n_86	3.29	220.145	221.153	162.139	-7.15562e+06	1.51593e+08
0	M_dolp_L	dolichyl phosphate(2-)	C1080H1758O40P10			C00110	HMDB06353	C00110	1S/C15H29O4P/c1-13(2)7-5-8-14(3)9-6-10-15(4)11-12-19-20(16,17)18/h7,9,15H,5-6,8,10-12H2,1-4H3,(H2,16,17,18)/b14-9+							Aldrin_Cell	p_60	3.31	222.16	221.153	203.119	-2.28226e+06	3.66079e+07
0	M_dolp_L	dolichyl phosphate(2-)	C1080H1758O40P10			C00110	HMDB06353	C00110	1S/C15H29O4P/c1-13(2)7-5-8-14(3)9-6-10-15(4)11-12-19-20(16,17)18/h7,9,15H,5-6,8,10-12H2,1-4H3,(H2,16,17,18)/b14-9+							Aldrin_Cell	p_60	3.31	222.16	221.153	203.119	-2.28226e+06	3.66079e+07
0	M_dolp_L	dolichyl phosphate(2-)	C1080H1758O40P10			C00110	HMDB06353	C00110	1S/C15H29O4P/c1-13(2)7-5-8-14(3)9-6-10-15(4)11-12-19-20(16,17)18/h7,9,15H,5-6,8,10-12H2,1-4H3,(H2,16,17,18)/b14-9+							Aldrin_Cell	n_87	3.26	221.149	222.156	163.142	-711749	1.05887e+07
0	M_dolp_L	dolichyl phosphate(2-)	C1080H1758O40P10			C00110	HMDB06353	C00110	1S/C15H29O4P/c1-13(2)7-5-8-14(3)9-6-10-15(4)11-12-19-20(16,17)18/h7,9,15H,5-6,8,10-12H2,1-4H3,(H2,16,17,18)/b14-9+							Aldrin_Cell	n_87	3.26	221.149	222.156	163.142	-711749	1.05887e+07
0	M_dolp_L	dolichyl phosphate(2-)	C1080H1758O40P10			C00110	HMDB06353	C00110	1S/C15H29O4P/c1-13(2)7-5-8-14(3)9-6-10-15(4)11-12-19-20(16,17)18/h7,9,15H,5-6,8,10-12H2,1-4H3,(H2,16,17,18)/b14-9+							Aldrin_Cell	p_61	15.65	224.128	223.121	205.087	-6.16564e+06	2.16677e+07
0	M_dolp_L	dolichyl phosphate(2-)	C1080H1758O40P10			C00110	HMDB06353	C00110	1S/C15H29O4P/c1-13(2)7-5-8-14(3)9-6-10-15(4)11-12-19-20(16,17)18/h7,9,15H,5-6,8,10-12H2,1-4H3,(H2,16,17,18)/b14-9+							Aldrin_Cell	p_61	15.65	224.128	223.121	205.087	-6.16564e+06	2.16677e+07
0	M_dolp_L	dolichyl phosphate(2-)	C1080H1758O40P10			C00110	HMDB06353	C00110	1S/C15H29O4P/c1-13(2)7-5-8-14(3)9-6-10-15(4)11-12-19-20(16,17)18/h7,9,15H,5-6,8,10-12H2,1-4H3,(H2,16,17,18)/b14-9+							Aldrin_Cell	n_88	10.51	223.02	224.027	165.013	-1.57221e+09	1.15435e+09
0	M_dolp_L	dolichyl phosphate(2-)	C1080H1758O40P10			C00110	HMDB06353	C00110	1S/C15H29O4P/c1-13(2)7-5-8-14(3)9-6-10-15(4)11-12-19-20(16,17)18/h7,9,15H,5-6,8,10-12H2,1-4H3,(H2,16,17,18)/b14-9+							Aldrin_Cell	n_88	10.51	223.02	224.027	165.013	-1.57221e+09	1.15435e+09
0	M_dolp_L	dolichyl phosphate(2-)	C1080H1758O40P10			C00110	HMDB06353	C00110	1S/C15H29O4P/c1-13(2)7-5-8-14(3)9-6-10-15(4)11-12-19-20(16,17)18/h7,9,15H,5-6,8,10-12H2,1-4H3,(H2,16,17,18)/b14-9+							Aldrin_Cell	n_89	14.64	225.061	226.069	167.055	-2.34146e+07	3.25574e+07
0	M_dolp_L	dolichyl phosphate(2-)	C1080H1758O40P10			C00110	HMDB06353	C00110	1S/C15H29O4P/c1-13(2)7-5-8-14(3)9-6-10-15(4)11-12-19-20(16,17)18/h7,9,15H,5-6,8,10-12H2,1-4H3,(H2,16,17,18)/b14-9+							Aldrin_Cell	n_89	14.64	225.061	226.069	167.055	-2.34146e+07	3.25574e+07
0	M_dolp_L	dolichyl phosphate(2-)	C1080H1758O40P10			C00110	HMDB06353	C00110	1S/C15H29O4P/c1-13(2)7-5-8-14(3)9-6-10-15(4)11-12-19-20(16,17)18/h7,9,15H,5-6,8,10-12H2,1-4H3,(H2,16,17,18)/b14-9+							Aldrin_Cell	p_62	9.83	228.021	227.014	208.98	-1.32745e+09	9.46052e+08
0	M_dolp_L	dolichyl phosphate(2-)	C1080H1758O40P10			C00110	HMDB06353	C00110	1S/C15H29O4P/c1-13(2)7-5-8-14(3)9-6-10-15(4)11-12-19-20(16,17)18/h7,9,15H,5-6,8,10-12H2,1-4H3,(H2,16,17,18)/b14-9+							Aldrin_Cell	p_62	9.83	228.021	227.014	208.98	-1.32745e+09	9.46052e+08
0	M_dolp_L	dolichyl phosphate(2-)	C1080H1758O40P10			C00110	HMDB06353	C00110	1S/C15H29O4P/c1-13(2)7-5-8-14(3)9-6-10-15(4)11-12-19-20(16,17)18/h7,9,15H,5-6,8,10-12H2,1-4H3,(H2,16,17,18)/b14-9+							Aldrin_Cell	p_63	9.19	229.025	228.018	209.984	-1.7088e+06	6.09501e+06
0	M_dolp_L	dolichyl phosphate(2-)	C1080H1758O40P10			C00110	HMDB06353	C00110	1S/C15H29O4P/c1-13(2)7-5-8-14(3)9-6-10-15(4)11-12-19-20(16,17)18/h7,9,15H,5-6,8,10-12H2,1-4H3,(H2,16,17,18)/b14-9+							Aldrin_Cell	p_63	9.19	229.025	228.018	209.984	-1.7088e+06	6.09501e+06
0	M_dolp_L	dolichyl phosphate(2-)	C1080H1758O40P10			C00110	HMDB06353	C00110	1S/C15H29O4P/c1-13(2)7-5-8-14(3)9-6-10-15(4)11-12-19-20(16,17)18/h7,9,15H,5-6,8,10-12H2,1-4H3,(H2,16,17,18)/b14-9+							Aldrin_Cell	n_90	8.84	227.108	228.115	169.101	-2.01689e+08	5.23931e+08
0	M_dolp_L	dolichyl phosphate(2-)	C1080H1758O40P10			C00110	HMDB06353	C00110	1S/C15H29O4P/c1-13(2)7-5-8-14(3)9-6-10-15(4)11-12-19-20(16,17)18/h7,9,15H,5-6,8,10-12H2,1-4H3,(H2,16,17,18)/b14-9+							Aldrin_Cell	n_90	8.84	227.108	228.115	169.101	-2.01689e+08	5.23931e+08
0	M_dolp_L	dolichyl phosphate(2-)	C1080H1758O40P10			C00110	HMDB06353	C00110	1S/C15H29O4P/c1-13(2)7-5-8-14(3)9-6-10-15(4)11-12-19-20(16,17)18/h7,9,15H,5-6,8,10-12H2,1-4H3,(H2,16,17,18)/b14-9+							Aldrin_Cell	n_91	2.98	227.201	228.209	169.195	9.89463e+06	2.92163e+07
0	M_dolp_L	dolichyl phosphate(2-)	C1080H1758O40P10			C00110	HMDB06353	C00110	1S/C15H29O4P/c1-13(2)7-5-8-14(3)9-6-10-15(4)11-12-19-20(16,17)18/h7,9,15H,5-6,8,10-12H2,1-4H3,(H2,16,17,18)/b14-9+							Aldrin_Cell	n_91	2.98	227.201	228.209	169.195	9.89463e+06	2.92163e+07
0	M_dolp_L	dolichyl phosphate(2-)	C1080H1758O40P10			C00110	HMDB06353	C00110	1S/C15H29O4P/c1-13(2)7-5-8-14(3)9-6-10-15(4)11-12-19-20(16,17)18/h7,9,15H,5-6,8,10-12H2,1-4H3,(H2,16,17,18)/b14-9+							Aldrin_Cell	n_92	10.93	228.07	229.077	170.063	-7.88588e+07	5.44168e+07
0	M_dolp_L	dolichyl phosphate(2-)	C1080H1758O40P10			C00110	HMDB06353	C00110	1S/C15H29O4P/c1-13(2)7-5-8-14(3)9-6-10-15(4)11-12-19-20(16,17)18/h7,9,15H,5-6,8,10-12H2,1-4H3,(H2,16,17,18)/b14-9+							Aldrin_Cell	n_92	10.93	228.07	229.077	170.063	-7.88588e+07	5.44168e+07
0	M_dolp_L	dolichyl phosphate(2-)	C1080H1758O40P10			C00110	HMDB06353	C00110	1S/C15H29O4P/c1-13(2)7-5-8-14(3)9-6-10-15(4)11-12-19-20(16,17)18/h7,9,15H,5-6,8,10-12H2,1-4H3,(H2,16,17,18)/b14-9+							Aldrin_Cell	p_64	9.79	232.154	231.147	213.113	-6.37392e+06	2.36478e+07
0	M_dolp_L	dolichyl phosphate(2-)	C1080H1758O40P10			C00110	HMDB06353	C00110	1S/C15H29O4P/c1-13(2)7-5-8-14(3)9-6-10-15(4)11-12-19-20(16,17)18/h7,9,15H,5-6,8,10-12H2,1-4H3,(H2,16,17,18)/b14-9+							Aldrin_Cell	p_64	9.79	232.154	231.147	213.113	-6.37392e+06	2.36478e+07
0	M_dolp_L	dolichyl phosphate(2-)	C1080H1758O40P10			C00110	HMDB06353	C00110	1S/C15H29O4P/c1-13(2)7-5-8-14(3)9-6-10-15(4)11-12-19-20(16,17)18/h7,9,15H,5-6,8,10-12H2,1-4H3,(H2,16,17,18)/b14-9+							Aldrin_Cell	p_65	10.4	233.058	232.051	214.017	-2.90749e+07	8.54059e+07
0	M_dolp_L	dolichyl phosphate(2-)	C1080H1758O40P10			C00110	HMDB06353	C00110	1S/C15H29O4P/c1-13(2)7-5-8-14(3)9-6-10-15(4)11-12-19-20(16,17)18/h7,9,15H,5-6,8,10-12H2,1-4H3,(H2,16,17,18)/b14-9+							Aldrin_Cell	p_65	10.4	233.058	232.051	214.017	-2.90749e+07	8.54059e+07
0	M_dolp_L	dolichyl phosphate(2-)	C1080H1758O40P10			C00110	HMDB06353	C00110	1S/C15H29O4P/c1-13(2)7-5-8-14(3)9-6-10-15(4)11-12-19-20(16,17)18/h7,9,15H,5-6,8,10-12H2,1-4H3,(H2,16,17,18)/b14-9+							Aldrin_Cell	n_93	10.76	236.015	237.022	178.008	-8.21407e+06	-320359
0	M_dolp_L	dolichyl phosphate(2-)	C1080H1758O40P10			C00110	HMDB06353	C00110	1S/C15H29O4P/c1-13(2)7-5-8-14(3)9-6-10-15(4)11-12-19-20(16,17)18/h7,9,15H,5-6,8,10-12H2,1-4H3,(H2,16,17,18)/b14-9+							Aldrin_Cell	n_93	10.76	236.015	237.022	178.008	-8.21407e+06	-320359
0	M_dolp_L	dolichyl phosphate(2-)	C1080H1758O40P10			C00110	HMDB06353	C00110	1S/C15H29O4P/c1-13(2)7-5-8-14(3)9-6-10-15(4)11-12-19-20(16,17)18/h7,9,15H,5-6,8,10-12H2,1-4H3,(H2,16,17,18)/b14-9+							Aldrin_Cell	p_66	3.84	240.232	239.225	221.191	-6.33255e+06	2.30199e+07
0	M_dolp_L	dolichyl phosphate(2-)	C1080H1758O40P10			C00110	HMDB06353	C00110	1S/C15H29O4P/c1-13(2)7-5-8-14(3)9-6-10-15(4)11-12-19-20(16,17)18/h7,9,15H,5-6,8,10-12H2,1-4H3,(H2,16,17,18)/b14-9+							Aldrin_Cell	p_66	3.84	240.232	239.225	221.191	-6.33255e+06	2.30199e+07
0	M_dolp_L	dolichyl phosphate(2-)	C1080H1758O40P10			C00110	HMDB06353	C00110	1S/C15H29O4P/c1-13(2)7-5-8-14(3)9-6-10-15(4)11-12-19-20(16,17)18/h7,9,15H,5-6,8,10-12H2,1-4H3,(H2,16,17,18)/b14-9+							Aldrin_Cell	p_67	9.09	240.967	239.96	221.926	-1.56767e+08	1.15916e+08
0	M_dolp_L	dolichyl phosphate(2-)	C1080H1758O40P10			C00110	HMDB06353	C00110	1S/C15H29O4P/c1-13(2)7-5-8-14(3)9-6-10-15(4)11-12-19-20(16,17)18/h7,9,15H,5-6,8,10-12H2,1-4H3,(H2,16,17,18)/b14-9+							Aldrin_Cell	p_67	9.09	240.967	239.96	221.926	-1.56767e+08	1.15916e+08
0	M_dolp_L	dolichyl phosphate(2-)	C1080H1758O40P10			C00110	HMDB06353	C00110	1S/C15H29O4P/c1-13(2)7-5-8-14(3)9-6-10-15(4)11-12-19-20(16,17)18/h7,9,15H,5-6,8,10-12H2,1-4H3,(H2,16,17,18)/b14-9+							Aldrin_Cell	n_94	14.62	239.077	240.084	181.07	-1.87448e+06	1.68319e+07
0	M_dolp_L	dolichyl phosphate(2-)	C1080H1758O40P10			C00110	HMDB06353	C00110	1S/C15H29O4P/c1-13(2)7-5-8-14(3)9-6-10-15(4)11-12-19-20(16,17)18/h7,9,15H,5-6,8,10-12H2,1-4H3,(H2,16,17,18)/b14-9+							Aldrin_Cell	n_94	14.62	239.077	240.084	181.07	-1.87448e+06	1.68319e+07
0	M_dolp_L	dolichyl phosphate(2-)	C1080H1758O40P10			C00110	HMDB06353	C00110	1S/C15H29O4P/c1-13(2)7-5-8-14(3)9-6-10-15(4)11-12-19-20(16,17)18/h7,9,15H,5-6,8,10-12H2,1-4H3,(H2,16,17,18)/b14-9+							Aldrin_Cell	n_95	3.64	240.117	241.125	182.111	-1.26501e+07	3.45701e+07
0	M_dolp_L	dolichyl phosphate(2-)	C1080H1758O40P10			C00110	HMDB06353	C00110	1S/C15H29O4P/c1-13(2)7-5-8-14(3)9-6-10-15(4)11-12-19-20(16,17)18/h7,9,15H,5-6,8,10-12H2,1-4H3,(H2,16,17,18)/b14-9+							Aldrin_Cell	n_95	3.64	240.117	241.125	182.111	-1.26501e+07	3.45701e+07
0	M_dolp_L	dolichyl phosphate(2-)	C1080H1758O40P10			C00110	HMDB06353	C00110	1S/C15H29O4P/c1-13(2)7-5-8-14(3)9-6-10-15(4)11-12-19-20(16,17)18/h7,9,15H,5-6,8,10-12H2,1-4H3,(H2,16,17,18)/b14-9+							Aldrin_Cell	n_96	2.95	241.217	242.224	183.21	8.38879e+06	2.3029e+07
0	M_dolp_L	dolichyl phosphate(2-)	C1080H1758O40P10			C00110	HMDB06353	C00110	1S/C15H29O4P/c1-13(2)7-5-8-14(3)9-6-10-15(4)11-12-19-20(16,17)18/h7,9,15H,5-6,8,10-12H2,1-4H3,(H2,16,17,18)/b14-9+							Aldrin_Cell	n_96	2.95	241.217	242.224	183.21	8.38879e+06	2.3029e+07
0	M_dolp_L	dolichyl phosphate(2-)	C1080H1758O40P10			C00110	HMDB06353	C00110	1S/C15H29O4P/c1-13(2)7-5-8-14(3)9-6-10-15(4)11-12-19-20(16,17)18/h7,9,15H,5-6,8,10-12H2,1-4H3,(H2,16,17,18)/b14-9+							Aldrin_Cell	n_97	14.62	242.08	243.087	184.073	-7.08955e+06	9.86277e+06
0	M_dolp_L	dolichyl phosphate(2-)	C1080H1758O40P10			C00110	HMDB06353	C00110	1S/C15H29O4P/c1-13(2)7-5-8-14(3)9-6-10-15(4)11-12-19-20(16,17)18/h7,9,15H,5-6,8,10-12H2,1-4H3,(H2,16,17,18)/b14-9+							Aldrin_Cell	n_97	14.62	242.08	243.087	184.073	-7.08955e+06	9.86277e+06
0	M_dolp_L	dolichyl phosphate(2-)	C1080H1758O40P10			C00110	HMDB06353	C00110	1S/C15H29O4P/c1-13(2)7-5-8-14(3)9-6-10-15(4)11-12-19-20(16,17)18/h7,9,15H,5-6,8,10-12H2,1-4H3,(H2,16,17,18)/b14-9+							Aldrin_Cell	p_68	8.72	246.17	245.162	227.128	-3.21675e+06	1.15377e+07
0	M_dolp_L	dolichyl phosphate(2-)	C1080H1758O40P10			C00110	HMDB06353	C00110	1S/C15H29O4P/c1-13(2)7-5-8-14(3)9-6-10-15(4)11-12-19-20(16,17)18/h7,9,15H,5-6,8,10-12H2,1-4H3,(H2,16,17,18)/b14-9+							Aldrin_Cell	p_68	8.72	246.17	245.162	227.128	-3.21675e+06	1.15377e+07
0	M_dolp_L	dolichyl phosphate(2-)	C1080H1758O40P10			C00110	HMDB06353	C00110	1S/C15H29O4P/c1-13(2)7-5-8-14(3)9-6-10-15(4)11-12-19-20(16,17)18/h7,9,15H,5-6,8,10-12H2,1-4H3,(H2,16,17,18)/b14-9+							Aldrin_Cell	p_69	10.53	246.932	245.925	227.891	-1.57303e+08	1.24501e+08
0	M_dolp_L	dolichyl phosphate(2-)	C1080H1758O40P10			C00110	HMDB06353	C00110	1S/C15H29O4P/c1-13(2)7-5-8-14(3)9-6-10-15(4)11-12-19-20(16,17)18/h7,9,15H,5-6,8,10-12H2,1-4H3,(H2,16,17,18)/b14-9+							Aldrin_Cell	p_69	10.53	246.932	245.925	227.891	-1.57303e+08	1.24501e+08
0	M_dolp_L	dolichyl phosphate(2-)	C1080H1758O40P10			C00110	HMDB06353	C00110	1S/C15H29O4P/c1-13(2)7-5-8-14(3)9-6-10-15(4)11-12-19-20(16,17)18/h7,9,15H,5-6,8,10-12H2,1-4H3,(H2,16,17,18)/b14-9+							Aldrin_Cell	n_98	7.59	245.043	246.051	187.037	-4.5043e+06	1.28246e+06
0	M_dolp_L	dolichyl phosphate(2-)	C1080H1758O40P10			C00110	HMDB06353	C00110	1S/C15H29O4P/c1-13(2)7-5-8-14(3)9-6-10-15(4)11-12-19-20(16,17)18/h7,9,15H,5-6,8,10-12H2,1-4H3,(H2,16,17,18)/b14-9+							Aldrin_Cell	n_98	7.59	245.043	246.051	187.037	-4.5043e+06	1.28246e+06
0	M_dolp_L	dolichyl phosphate(2-)	C1080H1758O40P10			C00110	HMDB06353	C00110	1S/C15H29O4P/c1-13(2)7-5-8-14(3)9-6-10-15(4)11-12-19-20(16,17)18/h7,9,15H,5-6,8,10-12H2,1-4H3,(H2,16,17,18)/b14-9+							Aldrin_Cell	n_99	10.74	250.031	251.038	192.024	-2.81591e+07	3.50755e+06
0	M_dolp_L	dolichyl phosphate(2-)	C1080H1758O40P10			C00110	HMDB06353	C00110	1S/C15H29O4P/c1-13(2)7-5-8-14(3)9-6-10-15(4)11-12-19-20(16,17)18/h7,9,15H,5-6,8,10-12H2,1-4H3,(H2,16,17,18)/b14-9+							Aldrin_Cell	n_99	10.74	250.031	251.038	192.024	-2.81591e+07	3.50755e+06
0	M_dolp_L	dolichyl phosphate(2-)	C1080H1758O40P10			C00110	HMDB06353	C00110	1S/C15H29O4P/c1-13(2)7-5-8-14(3)9-6-10-15(4)11-12-19-20(16,17)18/h7,9,15H,5-6,8,10-12H2,1-4H3,(H2,16,17,18)/b14-9+							Aldrin_Cell	p_70	3.33	253.107	252.099	234.066	-2.09971e+07	2.86153e+07
0	M_dolp_L	dolichyl phosphate(2-)	C1080H1758O40P10			C00110	HMDB06353	C00110	1S/C15H29O4P/c1-13(2)7-5-8-14(3)9-6-10-15(4)11-12-19-20(16,17)18/h7,9,15H,5-6,8,10-12H2,1-4H3,(H2,16,17,18)/b14-9+							Aldrin_Cell	p_70	3.33	253.107	252.099	234.066	-2.09971e+07	2.86153e+07
0	M_dolp_L	dolichyl phosphate(2-)	C1080H1758O40P10			C00110	HMDB06353	C00110	1S/C15H29O4P/c1-13(2)7-5-8-14(3)9-6-10-15(4)11-12-19-20(16,17)18/h7,9,15H,5-6,8,10-12H2,1-4H3,(H2,16,17,18)/b14-9+							Aldrin_Cell	p_71	10.26	254.982	253.975	235.941	-2.38965e+09	1.66094e+09
0	M_dolp_L	dolichyl phosphate(2-)	C1080H1758O40P10			C00110	HMDB06353	C00110	1S/C15H29O4P/c1-13(2)7-5-8-14(3)9-6-10-15(4)11-12-19-20(16,17)18/h7,9,15H,5-6,8,10-12H2,1-4H3,(H2,16,17,18)/b14-9+							Aldrin_Cell	p_71	10.26	254.982	253.975	235.941	-2.38965e+09	1.66094e+09
0	M_dolp_L	dolichyl phosphate(2-)	C1080H1758O40P10			C00110	HMDB06353	C00110	1S/C15H29O4P/c1-13(2)7-5-8-14(3)9-6-10-15(4)11-12-19-20(16,17)18/h7,9,15H,5-6,8,10-12H2,1-4H3,(H2,16,17,18)/b14-9+							Aldrin_Cell	p_72	10.8	255.032	254.025	235.991	-1.61781e+07	2.35544e+06
0	M_dolp_L	dolichyl phosphate(2-)	C1080H1758O40P10			C00110	HMDB06353	C00110	1S/C15H29O4P/c1-13(2)7-5-8-14(3)9-6-10-15(4)11-12-19-20(16,17)18/h7,9,15H,5-6,8,10-12H2,1-4H3,(H2,16,17,18)/b14-9+							Aldrin_Cell	p_72	10.8	255.032	254.025	235.991	-1.61781e+07	2.35544e+06
0	M_dolp_L	dolichyl phosphate(2-)	C1080H1758O40P10			C00110	HMDB06353	C00110	1S/C15H29O4P/c1-13(2)7-5-8-14(3)9-6-10-15(4)11-12-19-20(16,17)18/h7,9,15H,5-6,8,10-12H2,1-4H3,(H2,16,17,18)/b14-9+							Aldrin_Cell	n_100	2.95	253.217	254.224	195.211	-9.04003e+06	5.43444e+07
0	M_dolp_L	dolichyl phosphate(2-)	C1080H1758O40P10			C00110	HMDB06353	C00110	1S/C15H29O4P/c1-13(2)7-5-8-14(3)9-6-10-15(4)11-12-19-20(16,17)18/h7,9,15H,5-6,8,10-12H2,1-4H3,(H2,16,17,18)/b14-9+							Aldrin_Cell	n_100	2.95	253.217	254.224	195.211	-9.04003e+06	5.43444e+07
0	M_dolp_L	dolichyl phosphate(2-)	C1080H1758O40P10			C00110	HMDB06353	C00110	1S/C15H29O4P/c1-13(2)7-5-8-14(3)9-6-10-15(4)11-12-19-20(16,17)18/h7,9,15H,5-6,8,10-12H2,1-4H3,(H2,16,17,18)/b14-9+							Aldrin_Cell	p_73	9.1	255.986	254.978	236.945	-4.57407e+07	4.51918e+07
0	M_dolp_L	dolichyl phosphate(2-)	C1080H1758O40P10			C00110	HMDB06353	C00110	1S/C15H29O4P/c1-13(2)7-5-8-14(3)9-6-10-15(4)11-12-19-20(16,17)18/h7,9,15H,5-6,8,10-12H2,1-4H3,(H2,16,17,18)/b14-9+							Aldrin_Cell	p_73	9.1	255.986	254.978	236.945	-4.57407e+07	4.51918e+07
0	M_dolp_L	dolichyl phosphate(2-)	C1080H1758O40P10			C00110	HMDB06353	C00110	1S/C15H29O4P/c1-13(2)7-5-8-14(3)9-6-10-15(4)11-12-19-20(16,17)18/h7,9,15H,5-6,8,10-12H2,1-4H3,(H2,16,17,18)/b14-9+							Aldrin_Cell	n_101	5.4	254.08	255.087	196.073	-5.64913e+06	2.71813e+06
0	M_dolp_L	dolichyl phosphate(2-)	C1080H1758O40P10			C00110	HMDB06353	C00110	1S/C15H29O4P/c1-13(2)7-5-8-14(3)9-6-10-15(4)11-12-19-20(16,17)18/h7,9,15H,5-6,8,10-12H2,1-4H3,(H2,16,17,18)/b14-9+							Aldrin_Cell	n_101	5.4	254.08	255.087	196.073	-5.64913e+06	2.71813e+06
0	M_dolp_L	dolichyl phosphate(2-)	C1080H1758O40P10			C00110	HMDB06353	C00110	1S/C15H29O4P/c1-13(2)7-5-8-14(3)9-6-10-15(4)11-12-19-20(16,17)18/h7,9,15H,5-6,8,10-12H2,1-4H3,(H2,16,17,18)/b14-9+							Aldrin_Cell	n_102	3.19	255.009	256.017	197.003	-6.66365e+06	1.35456e+07
0	M_dolp_L	dolichyl phosphate(2-)	C1080H1758O40P10			C00110	HMDB06353	C00110	1S/C15H29O4P/c1-13(2)7-5-8-14(3)9-6-10-15(4)11-12-19-20(16,17)18/h7,9,15H,5-6,8,10-12H2,1-4H3,(H2,16,17,18)/b14-9+							Aldrin_Cell	n_102	3.19	255.009	256.017	197.003	-6.66365e+06	1.35456e+07
0	M_dolp_L	dolichyl phosphate(2-)	C1080H1758O40P10			C00110	HMDB06353	C00110	1S/C15H29O4P/c1-13(2)7-5-8-14(3)9-6-10-15(4)11-12-19-20(16,17)18/h7,9,15H,5-6,8,10-12H2,1-4H3,(H2,16,17,18)/b14-9+							Aldrin_Cell	n_103	3.01	255.233	256.24	197.226	7.18194e+07	2.38751e+08
0	M_dolp_L	dolichyl phosphate(2-)	C1080H1758O40P10			C00110	HMDB06353	C00110	1S/C15H29O4P/c1-13(2)7-5-8-14(3)9-6-10-15(4)11-12-19-20(16,17)18/h7,9,15H,5-6,8,10-12H2,1-4H3,(H2,16,17,18)/b14-9+							Aldrin_Cell	n_103	3.01	255.233	256.24	197.226	7.18194e+07	2.38751e+08
0	M_dolp_L	dolichyl phosphate(2-)	C1080H1758O40P10			C00110	HMDB06353	C00110	1S/C15H29O4P/c1-13(2)7-5-8-14(3)9-6-10-15(4)11-12-19-20(16,17)18/h7,9,15H,5-6,8,10-12H2,1-4H3,(H2,16,17,18)/b14-9+							Aldrin_Cell	p_74	14.71	258.11	257.102	239.068	-3.62556e+07	8.03889e+07
0	M_dolp_L	dolichyl phosphate(2-)	C1080H1758O40P10			C00110	HMDB06353	C00110	1S/C15H29O4P/c1-13(2)7-5-8-14(3)9-6-10-15(4)11-12-19-20(16,17)18/h7,9,15H,5-6,8,10-12H2,1-4H3,(H2,16,17,18)/b14-9+							Aldrin_Cell	p_74	14.71	258.11	257.102	239.068	-3.62556e+07	8.03889e+07
0	M_dolp_L	dolichyl phosphate(2-)	C1080H1758O40P10			C00110	HMDB06353	C00110	1S/C15H29O4P/c1-13(2)7-5-8-14(3)9-6-10-15(4)11-12-19-20(16,17)18/h7,9,15H,5-6,8,10-12H2,1-4H3,(H2,16,17,18)/b14-9+							Aldrin_Cell	n_104	2.93	256.236	257.243	198.23	1.22203e+07	3.11466e+07
0	M_dolp_L	dolichyl phosphate(2-)	C1080H1758O40P10			C00110	HMDB06353	C00110	1S/C15H29O4P/c1-13(2)7-5-8-14(3)9-6-10-15(4)11-12-19-20(16,17)18/h7,9,15H,5-6,8,10-12H2,1-4H3,(H2,16,17,18)/b14-9+							Aldrin_Cell	n_104	2.93	256.236	257.243	198.23	1.22203e+07	3.11466e+07
0	M_dolp_L	dolichyl phosphate(2-)	C1080H1758O40P10			C00110	HMDB06353	C00110	1S/C15H29O4P/c1-13(2)7-5-8-14(3)9-6-10-15(4)11-12-19-20(16,17)18/h7,9,15H,5-6,8,10-12H2,1-4H3,(H2,16,17,18)/b14-9+							Aldrin_Cell	n_105	3.18	257.006	258.014	199	-1.62161e+06	4.72112e+06
0	M_dolp_L	dolichyl phosphate(2-)	C1080H1758O40P10			C00110	HMDB06353	C00110	1S/C15H29O4P/c1-13(2)7-5-8-14(3)9-6-10-15(4)11-12-19-20(16,17)18/h7,9,15H,5-6,8,10-12H2,1-4H3,(H2,16,17,18)/b14-9+							Aldrin_Cell	n_105	3.18	257.006	258.014	199	-1.62161e+06	4.72112e+06
0	M_dolp_L	dolichyl phosphate(2-)	C1080H1758O40P10			C00110	HMDB06353	C00110	1S/C15H29O4P/c1-13(2)7-5-8-14(3)9-6-10-15(4)11-12-19-20(16,17)18/h7,9,15H,5-6,8,10-12H2,1-4H3,(H2,16,17,18)/b14-9+							Aldrin_Cell	p_75	14.64	259.113	258.106	240.072	-3.33494e+06	7.39348e+06
0	M_dolp_L	dolichyl phosphate(2-)	C1080H1758O40P10			C00110	HMDB06353	C00110	1S/C15H29O4P/c1-13(2)7-5-8-14(3)9-6-10-15(4)11-12-19-20(16,17)18/h7,9,15H,5-6,8,10-12H2,1-4H3,(H2,16,17,18)/b14-9+							Aldrin_Cell	p_75	14.64	259.113	258.106	240.072	-3.33494e+06	7.39348e+06
0	M_dolp_L	dolichyl phosphate(2-)	C1080H1758O40P10			C00110	HMDB06353	C00110	1S/C15H29O4P/c1-13(2)7-5-8-14(3)9-6-10-15(4)11-12-19-20(16,17)18/h7,9,15H,5-6,8,10-12H2,1-4H3,(H2,16,17,18)/b14-9+							Aldrin_Cell	p_76	5.5	261.131	260.123	242.09	-2.11464e+06	6.12256e+06
0	M_dolp_L	dolichyl phosphate(2-)	C1080H1758O40P10			C00110	HMDB06353	C00110	1S/C15H29O4P/c1-13(2)7-5-8-14(3)9-6-10-15(4)11-12-19-20(16,17)18/h7,9,15H,5-6,8,10-12H2,1-4H3,(H2,16,17,18)/b14-9+							Aldrin_Cell	p_76	5.5	261.131	260.123	242.09	-2.11464e+06	6.12256e+06
0	M_dolp_L	dolichyl phosphate(2-)	C1080H1758O40P10			C00110	HMDB06353	C00110	1S/C15H29O4P/c1-13(2)7-5-8-14(3)9-6-10-15(4)11-12-19-20(16,17)18/h7,9,15H,5-6,8,10-12H2,1-4H3,(H2,16,17,18)/b14-9+							Aldrin_Cell	p_77	10.25	262.906	261.899	243.865	-6.4407e+07	6.8575e+07
0	M_dolp_L	dolichyl phosphate(2-)	C1080H1758O40P10			C00110	HMDB06353	C00110	1S/C15H29O4P/c1-13(2)7-5-8-14(3)9-6-10-15(4)11-12-19-20(16,17)18/h7,9,15H,5-6,8,10-12H2,1-4H3,(H2,16,17,18)/b14-9+							Aldrin_Cell	p_77	10.25	262.906	261.899	243.865	-6.4407e+07	6.8575e+07
0	M_dolp_L	dolichyl phosphate(2-)	C1080H1758O40P10			C00110	HMDB06353	C00110	1S/C15H29O4P/c1-13(2)7-5-8-14(3)9-6-10-15(4)11-12-19-20(16,17)18/h7,9,15H,5-6,8,10-12H2,1-4H3,(H2,16,17,18)/b14-9+							Aldrin_Cell	n_106	10.21	260.975	261.983	202.969	-4.75901e+07	4.19452e+07
0	M_dolp_L	dolichyl phosphate(2-)	C1080H1758O40P10			C00110	HMDB06353	C00110	1S/C15H29O4P/c1-13(2)7-5-8-14(3)9-6-10-15(4)11-12-19-20(16,17)18/h7,9,15H,5-6,8,10-12H2,1-4H3,(H2,16,17,18)/b14-9+							Aldrin_Cell	n_106	10.21	260.975	261.983	202.969	-4.75901e+07	4.19452e+07
0	M_dolp_L	dolichyl phosphate(2-)	C1080H1758O40P10			C00110	HMDB06353	C00110	1S/C15H29O4P/c1-13(2)7-5-8-14(3)9-6-10-15(4)11-12-19-20(16,17)18/h7,9,15H,5-6,8,10-12H2,1-4H3,(H2,16,17,18)/b14-9+							Aldrin_Cell	p_78	3.21	267.122	266.115	248.081	-1.95404e+07	2.92862e+07
0	M_dolp_L	dolichyl phosphate(2-)	C1080H1758O40P10			C00110	HMDB06353	C00110	1S/C15H29O4P/c1-13(2)7-5-8-14(3)9-6-10-15(4)11-12-19-20(16,17)18/h7,9,15H,5-6,8,10-12H2,1-4H3,(H2,16,17,18)/b14-9+							Aldrin_Cell	p_78	3.21	267.122	266.115	248.081	-1.95404e+07	2.92862e+07
0	M_dolp_L	dolichyl phosphate(2-)	C1080H1758O40P10			C00110	HMDB06353	C00110	1S/C15H29O4P/c1-13(2)7-5-8-14(3)9-6-10-15(4)11-12-19-20(16,17)18/h7,9,15H,5-6,8,10-12H2,1-4H3,(H2,16,17,18)/b14-9+							Aldrin_Cell	n_107	2.78	265.148	266.155	207.141	-1.20184e+08	2.05147e+08
0	M_dolp_L	dolichyl phosphate(2-)	C1080H1758O40P10			C00110	HMDB06353	C00110	1S/C15H29O4P/c1-13(2)7-5-8-14(3)9-6-10-15(4)11-12-19-20(16,17)18/h7,9,15H,5-6,8,10-12H2,1-4H3,(H2,16,17,18)/b14-9+							Aldrin_Cell	n_107	2.78	265.148	266.155	207.141	-1.20184e+08	2.05147e+08
0	M_dolp_L	dolichyl phosphate(2-)	C1080H1758O40P10			C00110	HMDB06353	C00110	1S/C15H29O4P/c1-13(2)7-5-8-14(3)9-6-10-15(4)11-12-19-20(16,17)18/h7,9,15H,5-6,8,10-12H2,1-4H3,(H2,16,17,18)/b14-9+							Aldrin_Cell	p_79	6.85	268.104	267.096	249.063	-2.16562e+07	8.13495e+07
0	M_dolp_L	dolichyl phosphate(2-)	C1080H1758O40P10			C00110	HMDB06353	C00110	1S/C15H29O4P/c1-13(2)7-5-8-14(3)9-6-10-15(4)11-12-19-20(16,17)18/h7,9,15H,5-6,8,10-12H2,1-4H3,(H2,16,17,18)/b14-9+							Aldrin_Cell	p_79	6.85	268.104	267.096	249.063	-2.16562e+07	8.13495e+07
0	M_dolp_L	dolichyl phosphate(2-)	C1080H1758O40P10			C00110	HMDB06353	C00110	1S/C15H29O4P/c1-13(2)7-5-8-14(3)9-6-10-15(4)11-12-19-20(16,17)18/h7,9,15H,5-6,8,10-12H2,1-4H3,(H2,16,17,18)/b14-9+							Aldrin_Cell	n_108	2.72	266.151	267.158	208.144	-1.53569e+07	2.13334e+07
0	M_dolp_L	dolichyl phosphate(2-)	C1080H1758O40P10			C00110	HMDB06353	C00110	1S/C15H29O4P/c1-13(2)7-5-8-14(3)9-6-10-15(4)11-12-19-20(16,17)18/h7,9,15H,5-6,8,10-12H2,1-4H3,(H2,16,17,18)/b14-9+							Aldrin_Cell	n_108	2.72	266.151	267.158	208.144	-1.53569e+07	2.13334e+07
0	M_dolp_L	dolichyl phosphate(2-)	C1080H1758O40P10			C00110	HMDB06353	C00110	1S/C15H29O4P/c1-13(2)7-5-8-14(3)9-6-10-15(4)11-12-19-20(16,17)18/h7,9,15H,5-6,8,10-12H2,1-4H3,(H2,16,17,18)/b14-9+							Aldrin_Cell	p_80	10.53	268.915	267.907	249.873	-1.72676e+08	1.49728e+08
0	M_dolp_L	dolichyl phosphate(2-)	C1080H1758O40P10			C00110	HMDB06353	C00110	1S/C15H29O4P/c1-13(2)7-5-8-14(3)9-6-10-15(4)11-12-19-20(16,17)18/h7,9,15H,5-6,8,10-12H2,1-4H3,(H2,16,17,18)/b14-9+							Aldrin_Cell	p_80	10.53	268.915	267.907	249.873	-1.72676e+08	1.49728e+08
0	M_dolp_L	dolichyl phosphate(2-)	C1080H1758O40P10			C00110	HMDB06353	C00110	1S/C15H29O4P/c1-13(2)7-5-8-14(3)9-6-10-15(4)11-12-19-20(16,17)18/h7,9,15H,5-6,8,10-12H2,1-4H3,(H2,16,17,18)/b14-9+							Aldrin_Cell	p_81	10.53	268.998	267.991	249.957	-8.01673e+09	5.87053e+09
0	M_dolp_L	dolichyl phosphate(2-)	C1080H1758O40P10			C00110	HMDB06353	C00110	1S/C15H29O4P/c1-13(2)7-5-8-14(3)9-6-10-15(4)11-12-19-20(16,17)18/h7,9,15H,5-6,8,10-12H2,1-4H3,(H2,16,17,18)/b14-9+							Aldrin_Cell	p_81	10.53	268.998	267.991	249.957	-8.01673e+09	5.87053e+09
0	M_dolp_L	dolichyl phosphate(2-)	C1080H1758O40P10			C00110	HMDB06353	C00110	1S/C15H29O4P/c1-13(2)7-5-8-14(3)9-6-10-15(4)11-12-19-20(16,17)18/h7,9,15H,5-6,8,10-12H2,1-4H3,(H2,16,17,18)/b14-9+							Aldrin_Cell	n_109	2.71	267.143	268.15	209.137	-4.93852e+06	5.64239e+06
0	M_dolp_L	dolichyl phosphate(2-)	C1080H1758O40P10			C00110	HMDB06353	C00110	1S/C15H29O4P/c1-13(2)7-5-8-14(3)9-6-10-15(4)11-12-19-20(16,17)18/h7,9,15H,5-6,8,10-12H2,1-4H3,(H2,16,17,18)/b14-9+							Aldrin_Cell	n_109	2.71	267.143	268.15	209.137	-4.93852e+06	5.64239e+06
0	M_dolp_L	dolichyl phosphate(2-)	C1080H1758O40P10			C00110	HMDB06353	C00110	1S/C15H29O4P/c1-13(2)7-5-8-14(3)9-6-10-15(4)11-12-19-20(16,17)18/h7,9,15H,5-6,8,10-12H2,1-4H3,(H2,16,17,18)/b14-9+							Aldrin_Cell	n_110	2.9	267.232	268.24	209.226	739082	7.91255e+06
0	M_dolp_L	dolichyl phosphate(2-)	C1080H1758O40P10			C00110	HMDB06353	C00110	1S/C15H29O4P/c1-13(2)7-5-8-14(3)9-6-10-15(4)11-12-19-20(16,17)18/h7,9,15H,5-6,8,10-12H2,1-4H3,(H2,16,17,18)/b14-9+							Aldrin_Cell	n_110	2.9	267.232	268.24	209.226	739082	7.91255e+06
0	M_dolp_L	dolichyl phosphate(2-)	C1080H1758O40P10			C00110	HMDB06353	C00110	1S/C15H29O4P/c1-13(2)7-5-8-14(3)9-6-10-15(4)11-12-19-20(16,17)18/h7,9,15H,5-6,8,10-12H2,1-4H3,(H2,16,17,18)/b14-9+							Aldrin_Cell	p_82	9.31	270.001	268.994	250.96	-4.07931e+08	3.19575e+08
0	M_dolp_L	dolichyl phosphate(2-)	C1080H1758O40P10			C00110	HMDB06353	C00110	1S/C15H29O4P/c1-13(2)7-5-8-14(3)9-6-10-15(4)11-12-19-20(16,17)18/h7,9,15H,5-6,8,10-12H2,1-4H3,(H2,16,17,18)/b14-9+							Aldrin_Cell	p_82	9.31	270.001	268.994	250.96	-4.07931e+08	3.19575e+08
0	M_dolp_L	dolichyl phosphate(2-)	C1080H1758O40P10			C00110	HMDB06353	C00110	1S/C15H29O4P/c1-13(2)7-5-8-14(3)9-6-10-15(4)11-12-19-20(16,17)18/h7,9,15H,5-6,8,10-12H2,1-4H3,(H2,16,17,18)/b14-9+							Aldrin_Cell	n_111	10.2	268.942	269.949	210.935	-3.8513e+07	3.40954e+07
0	M_dolp_L	dolichyl phosphate(2-)	C1080H1758O40P10			C00110	HMDB06353	C00110	1S/C15H29O4P/c1-13(2)7-5-8-14(3)9-6-10-15(4)11-12-19-20(16,17)18/h7,9,15H,5-6,8,10-12H2,1-4H3,(H2,16,17,18)/b14-9+							Aldrin_Cell	n_111	10.2	268.942	269.949	210.935	-3.8513e+07	3.40954e+07
0	M_dolp_L	dolichyl phosphate(2-)	C1080H1758O40P10			C00110	HMDB06353	C00110	1S/C15H29O4P/c1-13(2)7-5-8-14(3)9-6-10-15(4)11-12-19-20(16,17)18/h7,9,15H,5-6,8,10-12H2,1-4H3,(H2,16,17,18)/b14-9+							Aldrin_Cell	p_83	9.19	271.002	269.995	251.961	-3.96192e+06	1.22409e+07
0	M_dolp_L	dolichyl phosphate(2-)	C1080H1758O40P10			C00110	HMDB06353	C00110	1S/C15H29O4P/c1-13(2)7-5-8-14(3)9-6-10-15(4)11-12-19-20(16,17)18/h7,9,15H,5-6,8,10-12H2,1-4H3,(H2,16,17,18)/b14-9+							Aldrin_Cell	p_83	9.19	271.002	269.995	251.961	-3.96192e+06	1.22409e+07
0	M_dolp_L	dolichyl phosphate(2-)	C1080H1758O40P10			C00110	HMDB06353	C00110	1S/C15H29O4P/c1-13(2)7-5-8-14(3)9-6-10-15(4)11-12-19-20(16,17)18/h7,9,15H,5-6,8,10-12H2,1-4H3,(H2,16,17,18)/b14-9+							Aldrin_Cell	n_112	2.91	269.248	270.256	211.242	5.36636e+06	1.2935e+07
0	M_dolp_L	dolichyl phosphate(2-)	C1080H1758O40P10			C00110	HMDB06353	C00110	1S/C15H29O4P/c1-13(2)7-5-8-14(3)9-6-10-15(4)11-12-19-20(16,17)18/h7,9,15H,5-6,8,10-12H2,1-4H3,(H2,16,17,18)/b14-9+							Aldrin_Cell	n_112	2.91	269.248	270.256	211.242	5.36636e+06	1.2935e+07
0	M_dolp_L	dolichyl phosphate(2-)	C1080H1758O40P10			C00110	HMDB06353	C00110	1S/C15H29O4P/c1-13(2)7-5-8-14(3)9-6-10-15(4)11-12-19-20(16,17)18/h7,9,15H,5-6,8,10-12H2,1-4H3,(H2,16,17,18)/b14-9+							Aldrin_Cell	p_84	3.64	272.258	271.251	253.217	-1.28958e+07	5.37123e+06
0	M_dolp_L	dolichyl phosphate(2-)	C1080H1758O40P10			C00110	HMDB06353	C00110	1S/C15H29O4P/c1-13(2)7-5-8-14(3)9-6-10-15(4)11-12-19-20(16,17)18/h7,9,15H,5-6,8,10-12H2,1-4H3,(H2,16,17,18)/b14-9+							Aldrin_Cell	p_84	3.64	272.258	271.251	253.217	-1.28958e+07	5.37123e+06
0	M_dolp_L	dolichyl phosphate(2-)	C1080H1758O40P10			C00110	HMDB06353	C00110	1S/C15H29O4P/c1-13(2)7-5-8-14(3)9-6-10-15(4)11-12-19-20(16,17)18/h7,9,15H,5-6,8,10-12H2,1-4H3,(H2,16,17,18)/b14-9+							Aldrin_Cell	n_113	10.24	272.088	273.095	214.082	-7.42731e+06	2.30331e+07
0	M_dolp_L	dolichyl phosphate(2-)	C1080H1758O40P10			C00110	HMDB06353	C00110	1S/C15H29O4P/c1-13(2)7-5-8-14(3)9-6-10-15(4)11-12-19-20(16,17)18/h7,9,15H,5-6,8,10-12H2,1-4H3,(H2,16,17,18)/b14-9+							Aldrin_Cell	n_113	10.24	272.088	273.095	214.082	-7.42731e+06	2.30331e+07
0	M_dolp_L	dolichyl phosphate(2-)	C1080H1758O40P10			C00110	HMDB06353	C00110	1S/C15H29O4P/c1-13(2)7-5-8-14(3)9-6-10-15(4)11-12-19-20(16,17)18/h7,9,15H,5-6,8,10-12H2,1-4H3,(H2,16,17,18)/b14-9+							Aldrin_Cell	n_114	3.29	273.034	274.041	215.027	-9.58255e+06	3.52689e+06
0	M_dolp_L	dolichyl phosphate(2-)	C1080H1758O40P10			C00110	HMDB06353	C00110	1S/C15H29O4P/c1-13(2)7-5-8-14(3)9-6-10-15(4)11-12-19-20(16,17)18/h7,9,15H,5-6,8,10-12H2,1-4H3,(H2,16,17,18)/b14-9+							Aldrin_Cell	n_114	3.29	273.034	274.041	215.027	-9.58255e+06	3.52689e+06
0	M_dolp_L	dolichyl phosphate(2-)	C1080H1758O40P10			C00110	HMDB06353	C00110	1S/C15H29O4P/c1-13(2)7-5-8-14(3)9-6-10-15(4)11-12-19-20(16,17)18/h7,9,15H,5-6,8,10-12H2,1-4H3,(H2,16,17,18)/b14-9+							Aldrin_Cell	p_85	3.29	275.048	274.041	256.007	-1.32652e+07	5.84738e+06
0	M_dolp_L	dolichyl phosphate(2-)	C1080H1758O40P10			C00110	HMDB06353	C00110	1S/C15H29O4P/c1-13(2)7-5-8-14(3)9-6-10-15(4)11-12-19-20(16,17)18/h7,9,15H,5-6,8,10-12H2,1-4H3,(H2,16,17,18)/b14-9+							Aldrin_Cell	p_85	3.29	275.048	274.041	256.007	-1.32652e+07	5.84738e+06
0	M_dolp_L	dolichyl phosphate(2-)	C1080H1758O40P10			C00110	HMDB06353	C00110	1S/C15H29O4P/c1-13(2)7-5-8-14(3)9-6-10-15(4)11-12-19-20(16,17)18/h7,9,15H,5-6,8,10-12H2,1-4H3,(H2,16,17,18)/b14-9+							Aldrin_Cell	n_115	9.16	276.991	277.999	218.985	-1.96805e+08	1.40061e+08
0	M_dolp_L	dolichyl phosphate(2-)	C1080H1758O40P10			C00110	HMDB06353	C00110	1S/C15H29O4P/c1-13(2)7-5-8-14(3)9-6-10-15(4)11-12-19-20(16,17)18/h7,9,15H,5-6,8,10-12H2,1-4H3,(H2,16,17,18)/b14-9+							Aldrin_Cell	n_115	9.16	276.991	277.999	218.985	-1.96805e+08	1.40061e+08
0	M_dolp_L	dolichyl phosphate(2-)	C1080H1758O40P10			C00110	HMDB06353	C00110	1S/C15H29O4P/c1-13(2)7-5-8-14(3)9-6-10-15(4)11-12-19-20(16,17)18/h7,9,15H,5-6,8,10-12H2,1-4H3,(H2,16,17,18)/b14-9+							Aldrin_Cell	p_86	14.72	280.091	279.084	261.05	-5.34465e+07	5.41985e+07
0	M_dolp_L	dolichyl phosphate(2-)	C1080H1758O40P10			C00110	HMDB06353	C00110	1S/C15H29O4P/c1-13(2)7-5-8-14(3)9-6-10-15(4)11-12-19-20(16,17)18/h7,9,15H,5-6,8,10-12H2,1-4H3,(H2,16,17,18)/b14-9+							Aldrin_Cell	p_86	14.72	280.091	279.084	261.05	-5.34465e+07	5.41985e+07
0	M_dolp_L	dolichyl phosphate(2-)	C1080H1758O40P10			C00110	HMDB06353	C00110	1S/C15H29O4P/c1-13(2)7-5-8-14(3)9-6-10-15(4)11-12-19-20(16,17)18/h7,9,15H,5-6,8,10-12H2,1-4H3,(H2,16,17,18)/b14-9+							Aldrin_Cell	p_87	14.73	281.095	280.087	262.054	-4.55675e+06	2.96705e+06
0	M_dolp_L	dolichyl phosphate(2-)	C1080H1758O40P10			C00110	HMDB06353	C00110	1S/C15H29O4P/c1-13(2)7-5-8-14(3)9-6-10-15(4)11-12-19-20(16,17)18/h7,9,15H,5-6,8,10-12H2,1-4H3,(H2,16,17,18)/b14-9+							Aldrin_Cell	p_87	14.73	281.095	280.087	262.054	-4.55675e+06	2.96705e+06
0	M_dolp_L	dolichyl phosphate(2-)	C1080H1758O40P10			C00110	HMDB06353	C00110	1S/C15H29O4P/c1-13(2)7-5-8-14(3)9-6-10-15(4)11-12-19-20(16,17)18/h7,9,15H,5-6,8,10-12H2,1-4H3,(H2,16,17,18)/b14-9+							Aldrin_Cell	n_116	2.92	279.233	280.24	221.226	-1.31326e+07	1.07927e+07
0	M_dolp_L	dolichyl phosphate(2-)	C1080H1758O40P10			C00110	HMDB06353	C00110	1S/C15H29O4P/c1-13(2)7-5-8-14(3)9-6-10-15(4)11-12-19-20(16,17)18/h7,9,15H,5-6,8,10-12H2,1-4H3,(H2,16,17,18)/b14-9+							Aldrin_Cell	n_116	2.92	279.233	280.24	221.226	-1.31326e+07	1.07927e+07
0	M_dolp_L	dolichyl phosphate(2-)	C1080H1758O40P10			C00110	HMDB06353	C00110	1S/C15H29O4P/c1-13(2)7-5-8-14(3)9-6-10-15(4)11-12-19-20(16,17)18/h7,9,15H,5-6,8,10-12H2,1-4H3,(H2,16,17,18)/b14-9+							Aldrin_Cell	n_117	2.94	281.248	282.256	223.242	1.09554e+07	1.45931e+08
0	M_dolp_L	dolichyl phosphate(2-)	C1080H1758O40P10			C00110	HMDB06353	C00110	1S/C15H29O4P/c1-13(2)7-5-8-14(3)9-6-10-15(4)11-12-19-20(16,17)18/h7,9,15H,5-6,8,10-12H2,1-4H3,(H2,16,17,18)/b14-9+							Aldrin_Cell	n_117	2.94	281.248	282.256	223.242	1.09554e+07	1.45931e+08
0	M_dolp_L	dolichyl phosphate(2-)	C1080H1758O40P10			C00110	HMDB06353	C00110	1S/C15H29O4P/c1-13(2)7-5-8-14(3)9-6-10-15(4)11-12-19-20(16,17)18/h7,9,15H,5-6,8,10-12H2,1-4H3,(H2,16,17,18)/b14-9+							Aldrin_Cell	n_118	2.9	282.252	283.259	224.245	1.46922e+06	2.17785e+07
0	M_dolp_L	dolichyl phosphate(2-)	C1080H1758O40P10			C00110	HMDB06353	C00110	1S/C15H29O4P/c1-13(2)7-5-8-14(3)9-6-10-15(4)11-12-19-20(16,17)18/h7,9,15H,5-6,8,10-12H2,1-4H3,(H2,16,17,18)/b14-9+							Aldrin_Cell	n_118	2.9	282.252	283.259	224.245	1.46922e+06	2.17785e+07
0	M_dolp_L	dolichyl phosphate(2-)	C1080H1758O40P10			C00110	HMDB06353	C00110	1S/C15H29O4P/c1-13(2)7-5-8-14(3)9-6-10-15(4)11-12-19-20(16,17)18/h7,9,15H,5-6,8,10-12H2,1-4H3,(H2,16,17,18)/b14-9+							Aldrin_Cell	p_88	10.24	284.888	283.881	265.847	-5.12718e+07	5.4008e+07
0	M_dolp_L	dolichyl phosphate(2-)	C1080H1758O40P10			C00110	HMDB06353	C00110	1S/C15H29O4P/c1-13(2)7-5-8-14(3)9-6-10-15(4)11-12-19-20(16,17)18/h7,9,15H,5-6,8,10-12H2,1-4H3,(H2,16,17,18)/b14-9+							Aldrin_Cell	p_88	10.24	284.888	283.881	265.847	-5.12718e+07	5.4008e+07
0	M_dolp_L	dolichyl phosphate(2-)	C1080H1758O40P10			C00110	HMDB06353	C00110	1S/C15H29O4P/c1-13(2)7-5-8-14(3)9-6-10-15(4)11-12-19-20(16,17)18/h7,9,15H,5-6,8,10-12H2,1-4H3,(H2,16,17,18)/b14-9+							Aldrin_Cell	n_119	10.31	282.957	283.965	224.951	-1.09752e+08	1.05039e+08
0	M_dolp_L	dolichyl phosphate(2-)	C1080H1758O40P10			C00110	HMDB06353	C00110	1S/C15H29O4P/c1-13(2)7-5-8-14(3)9-6-10-15(4)11-12-19-20(16,17)18/h7,9,15H,5-6,8,10-12H2,1-4H3,(H2,16,17,18)/b14-9+							Aldrin_Cell	n_119	10.31	282.957	283.965	224.951	-1.09752e+08	1.05039e+08
0	M_dolp_L	dolichyl phosphate(2-)	C1080H1758O40P10			C00110	HMDB06353	C00110	1S/C15H29O4P/c1-13(2)7-5-8-14(3)9-6-10-15(4)11-12-19-20(16,17)18/h7,9,15H,5-6,8,10-12H2,1-4H3,(H2,16,17,18)/b14-9+							Aldrin_Cell	n_120	2.94	283.264	284.271	225.257	1.89739e+06	1.213e+08
0	M_dolp_L	dolichyl phosphate(2-)	C1080H1758O40P10			C00110	HMDB06353	C00110	1S/C15H29O4P/c1-13(2)7-5-8-14(3)9-6-10-15(4)11-12-19-20(16,17)18/h7,9,15H,5-6,8,10-12H2,1-4H3,(H2,16,17,18)/b14-9+							Aldrin_Cell	n_120	2.94	283.264	284.271	225.257	1.89739e+06	1.213e+08
0	M_dolp_L	dolichyl phosphate(2-)	C1080H1758O40P10			C00110	HMDB06353	C00110	1S/C15H29O4P/c1-13(2)7-5-8-14(3)9-6-10-15(4)11-12-19-20(16,17)18/h7,9,15H,5-6,8,10-12H2,1-4H3,(H2,16,17,18)/b14-9+							Aldrin_Cell	n_121	2.89	284.267	285.274	226.261	227866	1.56508e+07
0	M_dolp_L	dolichyl phosphate(2-)	C1080H1758O40P10			C00110	HMDB06353	C00110	1S/C15H29O4P/c1-13(2)7-5-8-14(3)9-6-10-15(4)11-12-19-20(16,17)18/h7,9,15H,5-6,8,10-12H2,1-4H3,(H2,16,17,18)/b14-9+							Aldrin_Cell	n_121	2.89	284.267	285.274	226.261	227866	1.56508e+07
0	M_dolp_L	dolichyl phosphate(2-)	C1080H1758O40P10			C00110	HMDB06353	C00110	1S/C15H29O4P/c1-13(2)7-5-8-14(3)9-6-10-15(4)11-12-19-20(16,17)18/h7,9,15H,5-6,8,10-12H2,1-4H3,(H2,16,17,18)/b14-9+							Aldrin_Cell	n_122	10.01	285.113	286.12	227.106	-4.76977e+08	3.9144e+08
0	M_dolp_L	dolichyl phosphate(2-)	C1080H1758O40P10			C00110	HMDB06353	C00110	1S/C15H29O4P/c1-13(2)7-5-8-14(3)9-6-10-15(4)11-12-19-20(16,17)18/h7,9,15H,5-6,8,10-12H2,1-4H3,(H2,16,17,18)/b14-9+							Aldrin_Cell	n_122	10.01	285.113	286.12	227.106	-4.76977e+08	3.9144e+08
0	M_dolp_L	dolichyl phosphate(2-)	C1080H1758O40P10			C00110	HMDB06353	C00110	1S/C15H29O4P/c1-13(2)7-5-8-14(3)9-6-10-15(4)11-12-19-20(16,17)18/h7,9,15H,5-6,8,10-12H2,1-4H3,(H2,16,17,18)/b14-9+							Aldrin_Cell	p_89	10.3	287.959	286.952	268.918	-1.59692e+07	1.49372e+07
0	M_dolp_L	dolichyl phosphate(2-)	C1080H1758O40P10			C00110	HMDB06353	C00110	1S/C15H29O4P/c1-13(2)7-5-8-14(3)9-6-10-15(4)11-12-19-20(16,17)18/h7,9,15H,5-6,8,10-12H2,1-4H3,(H2,16,17,18)/b14-9+							Aldrin_Cell	p_89	10.3	287.959	286.952	268.918	-1.59692e+07	1.49372e+07
0	M_dolp_L	dolichyl phosphate(2-)	C1080H1758O40P10			C00110	HMDB06353	C00110	1S/C15H29O4P/c1-13(2)7-5-8-14(3)9-6-10-15(4)11-12-19-20(16,17)18/h7,9,15H,5-6,8,10-12H2,1-4H3,(H2,16,17,18)/b14-9+							Aldrin_Cell	p_90	4.99	288.289	287.282	269.248	-3.71285e+07	3.10136e+07
0	M_dolp_L	dolichyl phosphate(2-)	C1080H1758O40P10			C00110	HMDB06353	C00110	1S/C15H29O4P/c1-13(2)7-5-8-14(3)9-6-10-15(4)11-12-19-20(16,17)18/h7,9,15H,5-6,8,10-12H2,1-4H3,(H2,16,17,18)/b14-9+							Aldrin_Cell	p_90	4.99	288.289	287.282	269.248	-3.71285e+07	3.10136e+07
0	M_dolp_L	dolichyl phosphate(2-)	C1080H1758O40P10			C00110	HMDB06353	C00110	1S/C15H29O4P/c1-13(2)7-5-8-14(3)9-6-10-15(4)11-12-19-20(16,17)18/h7,9,15H,5-6,8,10-12H2,1-4H3,(H2,16,17,18)/b14-9+							Aldrin_Cell	n_123	9.98	291.007	292.014	233.001	-9.60175e+08	6.90397e+08
0	M_dolp_L	dolichyl phosphate(2-)	C1080H1758O40P10			C00110	HMDB06353	C00110	1S/C15H29O4P/c1-13(2)7-5-8-14(3)9-6-10-15(4)11-12-19-20(16,17)18/h7,9,15H,5-6,8,10-12H2,1-4H3,(H2,16,17,18)/b14-9+							Aldrin_Cell	n_123	9.98	291.007	292.014	233.001	-9.60175e+08	6.90397e+08
0	M_dolp_L	dolichyl phosphate(2-)	C1080H1758O40P10			C00110	HMDB06353	C00110	1S/C15H29O4P/c1-13(2)7-5-8-14(3)9-6-10-15(4)11-12-19-20(16,17)18/h7,9,15H,5-6,8,10-12H2,1-4H3,(H2,16,17,18)/b14-9+							Aldrin_Cell	n_124	9.86	292.923	293.93	234.916	-7.18851e+06	2.63307e+07
0	M_dolp_L	dolichyl phosphate(2-)	C1080H1758O40P10			C00110	HMDB06353	C00110	1S/C15H29O4P/c1-13(2)7-5-8-14(3)9-6-10-15(4)11-12-19-20(16,17)18/h7,9,15H,5-6,8,10-12H2,1-4H3,(H2,16,17,18)/b14-9+							Aldrin_Cell	n_124	9.86	292.923	293.93	234.916	-7.18851e+06	2.63307e+07
0	M_dolp_L	dolichyl phosphate(2-)	C1080H1758O40P10			C00110	HMDB06353	C00110	1S/C15H29O4P/c1-13(2)7-5-8-14(3)9-6-10-15(4)11-12-19-20(16,17)18/h7,9,15H,5-6,8,10-12H2,1-4H3,(H2,16,17,18)/b14-9+							Aldrin_Cell	n_125	2.72	293.179	294.186	235.172	-1.882e+07	5.38197e+07
0	M_dolp_L	dolichyl phosphate(2-)	C1080H1758O40P10			C00110	HMDB06353	C00110	1S/C15H29O4P/c1-13(2)7-5-8-14(3)9-6-10-15(4)11-12-19-20(16,17)18/h7,9,15H,5-6,8,10-12H2,1-4H3,(H2,16,17,18)/b14-9+							Aldrin_Cell	n_125	2.72	293.179	294.186	235.172	-1.882e+07	5.38197e+07
0	M_dolp_L	dolichyl phosphate(2-)	C1080H1758O40P10			C00110	HMDB06353	C00110	1S/C15H29O4P/c1-13(2)7-5-8-14(3)9-6-10-15(4)11-12-19-20(16,17)18/h7,9,15H,5-6,8,10-12H2,1-4H3,(H2,16,17,18)/b14-9+							Aldrin_Cell	p_91	10.81	296.009	295.001	276.968	-4.89165e+07	2.01677e+07
0	M_dolp_L	dolichyl phosphate(2-)	C1080H1758O40P10			C00110	HMDB06353	C00110	1S/C15H29O4P/c1-13(2)7-5-8-14(3)9-6-10-15(4)11-12-19-20(16,17)18/h7,9,15H,5-6,8,10-12H2,1-4H3,(H2,16,17,18)/b14-9+							Aldrin_Cell	p_91	10.81	296.009	295.001	276.968	-4.89165e+07	2.01677e+07
0	M_dolp_L	dolichyl phosphate(2-)	C1080H1758O40P10			C00110	HMDB06353	C00110	1S/C15H29O4P/c1-13(2)7-5-8-14(3)9-6-10-15(4)11-12-19-20(16,17)18/h7,9,15H,5-6,8,10-12H2,1-4H3,(H2,16,17,18)/b14-9+							Aldrin_Cell	p_92	14.71	296.065	295.058	277.024	-4.25133e+06	3.88645e+06
0	M_dolp_L	dolichyl phosphate(2-)	C1080H1758O40P10			C00110	HMDB06353	C00110	1S/C15H29O4P/c1-13(2)7-5-8-14(3)9-6-10-15(4)11-12-19-20(16,17)18/h7,9,15H,5-6,8,10-12H2,1-4H3,(H2,16,17,18)/b14-9+							Aldrin_Cell	p_92	14.71	296.065	295.058	277.024	-4.25133e+06	3.88645e+06
0	M_dolp_L	dolichyl phosphate(2-)	C1080H1758O40P10			C00110	HMDB06353	C00110	1S/C15H29O4P/c1-13(2)7-5-8-14(3)9-6-10-15(4)11-12-19-20(16,17)18/h7,9,15H,5-6,8,10-12H2,1-4H3,(H2,16,17,18)/b14-9+							Aldrin_Cell	n_126	2.67	294.182	295.189	236.176	-3.46052e+06	3.76289e+06
0	M_dolp_L	dolichyl phosphate(2-)	C1080H1758O40P10			C00110	HMDB06353	C00110	1S/C15H29O4P/c1-13(2)7-5-8-14(3)9-6-10-15(4)11-12-19-20(16,17)18/h7,9,15H,5-6,8,10-12H2,1-4H3,(H2,16,17,18)/b14-9+							Aldrin_Cell	n_126	2.67	294.182	295.189	236.176	-3.46052e+06	3.76289e+06
0	M_dolp_L	dolichyl phosphate(2-)	C1080H1758O40P10			C00110	HMDB06353	C00110	1S/C15H29O4P/c1-13(2)7-5-8-14(3)9-6-10-15(4)11-12-19-20(16,17)18/h7,9,15H,5-6,8,10-12H2,1-4H3,(H2,16,17,18)/b14-9+							Aldrin_Cell	n_127	2.74	297.153	298.16	239.146	-4.70838e+06	2.16165e+07
0	M_dolp_L	dolichyl phosphate(2-)	C1080H1758O40P10			C00110	HMDB06353	C00110	1S/C15H29O4P/c1-13(2)7-5-8-14(3)9-6-10-15(4)11-12-19-20(16,17)18/h7,9,15H,5-6,8,10-12H2,1-4H3,(H2,16,17,18)/b14-9+							Aldrin_Cell	n_127	2.74	297.153	298.16	239.146	-4.70838e+06	2.16165e+07
0	M_dolp_L	dolichyl phosphate(2-)	C1080H1758O40P10			C00110	HMDB06353	C00110	1S/C15H29O4P/c1-13(2)7-5-8-14(3)9-6-10-15(4)11-12-19-20(16,17)18/h7,9,15H,5-6,8,10-12H2,1-4H3,(H2,16,17,18)/b14-9+							Aldrin_Cell	p_93	3.46	300.289	299.282	281.248	-3.61326e+06	4.25769e+06
0	M_dolp_L	dolichyl phosphate(2-)	C1080H1758O40P10			C00110	HMDB06353	C00110	1S/C15H29O4P/c1-13(2)7-5-8-14(3)9-6-10-15(4)11-12-19-20(16,17)18/h7,9,15H,5-6,8,10-12H2,1-4H3,(H2,16,17,18)/b14-9+							Aldrin_Cell	p_93	3.46	300.289	299.282	281.248	-3.61326e+06	4.25769e+06
0	M_dolp_L	dolichyl phosphate(2-)	C1080H1758O40P10			C00110	HMDB06353	C00110	1S/C15H29O4P/c1-13(2)7-5-8-14(3)9-6-10-15(4)11-12-19-20(16,17)18/h7,9,15H,5-6,8,10-12H2,1-4H3,(H2,16,17,18)/b14-9+							Aldrin_Cell	n_128	10.23	298.931	299.938	240.924	-2.51192e+06	2.7137e+06
0	M_dolp_L	dolichyl phosphate(2-)	C1080H1758O40P10			C00110	HMDB06353	C00110	1S/C15H29O4P/c1-13(2)7-5-8-14(3)9-6-10-15(4)11-12-19-20(16,17)18/h7,9,15H,5-6,8,10-12H2,1-4H3,(H2,16,17,18)/b14-9+							Aldrin_Cell	n_128	10.23	298.931	299.938	240.924	-2.51192e+06	2.7137e+06
0	M_dolp_L	dolichyl phosphate(2-)	C1080H1758O40P10			C00110	HMDB06353	C00110	1S/C15H29O4P/c1-13(2)7-5-8-14(3)9-6-10-15(4)11-12-19-20(16,17)18/h7,9,15H,5-6,8,10-12H2,1-4H3,(H2,16,17,18)/b14-9+							Aldrin_Cell	n_129	14.61	302.101	303.108	244.094	-6.10834e+06	9.71569e+06
0	M_dolp_L	dolichyl phosphate(2-)	C1080H1758O40P10			C00110	HMDB06353	C00110	1S/C15H29O4P/c1-13(2)7-5-8-14(3)9-6-10-15(4)11-12-19-20(16,17)18/h7,9,15H,5-6,8,10-12H2,1-4H3,(H2,16,17,18)/b14-9+							Aldrin_Cell	n_129	14.61	302.101	303.108	244.094	-6.10834e+06	9.71569e+06
0	M_dolp_L	dolichyl phosphate(2-)	C1080H1758O40P10			C00110	HMDB06353	C00110	1S/C15H29O4P/c1-13(2)7-5-8-14(3)9-6-10-15(4)11-12-19-20(16,17)18/h7,9,15H,5-6,8,10-12H2,1-4H3,(H2,16,17,18)/b14-9+							Aldrin_Cell	n_130	8.92	302.533	303.54	244.526	-1.84762e+07	5.77913e+07
0	M_dolp_L	dolichyl phosphate(2-)	C1080H1758O40P10			C00110	HMDB06353	C00110	1S/C15H29O4P/c1-13(2)7-5-8-14(3)9-6-10-15(4)11-12-19-20(16,17)18/h7,9,15H,5-6,8,10-12H2,1-4H3,(H2,16,17,18)/b14-9+							Aldrin_Cell	n_130	8.92	302.533	303.54	244.526	-1.84762e+07	5.77913e+07
0	M_dolp_L	dolichyl phosphate(2-)	C1080H1758O40P10			C00110	HMDB06353	C00110	1S/C15H29O4P/c1-13(2)7-5-8-14(3)9-6-10-15(4)11-12-19-20(16,17)18/h7,9,15H,5-6,8,10-12H2,1-4H3,(H2,16,17,18)/b14-9+							Aldrin_Cell	p_94	10.3	306.87	305.863	287.829	-1.55395e+07	1.7233e+07
0	M_dolp_L	dolichyl phosphate(2-)	C1080H1758O40P10			C00110	HMDB06353	C00110	1S/C15H29O4P/c1-13(2)7-5-8-14(3)9-6-10-15(4)11-12-19-20(16,17)18/h7,9,15H,5-6,8,10-12H2,1-4H3,(H2,16,17,18)/b14-9+							Aldrin_Cell	p_94	10.3	306.87	305.863	287.829	-1.55395e+07	1.7233e+07
0	M_dolp_L	dolichyl phosphate(2-)	C1080H1758O40P10			C00110	HMDB06353	C00110	1S/C15H29O4P/c1-13(2)7-5-8-14(3)9-6-10-15(4)11-12-19-20(16,17)18/h7,9,15H,5-6,8,10-12H2,1-4H3,(H2,16,17,18)/b14-9+							Aldrin_Cell	n_131	9.89	305.023	306.03	247.016	-1.64795e+09	1.22088e+09
0	M_dolp_L	dolichyl phosphate(2-)	C1080H1758O40P10			C00110	HMDB06353	C00110	1S/C15H29O4P/c1-13(2)7-5-8-14(3)9-6-10-15(4)11-12-19-20(16,17)18/h7,9,15H,5-6,8,10-12H2,1-4H3,(H2,16,17,18)/b14-9+							Aldrin_Cell	n_131	9.89	305.023	306.03	247.016	-1.64795e+09	1.22088e+09
0	M_dolp_L	dolichyl phosphate(2-)	C1080H1758O40P10			C00110	HMDB06353	C00110	1S/C15H29O4P/c1-13(2)7-5-8-14(3)9-6-10-15(4)11-12-19-20(16,17)18/h7,9,15H,5-6,8,10-12H2,1-4H3,(H2,16,17,18)/b14-9+							Aldrin_Cell	n_132	14.11	305.068	306.076	247.062	-1.72974e+07	2.14201e+07
0	M_dolp_L	dolichyl phosphate(2-)	C1080H1758O40P10			C00110	HMDB06353	C00110	1S/C15H29O4P/c1-13(2)7-5-8-14(3)9-6-10-15(4)11-12-19-20(16,17)18/h7,9,15H,5-6,8,10-12H2,1-4H3,(H2,16,17,18)/b14-9+							Aldrin_Cell	n_132	14.11	305.068	306.076	247.062	-1.72974e+07	2.14201e+07
0	M_dolp_L	dolichyl phosphate(2-)	C1080H1758O40P10			C00110	HMDB06353	C00110	1S/C15H29O4P/c1-13(2)7-5-8-14(3)9-6-10-15(4)11-12-19-20(16,17)18/h7,9,15H,5-6,8,10-12H2,1-4H3,(H2,16,17,18)/b14-9+							Aldrin_Cell	n_133	14.03	305.57	306.577	247.563	-3.85797e+06	4.50843e+06
0	M_dolp_L	dolichyl phosphate(2-)	C1080H1758O40P10			C00110	HMDB06353	C00110	1S/C15H29O4P/c1-13(2)7-5-8-14(3)9-6-10-15(4)11-12-19-20(16,17)18/h7,9,15H,5-6,8,10-12H2,1-4H3,(H2,16,17,18)/b14-9+							Aldrin_Cell	n_133	14.03	305.57	306.577	247.563	-3.85797e+06	4.50843e+06
0	M_dolp_L	dolichyl phosphate(2-)	C1080H1758O40P10			C00110	HMDB06353	C00110	1S/C15H29O4P/c1-13(2)7-5-8-14(3)9-6-10-15(4)11-12-19-20(16,17)18/h7,9,15H,5-6,8,10-12H2,1-4H3,(H2,16,17,18)/b14-9+							Aldrin_Cell	n_134	9.1	306.026	307.033	248.019	-3.92036e+06	1.36428e+07
0	M_dolp_L	dolichyl phosphate(2-)	C1080H1758O40P10			C00110	HMDB06353	C00110	1S/C15H29O4P/c1-13(2)7-5-8-14(3)9-6-10-15(4)11-12-19-20(16,17)18/h7,9,15H,5-6,8,10-12H2,1-4H3,(H2,16,17,18)/b14-9+							Aldrin_Cell	n_134	9.1	306.026	307.033	248.019	-3.92036e+06	1.36428e+07
0	M_dolp_L	dolichyl phosphate(2-)	C1080H1758O40P10			C00110	HMDB06353	C00110	1S/C15H29O4P/c1-13(2)7-5-8-14(3)9-6-10-15(4)11-12-19-20(16,17)18/h7,9,15H,5-6,8,10-12H2,1-4H3,(H2,16,17,18)/b14-9+							Aldrin_Cell	p_95	10.54	308.09	307.083	289.049	-2.47097e+08	9.14207e+08
0	M_dolp_L	dolichyl phosphate(2-)	C1080H1758O40P10			C00110	HMDB06353	C00110	1S/C15H29O4P/c1-13(2)7-5-8-14(3)9-6-10-15(4)11-12-19-20(16,17)18/h7,9,15H,5-6,8,10-12H2,1-4H3,(H2,16,17,18)/b14-9+							Aldrin_Cell	p_95	10.54	308.09	307.083	289.049	-2.47097e+08	9.14207e+08
0	M_dolp_L	dolichyl phosphate(2-)	C1080H1758O40P10			C00110	HMDB06353	C00110	1S/C15H29O4P/c1-13(2)7-5-8-14(3)9-6-10-15(4)11-12-19-20(16,17)18/h7,9,15H,5-6,8,10-12H2,1-4H3,(H2,16,17,18)/b14-9+							Aldrin_Cell	n_135	10.56	306.076	307.084	248.07	-3.80917e+08	1.24671e+09
0	M_dolp_L	dolichyl phosphate(2-)	C1080H1758O40P10			C00110	HMDB06353	C00110	1S/C15H29O4P/c1-13(2)7-5-8-14(3)9-6-10-15(4)11-12-19-20(16,17)18/h7,9,15H,5-6,8,10-12H2,1-4H3,(H2,16,17,18)/b14-9+							Aldrin_Cell	n_135	10.56	306.076	307.084	248.07	-3.80917e+08	1.24671e+09
0	M_dolp_L	dolichyl phosphate(2-)	C1080H1758O40P10			C00110	HMDB06353	C00110	1S/C15H29O4P/c1-13(2)7-5-8-14(3)9-6-10-15(4)11-12-19-20(16,17)18/h7,9,15H,5-6,8,10-12H2,1-4H3,(H2,16,17,18)/b14-9+							Aldrin_Cell	n_136	10.42	307.079	308.087	249.073	-4.084e+07	1.22199e+08
0	M_dolp_L	dolichyl phosphate(2-)	C1080H1758O40P10			C00110	HMDB06353	C00110	1S/C15H29O4P/c1-13(2)7-5-8-14(3)9-6-10-15(4)11-12-19-20(16,17)18/h7,9,15H,5-6,8,10-12H2,1-4H3,(H2,16,17,18)/b14-9+							Aldrin_Cell	n_136	10.42	307.079	308.087	249.073	-4.084e+07	1.22199e+08
0	M_dolp_L	dolichyl phosphate(2-)	C1080H1758O40P10			C00110	HMDB06353	C00110	1S/C15H29O4P/c1-13(2)7-5-8-14(3)9-6-10-15(4)11-12-19-20(16,17)18/h7,9,15H,5-6,8,10-12H2,1-4H3,(H2,16,17,18)/b14-9+							Aldrin_Cell	p_96	10.35	309.094	308.087	290.053	-2.65271e+07	9.38019e+07
0	M_dolp_L	dolichyl phosphate(2-)	C1080H1758O40P10			C00110	HMDB06353	C00110	1S/C15H29O4P/c1-13(2)7-5-8-14(3)9-6-10-15(4)11-12-19-20(16,17)18/h7,9,15H,5-6,8,10-12H2,1-4H3,(H2,16,17,18)/b14-9+							Aldrin_Cell	p_96	10.35	309.094	308.087	290.053	-2.65271e+07	9.38019e+07
0	M_dolp_L	dolichyl phosphate(2-)	C1080H1758O40P10			C00110	HMDB06353	C00110	1S/C15H29O4P/c1-13(2)7-5-8-14(3)9-6-10-15(4)11-12-19-20(16,17)18/h7,9,15H,5-6,8,10-12H2,1-4H3,(H2,16,17,18)/b14-9+							Aldrin_Cell	p_97	10.24	310.086	309.079	291.045	-8.04564e+06	2.96716e+07
0	M_dolp_L	dolichyl phosphate(2-)	C1080H1758O40P10			C00110	HMDB06353	C00110	1S/C15H29O4P/c1-13(2)7-5-8-14(3)9-6-10-15(4)11-12-19-20(16,17)18/h7,9,15H,5-6,8,10-12H2,1-4H3,(H2,16,17,18)/b14-9+							Aldrin_Cell	p_97	10.24	310.086	309.079	291.045	-8.04564e+06	2.96716e+07
0	M_dolp_L	dolichyl phosphate(2-)	C1080H1758O40P10			C00110	HMDB06353	C00110	1S/C15H29O4P/c1-13(2)7-5-8-14(3)9-6-10-15(4)11-12-19-20(16,17)18/h7,9,15H,5-6,8,10-12H2,1-4H3,(H2,16,17,18)/b14-9+							Aldrin_Cell	n_137	9.92	308.079	309.086	250.072	-1.97078e+07	5.81284e+07
0	M_dolp_L	dolichyl phosphate(2-)	C1080H1758O40P10			C00110	HMDB06353	C00110	1S/C15H29O4P/c1-13(2)7-5-8-14(3)9-6-10-15(4)11-12-19-20(16,17)18/h7,9,15H,5-6,8,10-12H2,1-4H3,(H2,16,17,18)/b14-9+							Aldrin_Cell	n_137	9.92	308.079	309.086	250.072	-1.97078e+07	5.81284e+07
0	M_dolp_L	dolichyl phosphate(2-)	C1080H1758O40P10			C00110	HMDB06353	C00110	1S/C15H29O4P/c1-13(2)7-5-8-14(3)9-6-10-15(4)11-12-19-20(16,17)18/h7,9,15H,5-6,8,10-12H2,1-4H3,(H2,16,17,18)/b14-9+							Aldrin_Cell	p_98	2.96	311.163	310.156	292.122	-846432	4.64063e+06
0	M_dolp_L	dolichyl phosphate(2-)	C1080H1758O40P10			C00110	HMDB06353	C00110	1S/C15H29O4P/c1-13(2)7-5-8-14(3)9-6-10-15(4)11-12-19-20(16,17)18/h7,9,15H,5-6,8,10-12H2,1-4H3,(H2,16,17,18)/b14-9+							Aldrin_Cell	p_98	2.96	311.163	310.156	292.122	-846432	4.64063e+06
0	M_dolp_L	dolichyl phosphate(2-)	C1080H1758O40P10			C00110	HMDB06353	C00110	1S/C15H29O4P/c1-13(2)7-5-8-14(3)9-6-10-15(4)11-12-19-20(16,17)18/h7,9,15H,5-6,8,10-12H2,1-4H3,(H2,16,17,18)/b14-9+							Aldrin_Cell	n_138	2.71	309.174	310.181	251.167	-1.38807e+07	8.75914e+07
0	M_dolp_L	dolichyl phosphate(2-)	C1080H1758O40P10			C00110	HMDB06353	C00110	1S/C15H29O4P/c1-13(2)7-5-8-14(3)9-6-10-15(4)11-12-19-20(16,17)18/h7,9,15H,5-6,8,10-12H2,1-4H3,(H2,16,17,18)/b14-9+							Aldrin_Cell	n_138	2.71	309.174	310.181	251.167	-1.38807e+07	8.75914e+07
0	M_dolp_L	dolichyl phosphate(2-)	C1080H1758O40P10			C00110	HMDB06353	C00110	1S/C15H29O4P/c1-13(2)7-5-8-14(3)9-6-10-15(4)11-12-19-20(16,17)18/h7,9,15H,5-6,8,10-12H2,1-4H3,(H2,16,17,18)/b14-9+							Aldrin_Cell	n_139	2.86	309.279	310.287	251.273	-793715	6.10513e+06
0	M_dolp_L	dolichyl phosphate(2-)	C1080H1758O40P10			C00110	HMDB06353	C00110	1S/C15H29O4P/c1-13(2)7-5-8-14(3)9-6-10-15(4)11-12-19-20(16,17)18/h7,9,15H,5-6,8,10-12H2,1-4H3,(H2,16,17,18)/b14-9+							Aldrin_Cell	n_139	2.86	309.279	310.287	251.273	-793715	6.10513e+06
0	M_dolp_L	dolichyl phosphate(2-)	C1080H1758O40P10			C00110	HMDB06353	C00110	1S/C15H29O4P/c1-13(2)7-5-8-14(3)9-6-10-15(4)11-12-19-20(16,17)18/h7,9,15H,5-6,8,10-12H2,1-4H3,(H2,16,17,18)/b14-9+							Aldrin_Cell	p_99	10.86	311.983	310.975	292.942	-4.62279e+06	-193315
0	M_dolp_L	dolichyl phosphate(2-)	C1080H1758O40P10			C00110	HMDB06353	C00110	1S/C15H29O4P/c1-13(2)7-5-8-14(3)9-6-10-15(4)11-12-19-20(16,17)18/h7,9,15H,5-6,8,10-12H2,1-4H3,(H2,16,17,18)/b14-9+							Aldrin_Cell	p_99	10.86	311.983	310.975	292.942	-4.62279e+06	-193315
0	M_dolp_L	dolichyl phosphate(2-)	C1080H1758O40P10			C00110	HMDB06353	C00110	1S/C15H29O4P/c1-13(2)7-5-8-14(3)9-6-10-15(4)11-12-19-20(16,17)18/h7,9,15H,5-6,8,10-12H2,1-4H3,(H2,16,17,18)/b14-9+							Aldrin_Cell	n_140	2.71	311.168	312.176	253.162	-4.27449e+06	5.17607e+07
0	M_dolp_L	dolichyl phosphate(2-)	C1080H1758O40P10			C00110	HMDB06353	C00110	1S/C15H29O4P/c1-13(2)7-5-8-14(3)9-6-10-15(4)11-12-19-20(16,17)18/h7,9,15H,5-6,8,10-12H2,1-4H3,(H2,16,17,18)/b14-9+							Aldrin_Cell	n_140	2.71	311.168	312.176	253.162	-4.27449e+06	5.17607e+07
0	M_dolp_L	dolichyl phosphate(2-)	C1080H1758O40P10			C00110	HMDB06353	C00110	1S/C15H29O4P/c1-13(2)7-5-8-14(3)9-6-10-15(4)11-12-19-20(16,17)18/h7,9,15H,5-6,8,10-12H2,1-4H3,(H2,16,17,18)/b14-9+							Aldrin_Cell	p_100	4.58	316.32	315.313	297.279	-9.59176e+06	9.00744e+06
0	M_dolp_L	dolichyl phosphate(2-)	C1080H1758O40P10			C00110	HMDB06353	C00110	1S/C15H29O4P/c1-13(2)7-5-8-14(3)9-6-10-15(4)11-12-19-20(16,17)18/h7,9,15H,5-6,8,10-12H2,1-4H3,(H2,16,17,18)/b14-9+							Aldrin_Cell	p_100	4.58	316.32	315.313	297.279	-9.59176e+06	9.00744e+06
0	M_dolp_L	dolichyl phosphate(2-)	C1080H1758O40P10			C00110	HMDB06353	C00110	1S/C15H29O4P/c1-13(2)7-5-8-14(3)9-6-10-15(4)11-12-19-20(16,17)18/h7,9,15H,5-6,8,10-12H2,1-4H3,(H2,16,17,18)/b14-9+							Aldrin_Cell	n_141	9.85	314.905	315.912	256.898	-2.33856e+06	8.72413e+06
0	M_dolp_L	dolichyl phosphate(2-)	C1080H1758O40P10			C00110	HMDB06353	C00110	1S/C15H29O4P/c1-13(2)7-5-8-14(3)9-6-10-15(4)11-12-19-20(16,17)18/h7,9,15H,5-6,8,10-12H2,1-4H3,(H2,16,17,18)/b14-9+							Aldrin_Cell	n_141	9.85	314.905	315.912	256.898	-2.33856e+06	8.72413e+06
0	M_dolp_L	dolichyl phosphate(2-)	C1080H1758O40P10			C00110	HMDB06353	C00110	1S/C15H29O4P/c1-13(2)7-5-8-14(3)9-6-10-15(4)11-12-19-20(16,17)18/h7,9,15H,5-6,8,10-12H2,1-4H3,(H2,16,17,18)/b14-9+							Aldrin_Cell	n_142	14.27	316.059	317.067	258.053	-3.93261e+06	1.95745e+06
0	M_dolp_L	dolichyl phosphate(2-)	C1080H1758O40P10			C00110	HMDB06353	C00110	1S/C15H29O4P/c1-13(2)7-5-8-14(3)9-6-10-15(4)11-12-19-20(16,17)18/h7,9,15H,5-6,8,10-12H2,1-4H3,(H2,16,17,18)/b14-9+							Aldrin_Cell	n_142	14.27	316.059	317.067	258.053	-3.93261e+06	1.95745e+06
0	M_dolp_L	dolichyl phosphate(2-)	C1080H1758O40P10			C00110	HMDB06353	C00110	1S/C15H29O4P/c1-13(2)7-5-8-14(3)9-6-10-15(4)11-12-19-20(16,17)18/h7,9,15H,5-6,8,10-12H2,1-4H3,(H2,16,17,18)/b14-9+							Aldrin_Cell	n_143	14.63	316.117	317.124	258.11	-1.42247e+07	2.27903e+07
0	M_dolp_L	dolichyl phosphate(2-)	C1080H1758O40P10			C00110	HMDB06353	C00110	1S/C15H29O4P/c1-13(2)7-5-8-14(3)9-6-10-15(4)11-12-19-20(16,17)18/h7,9,15H,5-6,8,10-12H2,1-4H3,(H2,16,17,18)/b14-9+							Aldrin_Cell	n_143	14.63	316.117	317.124	258.11	-1.42247e+07	2.27903e+07
0	M_dolp_L	dolichyl phosphate(2-)	C1080H1758O40P10			C00110	HMDB06353	C00110	1S/C15H29O4P/c1-13(2)7-5-8-14(3)9-6-10-15(4)11-12-19-20(16,17)18/h7,9,15H,5-6,8,10-12H2,1-4H3,(H2,16,17,18)/b14-9+							Aldrin_Cell	p_101	2.8	319.284	318.276	300.243	-1.95514e+06	7.60339e+06
0	M_dolp_L	dolichyl phosphate(2-)	C1080H1758O40P10			C00110	HMDB06353	C00110	1S/C15H29O4P/c1-13(2)7-5-8-14(3)9-6-10-15(4)11-12-19-20(16,17)18/h7,9,15H,5-6,8,10-12H2,1-4H3,(H2,16,17,18)/b14-9+							Aldrin_Cell	p_101	2.8	319.284	318.276	300.243	-1.95514e+06	7.60339e+06
0	M_dolp_L	dolichyl phosphate(2-)	C1080H1758O40P10			C00110	HMDB06353	C00110	1S/C15H29O4P/c1-13(2)7-5-8-14(3)9-6-10-15(4)11-12-19-20(16,17)18/h7,9,15H,5-6,8,10-12H2,1-4H3,(H2,16,17,18)/b14-9+							Aldrin_Cell	n_144	11.36	318.077	319.084	260.07	-1.26493e+07	4.74856e+07
0	M_dolp_L	dolichyl phosphate(2-)	C1080H1758O40P10			C00110	HMDB06353	C00110	1S/C15H29O4P/c1-13(2)7-5-8-14(3)9-6-10-15(4)11-12-19-20(16,17)18/h7,9,15H,5-6,8,10-12H2,1-4H3,(H2,16,17,18)/b14-9+							Aldrin_Cell	n_144	11.36	318.077	319.084	260.07	-1.26493e+07	4.74856e+07
0	M_dolp_L	dolichyl phosphate(2-)	C1080H1758O40P10			C00110	HMDB06353	C00110	1S/C15H29O4P/c1-13(2)7-5-8-14(3)9-6-10-15(4)11-12-19-20(16,17)18/h7,9,15H,5-6,8,10-12H2,1-4H3,(H2,16,17,18)/b14-9+							Aldrin_Cell	n_145	2.71	321.215	322.222	263.208	-1.02082e+07	3.98338e+06
0	M_dolp_L	dolichyl phosphate(2-)	C1080H1758O40P10			C00110	HMDB06353	C00110	1S/C15H29O4P/c1-13(2)7-5-8-14(3)9-6-10-15(4)11-12-19-20(16,17)18/h7,9,15H,5-6,8,10-12H2,1-4H3,(H2,16,17,18)/b14-9+							Aldrin_Cell	n_145	2.71	321.215	322.222	263.208	-1.02082e+07	3.98338e+06
0	M_dolp_L	dolichyl phosphate(2-)	C1080H1758O40P10			C00110	HMDB06353	C00110	1S/C15H29O4P/c1-13(2)7-5-8-14(3)9-6-10-15(4)11-12-19-20(16,17)18/h7,9,15H,5-6,8,10-12H2,1-4H3,(H2,16,17,18)/b14-9+							Aldrin_Cell	n_146	9.24	323.028	324.036	265.022	-1.9784e+06	7.92708e+06
0	M_dolp_L	dolichyl phosphate(2-)	C1080H1758O40P10			C00110	HMDB06353	C00110	1S/C15H29O4P/c1-13(2)7-5-8-14(3)9-6-10-15(4)11-12-19-20(16,17)18/h7,9,15H,5-6,8,10-12H2,1-4H3,(H2,16,17,18)/b14-9+							Aldrin_Cell	n_146	9.24	323.028	324.036	265.022	-1.9784e+06	7.92708e+06
0	M_dolp_L	dolichyl phosphate(2-)	C1080H1758O40P10			C00110	HMDB06353	C00110	1S/C15H29O4P/c1-13(2)7-5-8-14(3)9-6-10-15(4)11-12-19-20(16,17)18/h7,9,15H,5-6,8,10-12H2,1-4H3,(H2,16,17,18)/b14-9+							Aldrin_Cell	p_102	10.29	325.915	324.907	306.874	-6.96792e+06	6.80815e+06
0	M_dolp_L	dolichyl phosphate(2-)	C1080H1758O40P10			C00110	HMDB06353	C00110	1S/C15H29O4P/c1-13(2)7-5-8-14(3)9-6-10-15(4)11-12-19-20(16,17)18/h7,9,15H,5-6,8,10-12H2,1-4H3,(H2,16,17,18)/b14-9+							Aldrin_Cell	p_102	10.29	325.915	324.907	306.874	-6.96792e+06	6.80815e+06
0	M_dolp_L	dolichyl phosphate(2-)	C1080H1758O40P10			C00110	HMDB06353	C00110	1S/C15H29O4P/c1-13(2)7-5-8-14(3)9-6-10-15(4)11-12-19-20(16,17)18/h7,9,15H,5-6,8,10-12H2,1-4H3,(H2,16,17,18)/b14-9+							Aldrin_Cell	n_147	2.69	325.184	326.191	267.177	8.45763e+06	3.18854e+07
0	M_dolp_L	dolichyl phosphate(2-)	C1080H1758O40P10			C00110	HMDB06353	C00110	1S/C15H29O4P/c1-13(2)7-5-8-14(3)9-6-10-15(4)11-12-19-20(16,17)18/h7,9,15H,5-6,8,10-12H2,1-4H3,(H2,16,17,18)/b14-9+							Aldrin_Cell	n_147	2.69	325.184	326.191	267.177	8.45763e+06	3.18854e+07
0	M_dolp_L	dolichyl phosphate(2-)	C1080H1758O40P10			C00110	HMDB06353	C00110	1S/C15H29O4P/c1-13(2)7-5-8-14(3)9-6-10-15(4)11-12-19-20(16,17)18/h7,9,15H,5-6,8,10-12H2,1-4H3,(H2,16,17,18)/b14-9+							Aldrin_Cell	p_103	5.35	327.201	326.193	308.159	-3.72241e+06	1.37425e+06
0	M_dolp_L	dolichyl phosphate(2-)	C1080H1758O40P10			C00110	HMDB06353	C00110	1S/C15H29O4P/c1-13(2)7-5-8-14(3)9-6-10-15(4)11-12-19-20(16,17)18/h7,9,15H,5-6,8,10-12H2,1-4H3,(H2,16,17,18)/b14-9+							Aldrin_Cell	p_103	5.35	327.201	326.193	308.159	-3.72241e+06	1.37425e+06
0	M_dolp_L	dolichyl phosphate(2-)	C1080H1758O40P10			C00110	HMDB06353	C00110	1S/C15H29O4P/c1-13(2)7-5-8-14(3)9-6-10-15(4)11-12-19-20(16,17)18/h7,9,15H,5-6,8,10-12H2,1-4H3,(H2,16,17,18)/b14-9+							Aldrin_Cell	p_104	10.22	328.934	327.927	309.893	-8.05575e+07	8.27309e+07
0	M_dolp_L	dolichyl phosphate(2-)	C1080H1758O40P10			C00110	HMDB06353	C00110	1S/C15H29O4P/c1-13(2)7-5-8-14(3)9-6-10-15(4)11-12-19-20(16,17)18/h7,9,15H,5-6,8,10-12H2,1-4H3,(H2,16,17,18)/b14-9+							Aldrin_Cell	p_104	10.22	328.934	327.927	309.893	-8.05575e+07	8.27309e+07
0	M_dolp_L	dolichyl phosphate(2-)	C1080H1758O40P10			C00110	HMDB06353	C00110	1S/C15H29O4P/c1-13(2)7-5-8-14(3)9-6-10-15(4)11-12-19-20(16,17)18/h7,9,15H,5-6,8,10-12H2,1-4H3,(H2,16,17,18)/b14-9+							Aldrin_Cell	p_105	10.58	330.072	329.065	311.031	-2.38853e+08	1.57639e+08
0	M_dolp_L	dolichyl phosphate(2-)	C1080H1758O40P10			C00110	HMDB06353	C00110	1S/C15H29O4P/c1-13(2)7-5-8-14(3)9-6-10-15(4)11-12-19-20(16,17)18/h7,9,15H,5-6,8,10-12H2,1-4H3,(H2,16,17,18)/b14-9+							Aldrin_Cell	p_105	10.58	330.072	329.065	311.031	-2.38853e+08	1.57639e+08
0	M_dolp_L	dolichyl phosphate(2-)	C1080H1758O40P10			C00110	HMDB06353	C00110	1S/C15H29O4P/c1-13(2)7-5-8-14(3)9-6-10-15(4)11-12-19-20(16,17)18/h7,9,15H,5-6,8,10-12H2,1-4H3,(H2,16,17,18)/b14-9+							Aldrin_Cell	n_148	10.53	328.058	329.066	270.052	-2.95449e+08	1.29542e+08
0	M_dolp_L	dolichyl phosphate(2-)	C1080H1758O40P10			C00110	HMDB06353	C00110	1S/C15H29O4P/c1-13(2)7-5-8-14(3)9-6-10-15(4)11-12-19-20(16,17)18/h7,9,15H,5-6,8,10-12H2,1-4H3,(H2,16,17,18)/b14-9+							Aldrin_Cell	n_148	10.53	328.058	329.066	270.052	-2.95449e+08	1.29542e+08
0	M_dolp_L	dolichyl phosphate(2-)	C1080H1758O40P10			C00110	HMDB06353	C00110	1S/C15H29O4P/c1-13(2)7-5-8-14(3)9-6-10-15(4)11-12-19-20(16,17)18/h7,9,15H,5-6,8,10-12H2,1-4H3,(H2,16,17,18)/b14-9+							Aldrin_Cell	n_149	10.57	329.061	330.069	271.055	-8.38271e+06	218011
0	M_dolp_L	dolichyl phosphate(2-)	C1080H1758O40P10			C00110	HMDB06353	C00110	1S/C15H29O4P/c1-13(2)7-5-8-14(3)9-6-10-15(4)11-12-19-20(16,17)18/h7,9,15H,5-6,8,10-12H2,1-4H3,(H2,16,17,18)/b14-9+							Aldrin_Cell	n_149	10.57	329.061	330.069	271.055	-8.38271e+06	218011
0	M_dolp_L	dolichyl phosphate(2-)	C1080H1758O40P10			C00110	HMDB06353	C00110	1S/C15H29O4P/c1-13(2)7-5-8-14(3)9-6-10-15(4)11-12-19-20(16,17)18/h7,9,15H,5-6,8,10-12H2,1-4H3,(H2,16,17,18)/b14-9+							Aldrin_Cell	p_106	10.55	331.076	330.069	312.035	-2.43791e+07	1.25737e+07
0	M_dolp_L	dolichyl phosphate(2-)	C1080H1758O40P10			C00110	HMDB06353	C00110	1S/C15H29O4P/c1-13(2)7-5-8-14(3)9-6-10-15(4)11-12-19-20(16,17)18/h7,9,15H,5-6,8,10-12H2,1-4H3,(H2,16,17,18)/b14-9+							Aldrin_Cell	p_106	10.55	331.076	330.069	312.035	-2.43791e+07	1.25737e+07
0	M_dolp_L	dolichyl phosphate(2-)	C1080H1758O40P10			C00110	HMDB06353	C00110	1S/C15H29O4P/c1-13(2)7-5-8-14(3)9-6-10-15(4)11-12-19-20(16,17)18/h7,9,15H,5-6,8,10-12H2,1-4H3,(H2,16,17,18)/b14-9+							Aldrin_Cell	p_107	4.12	332.331	331.323	313.29	-2.87671e+07	5.35738e+07
0	M_dolp_L	dolichyl phosphate(2-)	C1080H1758O40P10			C00110	HMDB06353	C00110	1S/C15H29O4P/c1-13(2)7-5-8-14(3)9-6-10-15(4)11-12-19-20(16,17)18/h7,9,15H,5-6,8,10-12H2,1-4H3,(H2,16,17,18)/b14-9+							Aldrin_Cell	p_107	4.12	332.331	331.323	313.29	-2.87671e+07	5.35738e+07
0	M_dolp_L	dolichyl phosphate(2-)	C1080H1758O40P10			C00110	HMDB06353	C00110	1S/C15H29O4P/c1-13(2)7-5-8-14(3)9-6-10-15(4)11-12-19-20(16,17)18/h7,9,15H,5-6,8,10-12H2,1-4H3,(H2,16,17,18)/b14-9+							Aldrin_Cell	p_108	10.74	333.973	332.966	314.932	-1.90485e+07	1.04139e+07
0	M_dolp_L	dolichyl phosphate(2-)	C1080H1758O40P10			C00110	HMDB06353	C00110	1S/C15H29O4P/c1-13(2)7-5-8-14(3)9-6-10-15(4)11-12-19-20(16,17)18/h7,9,15H,5-6,8,10-12H2,1-4H3,(H2,16,17,18)/b14-9+							Aldrin_Cell	p_108	10.74	333.973	332.966	314.932	-1.90485e+07	1.04139e+07
0	M_dolp_L	dolichyl phosphate(2-)	C1080H1758O40P10			C00110	HMDB06353	C00110	1S/C15H29O4P/c1-13(2)7-5-8-14(3)9-6-10-15(4)11-12-19-20(16,17)18/h7,9,15H,5-6,8,10-12H2,1-4H3,(H2,16,17,18)/b14-9+							Aldrin_Cell	n_150	12.13	333.059	334.067	275.053	-4.78633e+06	1.76495e+07
0	M_dolp_L	dolichyl phosphate(2-)	C1080H1758O40P10			C00110	HMDB06353	C00110	1S/C15H29O4P/c1-13(2)7-5-8-14(3)9-6-10-15(4)11-12-19-20(16,17)18/h7,9,15H,5-6,8,10-12H2,1-4H3,(H2,16,17,18)/b14-9+							Aldrin_Cell	n_150	12.13	333.059	334.067	275.053	-4.78633e+06	1.76495e+07
0	M_dolp_L	dolichyl phosphate(2-)	C1080H1758O40P10			C00110	HMDB06353	C00110	1S/C15H29O4P/c1-13(2)7-5-8-14(3)9-6-10-15(4)11-12-19-20(16,17)18/h7,9,15H,5-6,8,10-12H2,1-4H3,(H2,16,17,18)/b14-9+							Aldrin_Cell	p_109	4.78	336.053	335.045	317.012	-7.54651e+06	4.09342e+07
0	M_dolp_L	dolichyl phosphate(2-)	C1080H1758O40P10			C00110	HMDB06353	C00110	1S/C15H29O4P/c1-13(2)7-5-8-14(3)9-6-10-15(4)11-12-19-20(16,17)18/h7,9,15H,5-6,8,10-12H2,1-4H3,(H2,16,17,18)/b14-9+							Aldrin_Cell	p_109	4.78	336.053	335.045	317.012	-7.54651e+06	4.09342e+07
0	M_dolp_L	dolichyl phosphate(2-)	C1080H1758O40P10			C00110	HMDB06353	C00110	1S/C15H29O4P/c1-13(2)7-5-8-14(3)9-6-10-15(4)11-12-19-20(16,17)18/h7,9,15H,5-6,8,10-12H2,1-4H3,(H2,16,17,18)/b14-9+							Aldrin_Cell	p_110	10.27	336.902	335.895	317.861	-1.31955e+07	1.28033e+07
0	M_dolp_L	dolichyl phosphate(2-)	C1080H1758O40P10			C00110	HMDB06353	C00110	1S/C15H29O4P/c1-13(2)7-5-8-14(3)9-6-10-15(4)11-12-19-20(16,17)18/h7,9,15H,5-6,8,10-12H2,1-4H3,(H2,16,17,18)/b14-9+							Aldrin_Cell	p_110	10.27	336.902	335.895	317.861	-1.31955e+07	1.28033e+07
0	M_dolp_L	dolichyl phosphate(2-)	C1080H1758O40P10			C00110	HMDB06353	C00110	1S/C15H29O4P/c1-13(2)7-5-8-14(3)9-6-10-15(4)11-12-19-20(16,17)18/h7,9,15H,5-6,8,10-12H2,1-4H3,(H2,16,17,18)/b14-9+							Aldrin_Cell	p_111	9.2	336.985	335.978	317.944	-2.7231e+08	1.95761e+08
0	M_dolp_L	dolichyl phosphate(2-)	C1080H1758O40P10			C00110	HMDB06353	C00110	1S/C15H29O4P/c1-13(2)7-5-8-14(3)9-6-10-15(4)11-12-19-20(16,17)18/h7,9,15H,5-6,8,10-12H2,1-4H3,(H2,16,17,18)/b14-9+							Aldrin_Cell	p_111	9.2	336.985	335.978	317.944	-2.7231e+08	1.95761e+08
0	M_dolp_L	dolichyl phosphate(2-)	C1080H1758O40P10			C00110	HMDB06353	C00110	1S/C15H29O4P/c1-13(2)7-5-8-14(3)9-6-10-15(4)11-12-19-20(16,17)18/h7,9,15H,5-6,8,10-12H2,1-4H3,(H2,16,17,18)/b14-9+							Aldrin_Cell	p_112	4.74	338.05	337.042	319.009	-1.5254e+07	7.95814e+07
0	M_dolp_L	dolichyl phosphate(2-)	C1080H1758O40P10			C00110	HMDB06353	C00110	1S/C15H29O4P/c1-13(2)7-5-8-14(3)9-6-10-15(4)11-12-19-20(16,17)18/h7,9,15H,5-6,8,10-12H2,1-4H3,(H2,16,17,18)/b14-9+							Aldrin_Cell	p_112	4.74	338.05	337.042	319.009	-1.5254e+07	7.95814e+07
0	M_dolp_L	dolichyl phosphate(2-)	C1080H1758O40P10			C00110	HMDB06353	C00110	1S/C15H29O4P/c1-13(2)7-5-8-14(3)9-6-10-15(4)11-12-19-20(16,17)18/h7,9,15H,5-6,8,10-12H2,1-4H3,(H2,16,17,18)/b14-9+							Aldrin_Cell	p_113	2.96	338.341	337.334	319.3	-6.19288e+06	7.15492e+06
0	M_dolp_L	dolichyl phosphate(2-)	C1080H1758O40P10			C00110	HMDB06353	C00110	1S/C15H29O4P/c1-13(2)7-5-8-14(3)9-6-10-15(4)11-12-19-20(16,17)18/h7,9,15H,5-6,8,10-12H2,1-4H3,(H2,16,17,18)/b14-9+							Aldrin_Cell	p_113	2.96	338.341	337.334	319.3	-6.19288e+06	7.15492e+06
0	M_dolp_L	dolichyl phosphate(2-)	C1080H1758O40P10			C00110	HMDB06353	C00110	1S/C15H29O4P/c1-13(2)7-5-8-14(3)9-6-10-15(4)11-12-19-20(16,17)18/h7,9,15H,5-6,8,10-12H2,1-4H3,(H2,16,17,18)/b14-9+							Aldrin_Cell	n_151	2.68	337.205	338.212	279.198	-1.93735e+06	1.07107e+07
0	M_dolp_L	dolichyl phosphate(2-)	C1080H1758O40P10			C00110	HMDB06353	C00110	1S/C15H29O4P/c1-13(2)7-5-8-14(3)9-6-10-15(4)11-12-19-20(16,17)18/h7,9,15H,5-6,8,10-12H2,1-4H3,(H2,16,17,18)/b14-9+							Aldrin_Cell	n_151	2.68	337.205	338.212	279.198	-1.93735e+06	1.07107e+07
0	M_dolp_L	dolichyl phosphate(2-)	C1080H1758O40P10			C00110	HMDB06353	C00110	1S/C15H29O4P/c1-13(2)7-5-8-14(3)9-6-10-15(4)11-12-19-20(16,17)18/h7,9,15H,5-6,8,10-12H2,1-4H3,(H2,16,17,18)/b14-9+							Aldrin_Cell	p_114	2.6	339.289	338.282	320.248	-990635	6.01656e+06
0	M_dolp_L	dolichyl phosphate(2-)	C1080H1758O40P10			C00110	HMDB06353	C00110	1S/C15H29O4P/c1-13(2)7-5-8-14(3)9-6-10-15(4)11-12-19-20(16,17)18/h7,9,15H,5-6,8,10-12H2,1-4H3,(H2,16,17,18)/b14-9+							Aldrin_Cell	p_114	2.6	339.289	338.282	320.248	-990635	6.01656e+06
0	M_dolp_L	dolichyl phosphate(2-)	C1080H1758O40P10			C00110	HMDB06353	C00110	1S/C15H29O4P/c1-13(2)7-5-8-14(3)9-6-10-15(4)11-12-19-20(16,17)18/h7,9,15H,5-6,8,10-12H2,1-4H3,(H2,16,17,18)/b14-9+							Aldrin_Cell	p_115	4.77	340.047	339.04	321.006	-1.21693e+07	6.08944e+07
0	M_dolp_L	dolichyl phosphate(2-)	C1080H1758O40P10			C00110	HMDB06353	C00110	1S/C15H29O4P/c1-13(2)7-5-8-14(3)9-6-10-15(4)11-12-19-20(16,17)18/h7,9,15H,5-6,8,10-12H2,1-4H3,(H2,16,17,18)/b14-9+							Aldrin_Cell	p_115	4.77	340.047	339.04	321.006	-1.21693e+07	6.08944e+07
0	M_dolp_L	dolichyl phosphate(2-)	C1080H1758O40P10			C00110	HMDB06353	C00110	1S/C15H29O4P/c1-13(2)7-5-8-14(3)9-6-10-15(4)11-12-19-20(16,17)18/h7,9,15H,5-6,8,10-12H2,1-4H3,(H2,16,17,18)/b14-9+							Aldrin_Cell	n_152	2.67	339.199	340.207	281.193	8.77156e+06	2.52318e+07
0	M_dolp_L	dolichyl phosphate(2-)	C1080H1758O40P10			C00110	HMDB06353	C00110	1S/C15H29O4P/c1-13(2)7-5-8-14(3)9-6-10-15(4)11-12-19-20(16,17)18/h7,9,15H,5-6,8,10-12H2,1-4H3,(H2,16,17,18)/b14-9+							Aldrin_Cell	n_152	2.67	339.199	340.207	281.193	8.77156e+06	2.52318e+07
0	M_dolp_L	dolichyl phosphate(2-)	C1080H1758O40P10			C00110	HMDB06353	C00110	1S/C15H29O4P/c1-13(2)7-5-8-14(3)9-6-10-15(4)11-12-19-20(16,17)18/h7,9,15H,5-6,8,10-12H2,1-4H3,(H2,16,17,18)/b14-9+							Aldrin_Cell	p_116	4.8	342.044	341.036	323.003	-2.32231e+06	2.00076e+07
0	M_dolp_L	dolichyl phosphate(2-)	C1080H1758O40P10			C00110	HMDB06353	C00110	1S/C15H29O4P/c1-13(2)7-5-8-14(3)9-6-10-15(4)11-12-19-20(16,17)18/h7,9,15H,5-6,8,10-12H2,1-4H3,(H2,16,17,18)/b14-9+							Aldrin_Cell	p_116	4.8	342.044	341.036	323.003	-2.32231e+06	2.00076e+07
0	M_dolp_L	dolichyl phosphate(2-)	C1080H1758O40P10			C00110	HMDB06353	C00110	1S/C15H29O4P/c1-13(2)7-5-8-14(3)9-6-10-15(4)11-12-19-20(16,17)18/h7,9,15H,5-6,8,10-12H2,1-4H3,(H2,16,17,18)/b14-9+							Aldrin_Cell	p_117	3.83	343.295	342.288	324.254	-5.89465e+06	2.27192e+07
0	M_dolp_L	dolichyl phosphate(2-)	C1080H1758O40P10			C00110	HMDB06353	C00110	1S/C15H29O4P/c1-13(2)7-5-8-14(3)9-6-10-15(4)11-12-19-20(16,17)18/h7,9,15H,5-6,8,10-12H2,1-4H3,(H2,16,17,18)/b14-9+							Aldrin_Cell	p_117	3.83	343.295	342.288	324.254	-5.89465e+06	2.27192e+07
0	M_dolp_L	dolichyl phosphate(2-)	C1080H1758O40P10			C00110	HMDB06353	C00110	1S/C15H29O4P/c1-13(2)7-5-8-14(3)9-6-10-15(4)11-12-19-20(16,17)18/h7,9,15H,5-6,8,10-12H2,1-4H3,(H2,16,17,18)/b14-9+							Aldrin_Cell	p_118	3.33	345.086	344.079	326.045	-7.18585e+06	1.9631e+06
0	M_dolp_L	dolichyl phosphate(2-)	C1080H1758O40P10			C00110	HMDB06353	C00110	1S/C15H29O4P/c1-13(2)7-5-8-14(3)9-6-10-15(4)11-12-19-20(16,17)18/h7,9,15H,5-6,8,10-12H2,1-4H3,(H2,16,17,18)/b14-9+							Aldrin_Cell	p_118	3.33	345.086	344.079	326.045	-7.18585e+06	1.9631e+06
0	M_dolp_L	dolichyl phosphate(2-)	C1080H1758O40P10			C00110	HMDB06353	C00110	1S/C15H29O4P/c1-13(2)7-5-8-14(3)9-6-10-15(4)11-12-19-20(16,17)18/h7,9,15H,5-6,8,10-12H2,1-4H3,(H2,16,17,18)/b14-9+							Aldrin_Cell	p_119	10.35	347.897	346.89	328.856	-2.64339e+06	4.39155e+06
0	M_dolp_L	dolichyl phosphate(2-)	C1080H1758O40P10			C00110	HMDB06353	C00110	1S/C15H29O4P/c1-13(2)7-5-8-14(3)9-6-10-15(4)11-12-19-20(16,17)18/h7,9,15H,5-6,8,10-12H2,1-4H3,(H2,16,17,18)/b14-9+							Aldrin_Cell	p_119	10.35	347.897	346.89	328.856	-2.64339e+06	4.39155e+06
0	M_dolp_L	dolichyl phosphate(2-)	C1080H1758O40P10			C00110	HMDB06353	C00110	1S/C15H29O4P/c1-13(2)7-5-8-14(3)9-6-10-15(4)11-12-19-20(16,17)18/h7,9,15H,5-6,8,10-12H2,1-4H3,(H2,16,17,18)/b14-9+							Aldrin_Cell	n_153	8.84	346.056	347.063	288.049	-7.96557e+06	2.92372e+07
0	M_dolp_L	dolichyl phosphate(2-)	C1080H1758O40P10			C00110	HMDB06353	C00110	1S/C15H29O4P/c1-13(2)7-5-8-14(3)9-6-10-15(4)11-12-19-20(16,17)18/h7,9,15H,5-6,8,10-12H2,1-4H3,(H2,16,17,18)/b14-9+							Aldrin_Cell	n_153	8.84	346.056	347.063	288.049	-7.96557e+06	2.92372e+07
0	M_dolp_L	dolichyl phosphate(2-)	C1080H1758O40P10			C00110	HMDB06353	C00110	1S/C15H29O4P/c1-13(2)7-5-8-14(3)9-6-10-15(4)11-12-19-20(16,17)18/h7,9,15H,5-6,8,10-12H2,1-4H3,(H2,16,17,18)/b14-9+							Aldrin_Cell	p_120	8.86	348.07	347.063	329.029	-2.16462e+06	7.21458e+06
0	M_dolp_L	dolichyl phosphate(2-)	C1080H1758O40P10			C00110	HMDB06353	C00110	1S/C15H29O4P/c1-13(2)7-5-8-14(3)9-6-10-15(4)11-12-19-20(16,17)18/h7,9,15H,5-6,8,10-12H2,1-4H3,(H2,16,17,18)/b14-9+							Aldrin_Cell	p_120	8.86	348.07	347.063	329.029	-2.16462e+06	7.21458e+06
0	M_dolp_L	dolichyl phosphate(2-)	C1080H1758O40P10			C00110	HMDB06353	C00110	1S/C15H29O4P/c1-13(2)7-5-8-14(3)9-6-10-15(4)11-12-19-20(16,17)18/h7,9,15H,5-6,8,10-12H2,1-4H3,(H2,16,17,18)/b14-9+							Aldrin_Cell	p_121	4.65	348.326	347.318	329.285	-1.66968e+06	5.18813e+06
0	M_dolp_L	dolichyl phosphate(2-)	C1080H1758O40P10			C00110	HMDB06353	C00110	1S/C15H29O4P/c1-13(2)7-5-8-14(3)9-6-10-15(4)11-12-19-20(16,17)18/h7,9,15H,5-6,8,10-12H2,1-4H3,(H2,16,17,18)/b14-9+							Aldrin_Cell	p_121	4.65	348.326	347.318	329.285	-1.66968e+06	5.18813e+06
0	M_dolp_L	dolichyl phosphate(2-)	C1080H1758O40P10			C00110	HMDB06353	C00110	1S/C15H29O4P/c1-13(2)7-5-8-14(3)9-6-10-15(4)11-12-19-20(16,17)18/h7,9,15H,5-6,8,10-12H2,1-4H3,(H2,16,17,18)/b14-9+							Aldrin_Cell	p_122	9.22	349.117	348.11	330.076	-4.14611e+06	1.5471e+07
0	M_dolp_L	dolichyl phosphate(2-)	C1080H1758O40P10			C00110	HMDB06353	C00110	1S/C15H29O4P/c1-13(2)7-5-8-14(3)9-6-10-15(4)11-12-19-20(16,17)18/h7,9,15H,5-6,8,10-12H2,1-4H3,(H2,16,17,18)/b14-9+							Aldrin_Cell	p_122	9.22	349.117	348.11	330.076	-4.14611e+06	1.5471e+07
0	M_dolp_L	dolichyl phosphate(2-)	C1080H1758O40P10			C00110	HMDB06353	C00110	1S/C15H29O4P/c1-13(2)7-5-8-14(3)9-6-10-15(4)11-12-19-20(16,17)18/h7,9,15H,5-6,8,10-12H2,1-4H3,(H2,16,17,18)/b14-9+							Aldrin_Cell	n_154	9.19	347.128	348.135	289.122	-6.45819e+07	3.65511e+07
0	M_dolp_L	dolichyl phosphate(2-)	C1080H1758O40P10			C00110	HMDB06353	C00110	1S/C15H29O4P/c1-13(2)7-5-8-14(3)9-6-10-15(4)11-12-19-20(16,17)18/h7,9,15H,5-6,8,10-12H2,1-4H3,(H2,16,17,18)/b14-9+							Aldrin_Cell	n_154	9.19	347.128	348.135	289.122	-6.45819e+07	3.65511e+07
0	M_dolp_L	dolichyl phosphate(2-)	C1080H1758O40P10			C00110	HMDB06353	C00110	1S/C15H29O4P/c1-13(2)7-5-8-14(3)9-6-10-15(4)11-12-19-20(16,17)18/h7,9,15H,5-6,8,10-12H2,1-4H3,(H2,16,17,18)/b14-9+							Aldrin_Cell	p_123	10.37	350.918	349.91	331.876	-1.06285e+08	1.06705e+08
0	M_dolp_L	dolichyl phosphate(2-)	C1080H1758O40P10			C00110	HMDB06353	C00110	1S/C15H29O4P/c1-13(2)7-5-8-14(3)9-6-10-15(4)11-12-19-20(16,17)18/h7,9,15H,5-6,8,10-12H2,1-4H3,(H2,16,17,18)/b14-9+							Aldrin_Cell	p_123	10.37	350.918	349.91	331.876	-1.06285e+08	1.06705e+08
0	M_dolp_L	dolichyl phosphate(2-)	C1080H1758O40P10			C00110	HMDB06353	C00110	1S/C15H29O4P/c1-13(2)7-5-8-14(3)9-6-10-15(4)11-12-19-20(16,17)18/h7,9,15H,5-6,8,10-12H2,1-4H3,(H2,16,17,18)/b14-9+							Aldrin_Cell	p_124	9.55	351.001	349.994	331.96	-9.91136e+08	7.46224e+08
0	M_dolp_L	dolichyl phosphate(2-)	C1080H1758O40P10			C00110	HMDB06353	C00110	1S/C15H29O4P/c1-13(2)7-5-8-14(3)9-6-10-15(4)11-12-19-20(16,17)18/h7,9,15H,5-6,8,10-12H2,1-4H3,(H2,16,17,18)/b14-9+							Aldrin_Cell	p_124	9.55	351.001	349.994	331.96	-9.91136e+08	7.46224e+08
0	M_dolp_L	dolichyl phosphate(2-)	C1080H1758O40P10			C00110	HMDB06353	C00110	1S/C15H29O4P/c1-13(2)7-5-8-14(3)9-6-10-15(4)11-12-19-20(16,17)18/h7,9,15H,5-6,8,10-12H2,1-4H3,(H2,16,17,18)/b14-9+							Aldrin_Cell	p_125	9.12	352.004	350.997	332.963	-7.97125e+06	1.93642e+07
0	M_dolp_L	dolichyl phosphate(2-)	C1080H1758O40P10			C00110	HMDB06353	C00110	1S/C15H29O4P/c1-13(2)7-5-8-14(3)9-6-10-15(4)11-12-19-20(16,17)18/h7,9,15H,5-6,8,10-12H2,1-4H3,(H2,16,17,18)/b14-9+							Aldrin_Cell	p_125	9.12	352.004	350.997	332.963	-7.97125e+06	1.93642e+07
0	M_dolp_L	dolichyl phosphate(2-)	C1080H1758O40P10			C00110	HMDB06353	C00110	1S/C15H29O4P/c1-13(2)7-5-8-14(3)9-6-10-15(4)11-12-19-20(16,17)18/h7,9,15H,5-6,8,10-12H2,1-4H3,(H2,16,17,18)/b14-9+							Aldrin_Cell	n_155	10.53	350.04	351.047	292.033	-4.13329e+07	1.39745e+07
0	M_dolp_L	dolichyl phosphate(2-)	C1080H1758O40P10			C00110	HMDB06353	C00110	1S/C15H29O4P/c1-13(2)7-5-8-14(3)9-6-10-15(4)11-12-19-20(16,17)18/h7,9,15H,5-6,8,10-12H2,1-4H3,(H2,16,17,18)/b14-9+							Aldrin_Cell	n_155	10.53	350.04	351.047	292.033	-4.13329e+07	1.39745e+07
0	M_dolp_L	dolichyl phosphate(2-)	C1080H1758O40P10			C00110	HMDB06353	C00110	1S/C15H29O4P/c1-13(2)7-5-8-14(3)9-6-10-15(4)11-12-19-20(16,17)18/h7,9,15H,5-6,8,10-12H2,1-4H3,(H2,16,17,18)/b14-9+							Aldrin_Cell	p_126	10.63	352.054	351.047	333.013	-2.8466e+08	1.20595e+08
0	M_dolp_L	dolichyl phosphate(2-)	C1080H1758O40P10			C00110	HMDB06353	C00110	1S/C15H29O4P/c1-13(2)7-5-8-14(3)9-6-10-15(4)11-12-19-20(16,17)18/h7,9,15H,5-6,8,10-12H2,1-4H3,(H2,16,17,18)/b14-9+							Aldrin_Cell	p_126	10.63	352.054	351.047	333.013	-2.8466e+08	1.20595e+08
0	M_dolp_L	dolichyl phosphate(2-)	C1080H1758O40P10			C00110	HMDB06353	C00110	1S/C15H29O4P/c1-13(2)7-5-8-14(3)9-6-10-15(4)11-12-19-20(16,17)18/h7,9,15H,5-6,8,10-12H2,1-4H3,(H2,16,17,18)/b14-9+							Aldrin_Cell	n_156	10.17	350.945	351.952	292.938	-2.38855e+07	1.58367e+07
0	M_dolp_L	dolichyl phosphate(2-)	C1080H1758O40P10			C00110	HMDB06353	C00110	1S/C15H29O4P/c1-13(2)7-5-8-14(3)9-6-10-15(4)11-12-19-20(16,17)18/h7,9,15H,5-6,8,10-12H2,1-4H3,(H2,16,17,18)/b14-9+							Aldrin_Cell	n_156	10.17	350.945	351.952	292.938	-2.38855e+07	1.58367e+07
0	M_dolp_L	dolichyl phosphate(2-)	C1080H1758O40P10			C00110	HMDB06353	C00110	1S/C15H29O4P/c1-13(2)7-5-8-14(3)9-6-10-15(4)11-12-19-20(16,17)18/h7,9,15H,5-6,8,10-12H2,1-4H3,(H2,16,17,18)/b14-9+							Aldrin_Cell	p_127	10.58	353.058	352.051	334.017	-1.34538e+07	3.45572e+06
0	M_dolp_L	dolichyl phosphate(2-)	C1080H1758O40P10			C00110	HMDB06353	C00110	1S/C15H29O4P/c1-13(2)7-5-8-14(3)9-6-10-15(4)11-12-19-20(16,17)18/h7,9,15H,5-6,8,10-12H2,1-4H3,(H2,16,17,18)/b14-9+							Aldrin_Cell	p_127	10.58	353.058	352.051	334.017	-1.34538e+07	3.45572e+06
0	M_dolp_L	dolichyl phosphate(2-)	C1080H1758O40P10			C00110	HMDB06353	C00110	1S/C15H29O4P/c1-13(2)7-5-8-14(3)9-6-10-15(4)11-12-19-20(16,17)18/h7,9,15H,5-6,8,10-12H2,1-4H3,(H2,16,17,18)/b14-9+							Aldrin_Cell	n_157	2.72	353.199	354.207	295.193	-7.17512e+06	3.81543e+07
0	M_dolp_L	dolichyl phosphate(2-)	C1080H1758O40P10			C00110	HMDB06353	C00110	1S/C15H29O4P/c1-13(2)7-5-8-14(3)9-6-10-15(4)11-12-19-20(16,17)18/h7,9,15H,5-6,8,10-12H2,1-4H3,(H2,16,17,18)/b14-9+							Aldrin_Cell	n_157	2.72	353.199	354.207	295.193	-7.17512e+06	3.81543e+07
0	M_dolp_L	dolichyl phosphate(2-)	C1080H1758O40P10			C00110	HMDB06353	C00110	1S/C15H29O4P/c1-13(2)7-5-8-14(3)9-6-10-15(4)11-12-19-20(16,17)18/h7,9,15H,5-6,8,10-12H2,1-4H3,(H2,16,17,18)/b14-9+							Aldrin_Cell	p_128	3.37	359.148	358.141	340.107	-8.69421e+07	1.37337e+08
0	M_dolp_L	dolichyl phosphate(2-)	C1080H1758O40P10			C00110	HMDB06353	C00110	1S/C15H29O4P/c1-13(2)7-5-8-14(3)9-6-10-15(4)11-12-19-20(16,17)18/h7,9,15H,5-6,8,10-12H2,1-4H3,(H2,16,17,18)/b14-9+							Aldrin_Cell	p_128	3.37	359.148	358.141	340.107	-8.69421e+07	1.37337e+08
0	M_dolp_L	dolichyl phosphate(2-)	C1080H1758O40P10			C00110	HMDB06353	C00110	1S/C15H29O4P/c1-13(2)7-5-8-14(3)9-6-10-15(4)11-12-19-20(16,17)18/h7,9,15H,5-6,8,10-12H2,1-4H3,(H2,16,17,18)/b14-9+							Aldrin_Cell	p_129	3.33	360.152	359.144	341.111	-2.11299e+07	2.99944e+07
0	M_dolp_L	dolichyl phosphate(2-)	C1080H1758O40P10			C00110	HMDB06353	C00110	1S/C15H29O4P/c1-13(2)7-5-8-14(3)9-6-10-15(4)11-12-19-20(16,17)18/h7,9,15H,5-6,8,10-12H2,1-4H3,(H2,16,17,18)/b14-9+							Aldrin_Cell	p_129	3.33	360.152	359.144	341.111	-2.11299e+07	2.99944e+07
0	M_dolp_L	dolichyl phosphate(2-)	C1080H1758O40P10			C00110	HMDB06353	C00110	1S/C15H29O4P/c1-13(2)7-5-8-14(3)9-6-10-15(4)11-12-19-20(16,17)18/h7,9,15H,5-6,8,10-12H2,1-4H3,(H2,16,17,18)/b14-9+							Aldrin_Cell	p_130	4.1	360.362	359.355	341.321	-8.42243e+07	3.53943e+08
0	M_dolp_L	dolichyl phosphate(2-)	C1080H1758O40P10			C00110	HMDB06353	C00110	1S/C15H29O4P/c1-13(2)7-5-8-14(3)9-6-10-15(4)11-12-19-20(16,17)18/h7,9,15H,5-6,8,10-12H2,1-4H3,(H2,16,17,18)/b14-9+							Aldrin_Cell	p_130	4.1	360.362	359.355	341.321	-8.42243e+07	3.53943e+08
0	M_dolp_L	dolichyl phosphate(2-)	C1080H1758O40P10			C00110	HMDB06353	C00110	1S/C15H29O4P/c1-13(2)7-5-8-14(3)9-6-10-15(4)11-12-19-20(16,17)18/h7,9,15H,5-6,8,10-12H2,1-4H3,(H2,16,17,18)/b14-9+							Aldrin_Cell	n_158	9.13	358.994	360.001	300.988	-2.29571e+08	1.65683e+08
0	M_dolp_L	dolichyl phosphate(2-)	C1080H1758O40P10			C00110	HMDB06353	C00110	1S/C15H29O4P/c1-13(2)7-5-8-14(3)9-6-10-15(4)11-12-19-20(16,17)18/h7,9,15H,5-6,8,10-12H2,1-4H3,(H2,16,17,18)/b14-9+							Aldrin_Cell	n_158	9.13	358.994	360.001	300.988	-2.29571e+08	1.65683e+08
0	M_dolp_L	dolichyl phosphate(2-)	C1080H1758O40P10			C00110	HMDB06353	C00110	1S/C15H29O4P/c1-13(2)7-5-8-14(3)9-6-10-15(4)11-12-19-20(16,17)18/h7,9,15H,5-6,8,10-12H2,1-4H3,(H2,16,17,18)/b14-9+							Aldrin_Cell	p_131	4	361.365	360.358	342.324	-2.39666e+07	9.52245e+07
0	M_dolp_L	dolichyl phosphate(2-)	C1080H1758O40P10			C00110	HMDB06353	C00110	1S/C15H29O4P/c1-13(2)7-5-8-14(3)9-6-10-15(4)11-12-19-20(16,17)18/h7,9,15H,5-6,8,10-12H2,1-4H3,(H2,16,17,18)/b14-9+							Aldrin_Cell	p_131	4	361.365	360.358	342.324	-2.39666e+07	9.52245e+07
0	M_dolp_L	dolichyl phosphate(2-)	C1080H1758O40P10			C00110	HMDB06353	C00110	1S/C15H29O4P/c1-13(2)7-5-8-14(3)9-6-10-15(4)11-12-19-20(16,17)18/h7,9,15H,5-6,8,10-12H2,1-4H3,(H2,16,17,18)/b14-9+							Aldrin_Cell	p_132	7.85	362.159	361.152	343.118	-9.64403e+07	3.42797e+08
0	M_dolp_L	dolichyl phosphate(2-)	C1080H1758O40P10			C00110	HMDB06353	C00110	1S/C15H29O4P/c1-13(2)7-5-8-14(3)9-6-10-15(4)11-12-19-20(16,17)18/h7,9,15H,5-6,8,10-12H2,1-4H3,(H2,16,17,18)/b14-9+							Aldrin_Cell	p_132	7.85	362.159	361.152	343.118	-9.64403e+07	3.42797e+08
0	M_dolp_L	dolichyl phosphate(2-)	C1080H1758O40P10			C00110	HMDB06353	C00110	1S/C15H29O4P/c1-13(2)7-5-8-14(3)9-6-10-15(4)11-12-19-20(16,17)18/h7,9,15H,5-6,8,10-12H2,1-4H3,(H2,16,17,18)/b14-9+							Aldrin_Cell	p_133	3.78	362.369	361.361	343.328	743140	2.40841e+06
0	M_dolp_L	dolichyl phosphate(2-)	C1080H1758O40P10			C00110	HMDB06353	C00110	1S/C15H29O4P/c1-13(2)7-5-8-14(3)9-6-10-15(4)11-12-19-20(16,17)18/h7,9,15H,5-6,8,10-12H2,1-4H3,(H2,16,17,18)/b14-9+							Aldrin_Cell	p_133	3.78	362.369	361.361	343.328	743140	2.40841e+06
0	M_dolp_L	dolichyl phosphate(2-)	C1080H1758O40P10			C00110	HMDB06353	C00110	1S/C15H29O4P/c1-13(2)7-5-8-14(3)9-6-10-15(4)11-12-19-20(16,17)18/h7,9,15H,5-6,8,10-12H2,1-4H3,(H2,16,17,18)/b14-9+							Aldrin_Cell	p_134	2.86	363.31	362.303	344.269	-2.40092e+06	8.24823e+06
0	M_dolp_L	dolichyl phosphate(2-)	C1080H1758O40P10			C00110	HMDB06353	C00110	1S/C15H29O4P/c1-13(2)7-5-8-14(3)9-6-10-15(4)11-12-19-20(16,17)18/h7,9,15H,5-6,8,10-12H2,1-4H3,(H2,16,17,18)/b14-9+							Aldrin_Cell	p_134	2.86	363.31	362.303	344.269	-2.40092e+06	8.24823e+06
0	M_dolp_L	dolichyl phosphate(2-)	C1080H1758O40P10			C00110	HMDB06353	C00110	1S/C15H29O4P/c1-13(2)7-5-8-14(3)9-6-10-15(4)11-12-19-20(16,17)18/h7,9,15H,5-6,8,10-12H2,1-4H3,(H2,16,17,18)/b14-9+							Aldrin_Cell	p_135	10.24	366.891	365.884	347.85	-2.51786e+07	2.50456e+07
0	M_dolp_L	dolichyl phosphate(2-)	C1080H1758O40P10			C00110	HMDB06353	C00110	1S/C15H29O4P/c1-13(2)7-5-8-14(3)9-6-10-15(4)11-12-19-20(16,17)18/h7,9,15H,5-6,8,10-12H2,1-4H3,(H2,16,17,18)/b14-9+							Aldrin_Cell	p_135	10.24	366.891	365.884	347.85	-2.51786e+07	2.50456e+07
0	M_dolp_L	dolichyl phosphate(2-)	C1080H1758O40P10			C00110	HMDB06353	C00110	1S/C15H29O4P/c1-13(2)7-5-8-14(3)9-6-10-15(4)11-12-19-20(16,17)18/h7,9,15H,5-6,8,10-12H2,1-4H3,(H2,16,17,18)/b14-9+							Aldrin_Cell	n_159	10.18	364.96	365.967	306.954	-5.16672e+07	4.19254e+07
0	M_dolp_L	dolichyl phosphate(2-)	C1080H1758O40P10			C00110	HMDB06353	C00110	1S/C15H29O4P/c1-13(2)7-5-8-14(3)9-6-10-15(4)11-12-19-20(16,17)18/h7,9,15H,5-6,8,10-12H2,1-4H3,(H2,16,17,18)/b14-9+							Aldrin_Cell	n_159	10.18	364.96	365.967	306.954	-5.16672e+07	4.19254e+07
0	M_dolp_L	dolichyl phosphate(2-)	C1080H1758O40P10			C00110	HMDB06353	C00110	1S/C15H29O4P/c1-13(2)7-5-8-14(3)9-6-10-15(4)11-12-19-20(16,17)18/h7,9,15H,5-6,8,10-12H2,1-4H3,(H2,16,17,18)/b14-9+							Aldrin_Cell	p_136	5.31	371.227	370.219	352.185	-7.87312e+06	2.14241e+06
0	M_dolp_L	dolichyl phosphate(2-)	C1080H1758O40P10			C00110	HMDB06353	C00110	1S/C15H29O4P/c1-13(2)7-5-8-14(3)9-6-10-15(4)11-12-19-20(16,17)18/h7,9,15H,5-6,8,10-12H2,1-4H3,(H2,16,17,18)/b14-9+							Aldrin_Cell	p_136	5.31	371.227	370.219	352.185	-7.87312e+06	2.14241e+06
0	M_dolp_L	dolichyl phosphate(2-)	C1080H1758O40P10			C00110	HMDB06353	C00110	1S/C15H29O4P/c1-13(2)7-5-8-14(3)9-6-10-15(4)11-12-19-20(16,17)18/h7,9,15H,5-6,8,10-12H2,1-4H3,(H2,16,17,18)/b14-9+							Aldrin_Cell	p_137	10.63	374.036	373.029	354.995	-2.70233e+08	1.08483e+08
0	M_dolp_L	dolichyl phosphate(2-)	C1080H1758O40P10			C00110	HMDB06353	C00110	1S/C15H29O4P/c1-13(2)7-5-8-14(3)9-6-10-15(4)11-12-19-20(16,17)18/h7,9,15H,5-6,8,10-12H2,1-4H3,(H2,16,17,18)/b14-9+							Aldrin_Cell	p_137	10.63	374.036	373.029	354.995	-2.70233e+08	1.08483e+08
0	M_dolp_L	dolichyl phosphate(2-)	C1080H1758O40P10			C00110	HMDB06353	C00110	1S/C15H29O4P/c1-13(2)7-5-8-14(3)9-6-10-15(4)11-12-19-20(16,17)18/h7,9,15H,5-6,8,10-12H2,1-4H3,(H2,16,17,18)/b14-9+							Aldrin_Cell	n_160	9.57	373.01	374.017	315.003	-8.04615e+08	5.91656e+08
0	M_dolp_L	dolichyl phosphate(2-)	C1080H1758O40P10			C00110	HMDB06353	C00110	1S/C15H29O4P/c1-13(2)7-5-8-14(3)9-6-10-15(4)11-12-19-20(16,17)18/h7,9,15H,5-6,8,10-12H2,1-4H3,(H2,16,17,18)/b14-9+							Aldrin_Cell	n_160	9.57	373.01	374.017	315.003	-8.04615e+08	5.91656e+08
0	M_dolp_L	dolichyl phosphate(2-)	C1080H1758O40P10			C00110	HMDB06353	C00110	1S/C15H29O4P/c1-13(2)7-5-8-14(3)9-6-10-15(4)11-12-19-20(16,17)18/h7,9,15H,5-6,8,10-12H2,1-4H3,(H2,16,17,18)/b14-9+							Aldrin_Cell	p_138	10.61	375.04	374.032	355.999	-1.1378e+07	1.78518e+06
0	M_dolp_L	dolichyl phosphate(2-)	C1080H1758O40P10			C00110	HMDB06353	C00110	1S/C15H29O4P/c1-13(2)7-5-8-14(3)9-6-10-15(4)11-12-19-20(16,17)18/h7,9,15H,5-6,8,10-12H2,1-4H3,(H2,16,17,18)/b14-9+							Aldrin_Cell	p_138	10.61	375.04	374.032	355.999	-1.1378e+07	1.78518e+06
0	M_dolp_L	dolichyl phosphate(2-)	C1080H1758O40P10			C00110	HMDB06353	C00110	1S/C15H29O4P/c1-13(2)7-5-8-14(3)9-6-10-15(4)11-12-19-20(16,17)18/h7,9,15H,5-6,8,10-12H2,1-4H3,(H2,16,17,18)/b14-9+							Aldrin_Cell	p_139	3.33	376.175	375.168	357.134	-1.56502e+07	2.16213e+07
0	M_dolp_L	dolichyl phosphate(2-)	C1080H1758O40P10			C00110	HMDB06353	C00110	1S/C15H29O4P/c1-13(2)7-5-8-14(3)9-6-10-15(4)11-12-19-20(16,17)18/h7,9,15H,5-6,8,10-12H2,1-4H3,(H2,16,17,18)/b14-9+							Aldrin_Cell	p_139	3.33	376.175	375.168	357.134	-1.56502e+07	2.16213e+07
0	M_dolp_L	dolichyl phosphate(2-)	C1080H1758O40P10			C00110	HMDB06353	C00110	1S/C15H29O4P/c1-13(2)7-5-8-14(3)9-6-10-15(4)11-12-19-20(16,17)18/h7,9,15H,5-6,8,10-12H2,1-4H3,(H2,16,17,18)/b14-9+							Aldrin_Cell	p_140	3.04	376.318	375.311	357.277	-4.72217e+06	1.56439e+06
0	M_dolp_L	dolichyl phosphate(2-)	C1080H1758O40P10			C00110	HMDB06353	C00110	1S/C15H29O4P/c1-13(2)7-5-8-14(3)9-6-10-15(4)11-12-19-20(16,17)18/h7,9,15H,5-6,8,10-12H2,1-4H3,(H2,16,17,18)/b14-9+							Aldrin_Cell	p_140	3.04	376.318	375.311	357.277	-4.72217e+06	1.56439e+06
0	M_dolp_L	dolichyl phosphate(2-)	C1080H1758O40P10			C00110	HMDB06353	C00110	1S/C15H29O4P/c1-13(2)7-5-8-14(3)9-6-10-15(4)11-12-19-20(16,17)18/h7,9,15H,5-6,8,10-12H2,1-4H3,(H2,16,17,18)/b14-9+							Aldrin_Cell	p_141	4.47	376.357	375.349	357.316	-1.54173e+07	8.59252e+07
0	M_dolp_L	dolichyl phosphate(2-)	C1080H1758O40P10			C00110	HMDB06353	C00110	1S/C15H29O4P/c1-13(2)7-5-8-14(3)9-6-10-15(4)11-12-19-20(16,17)18/h7,9,15H,5-6,8,10-12H2,1-4H3,(H2,16,17,18)/b14-9+							Aldrin_Cell	p_141	4.47	376.357	375.349	357.316	-1.54173e+07	8.59252e+07
0	M_dolp_L	dolichyl phosphate(2-)	C1080H1758O40P10			C00110	HMDB06353	C00110	1S/C15H29O4P/c1-13(2)7-5-8-14(3)9-6-10-15(4)11-12-19-20(16,17)18/h7,9,15H,5-6,8,10-12H2,1-4H3,(H2,16,17,18)/b14-9+							Aldrin_Cell	n_161	3.03	375.275	376.282	317.268	-3.94245e+06	5.20774e+07
0	M_dolp_L	dolichyl phosphate(2-)	C1080H1758O40P10			C00110	HMDB06353	C00110	1S/C15H29O4P/c1-13(2)7-5-8-14(3)9-6-10-15(4)11-12-19-20(16,17)18/h7,9,15H,5-6,8,10-12H2,1-4H3,(H2,16,17,18)/b14-9+							Aldrin_Cell	n_161	3.03	375.275	376.282	317.268	-3.94245e+06	5.20774e+07
0	M_dolp_L	dolichyl phosphate(2-)	C1080H1758O40P10			C00110	HMDB06353	C00110	1S/C15H29O4P/c1-13(2)7-5-8-14(3)9-6-10-15(4)11-12-19-20(16,17)18/h7,9,15H,5-6,8,10-12H2,1-4H3,(H2,16,17,18)/b14-9+							Aldrin_Cell	p_142	4.44	377.36	376.353	358.319	-4.82024e+06	2.1819e+07
0	M_dolp_L	dolichyl phosphate(2-)	C1080H1758O40P10			C00110	HMDB06353	C00110	1S/C15H29O4P/c1-13(2)7-5-8-14(3)9-6-10-15(4)11-12-19-20(16,17)18/h7,9,15H,5-6,8,10-12H2,1-4H3,(H2,16,17,18)/b14-9+							Aldrin_Cell	p_142	4.44	377.36	376.353	358.319	-4.82024e+06	2.1819e+07
0	M_dolp_L	dolichyl phosphate(2-)	C1080H1758O40P10			C00110	HMDB06353	C00110	1S/C15H29O4P/c1-13(2)7-5-8-14(3)9-6-10-15(4)11-12-19-20(16,17)18/h7,9,15H,5-6,8,10-12H2,1-4H3,(H2,16,17,18)/b14-9+							Aldrin_Cell	p_143	3.37	381.13	380.123	362.089	-9.56601e+07	1.49591e+08
0	M_dolp_L	dolichyl phosphate(2-)	C1080H1758O40P10			C00110	HMDB06353	C00110	1S/C15H29O4P/c1-13(2)7-5-8-14(3)9-6-10-15(4)11-12-19-20(16,17)18/h7,9,15H,5-6,8,10-12H2,1-4H3,(H2,16,17,18)/b14-9+							Aldrin_Cell	p_143	3.37	381.13	380.123	362.089	-9.56601e+07	1.49591e+08
0	M_dolp_L	dolichyl phosphate(2-)	C1080H1758O40P10			C00110	HMDB06353	C00110	1S/C15H29O4P/c1-13(2)7-5-8-14(3)9-6-10-15(4)11-12-19-20(16,17)18/h7,9,15H,5-6,8,10-12H2,1-4H3,(H2,16,17,18)/b14-9+							Aldrin_Cell	p_144	3.34	382.134	381.126	363.093	-1.93933e+07	2.66825e+07
0	M_dolp_L	dolichyl phosphate(2-)	C1080H1758O40P10			C00110	HMDB06353	C00110	1S/C15H29O4P/c1-13(2)7-5-8-14(3)9-6-10-15(4)11-12-19-20(16,17)18/h7,9,15H,5-6,8,10-12H2,1-4H3,(H2,16,17,18)/b14-9+							Aldrin_Cell	p_144	3.34	382.134	381.126	363.093	-1.93933e+07	2.66825e+07
0	M_dolp_L	dolichyl phosphate(2-)	C1080H1758O40P10			C00110	HMDB06353	C00110	1S/C15H29O4P/c1-13(2)7-5-8-14(3)9-6-10-15(4)11-12-19-20(16,17)18/h7,9,15H,5-6,8,10-12H2,1-4H3,(H2,16,17,18)/b14-9+							Aldrin_Cell	p_145	10.24	382.865	381.858	363.824	-3.11095e+07	4.01261e+07
0	M_dolp_L	dolichyl phosphate(2-)	C1080H1758O40P10			C00110	HMDB06353	C00110	1S/C15H29O4P/c1-13(2)7-5-8-14(3)9-6-10-15(4)11-12-19-20(16,17)18/h7,9,15H,5-6,8,10-12H2,1-4H3,(H2,16,17,18)/b14-9+							Aldrin_Cell	p_145	10.24	382.865	381.858	363.824	-3.11095e+07	4.01261e+07
0	M_dolp_L	dolichyl phosphate(2-)	C1080H1758O40P10			C00110	HMDB06353	C00110	1S/C15H29O4P/c1-13(2)7-5-8-14(3)9-6-10-15(4)11-12-19-20(16,17)18/h7,9,15H,5-6,8,10-12H2,1-4H3,(H2,16,17,18)/b14-9+							Aldrin_Cell	n_162	6.86	382.55	383.557	324.543	-7.45797e+06	2.73694e+06
0	M_dolp_L	dolichyl phosphate(2-)	C1080H1758O40P10			C00110	HMDB06353	C00110	1S/C15H29O4P/c1-13(2)7-5-8-14(3)9-6-10-15(4)11-12-19-20(16,17)18/h7,9,15H,5-6,8,10-12H2,1-4H3,(H2,16,17,18)/b14-9+							Aldrin_Cell	n_162	6.86	382.55	383.557	324.543	-7.45797e+06	2.73694e+06
0	M_dolp_L	dolichyl phosphate(2-)	C1080H1758O40P10			C00110	HMDB06353	C00110	1S/C15H29O4P/c1-13(2)7-5-8-14(3)9-6-10-15(4)11-12-19-20(16,17)18/h7,9,15H,5-6,8,10-12H2,1-4H3,(H2,16,17,18)/b14-9+							Aldrin_Cell	p_146	2.61	385.273	384.266	366.232	-5.78829e+06	2.07207e+07
0	M_dolp_L	dolichyl phosphate(2-)	C1080H1758O40P10			C00110	HMDB06353	C00110	1S/C15H29O4P/c1-13(2)7-5-8-14(3)9-6-10-15(4)11-12-19-20(16,17)18/h7,9,15H,5-6,8,10-12H2,1-4H3,(H2,16,17,18)/b14-9+							Aldrin_Cell	p_146	2.61	385.273	384.266	366.232	-5.78829e+06	2.07207e+07
0	M_dolp_L	dolichyl phosphate(2-)	C1080H1758O40P10			C00110	HMDB06353	C00110	1S/C15H29O4P/c1-13(2)7-5-8-14(3)9-6-10-15(4)11-12-19-20(16,17)18/h7,9,15H,5-6,8,10-12H2,1-4H3,(H2,16,17,18)/b14-9+							Aldrin_Cell	p_147	2.59	386.277	385.269	367.235	-1.19644e+06	2.87075e+06
0	M_dolp_L	dolichyl phosphate(2-)	C1080H1758O40P10			C00110	HMDB06353	C00110	1S/C15H29O4P/c1-13(2)7-5-8-14(3)9-6-10-15(4)11-12-19-20(16,17)18/h7,9,15H,5-6,8,10-12H2,1-4H3,(H2,16,17,18)/b14-9+							Aldrin_Cell	p_147	2.59	386.277	385.269	367.235	-1.19644e+06	2.87075e+06
0	M_dolp_L	dolichyl phosphate(2-)	C1080H1758O40P10			C00110	HMDB06353	C00110	1S/C15H29O4P/c1-13(2)7-5-8-14(3)9-6-10-15(4)11-12-19-20(16,17)18/h7,9,15H,5-6,8,10-12H2,1-4H3,(H2,16,17,18)/b14-9+							Aldrin_Cell	p_148	3.27	387.18	386.172	368.139	-1.20006e+08	1.8382e+08
0	M_dolp_L	dolichyl phosphate(2-)	C1080H1758O40P10			C00110	HMDB06353	C00110	1S/C15H29O4P/c1-13(2)7-5-8-14(3)9-6-10-15(4)11-12-19-20(16,17)18/h7,9,15H,5-6,8,10-12H2,1-4H3,(H2,16,17,18)/b14-9+							Aldrin_Cell	p_148	3.27	387.18	386.172	368.139	-1.20006e+08	1.8382e+08
0	M_dolp_L	dolichyl phosphate(2-)	C1080H1758O40P10			C00110	HMDB06353	C00110	1S/C15H29O4P/c1-13(2)7-5-8-14(3)9-6-10-15(4)11-12-19-20(16,17)18/h7,9,15H,5-6,8,10-12H2,1-4H3,(H2,16,17,18)/b14-9+							Aldrin_Cell	p_149	3.22	388.183	387.176	369.142	-2.87382e+07	4.08863e+07
0	M_dolp_L	dolichyl phosphate(2-)	C1080H1758O40P10			C00110	HMDB06353	C00110	1S/C15H29O4P/c1-13(2)7-5-8-14(3)9-6-10-15(4)11-12-19-20(16,17)18/h7,9,15H,5-6,8,10-12H2,1-4H3,(H2,16,17,18)/b14-9+							Aldrin_Cell	p_149	3.22	388.183	387.176	369.142	-2.87382e+07	4.08863e+07
0	M_dolp_L	dolichyl phosphate(2-)	C1080H1758O40P10			C00110	HMDB06353	C00110	1S/C15H29O4P/c1-13(2)7-5-8-14(3)9-6-10-15(4)11-12-19-20(16,17)18/h7,9,15H,5-6,8,10-12H2,1-4H3,(H2,16,17,18)/b14-9+							Aldrin_Cell	p_150	3.91	388.393	387.386	369.352	-4.71344e+06	5.76547e+07
0	M_dolp_L	dolichyl phosphate(2-)	C1080H1758O40P10			C00110	HMDB06353	C00110	1S/C15H29O4P/c1-13(2)7-5-8-14(3)9-6-10-15(4)11-12-19-20(16,17)18/h7,9,15H,5-6,8,10-12H2,1-4H3,(H2,16,17,18)/b14-9+							Aldrin_Cell	p_150	3.91	388.393	387.386	369.352	-4.71344e+06	5.76547e+07
0	M_dolp_L	dolichyl phosphate(2-)	C1080H1758O40P10			C00110	HMDB06353	C00110	1S/C15H29O4P/c1-13(2)7-5-8-14(3)9-6-10-15(4)11-12-19-20(16,17)18/h7,9,15H,5-6,8,10-12H2,1-4H3,(H2,16,17,18)/b14-9+							Aldrin_Cell	p_151	10.25	388.873	387.866	369.832	-2.75881e+07	2.66214e+07
0	M_dolp_L	dolichyl phosphate(2-)	C1080H1758O40P10			C00110	HMDB06353	C00110	1S/C15H29O4P/c1-13(2)7-5-8-14(3)9-6-10-15(4)11-12-19-20(16,17)18/h7,9,15H,5-6,8,10-12H2,1-4H3,(H2,16,17,18)/b14-9+							Aldrin_Cell	p_151	10.25	388.873	387.866	369.832	-2.75881e+07	2.66214e+07
0	M_dolp_L	dolichyl phosphate(2-)	C1080H1758O40P10			C00110	HMDB06353	C00110	1S/C15H29O4P/c1-13(2)7-5-8-14(3)9-6-10-15(4)11-12-19-20(16,17)18/h7,9,15H,5-6,8,10-12H2,1-4H3,(H2,16,17,18)/b14-9+							Aldrin_Cell	n_163	9.46	387.026	388.033	329.019	-1.04876e+09	8.38539e+08
0	M_dolp_L	dolichyl phosphate(2-)	C1080H1758O40P10			C00110	HMDB06353	C00110	1S/C15H29O4P/c1-13(2)7-5-8-14(3)9-6-10-15(4)11-12-19-20(16,17)18/h7,9,15H,5-6,8,10-12H2,1-4H3,(H2,16,17,18)/b14-9+							Aldrin_Cell	n_163	9.46	387.026	388.033	329.019	-1.04876e+09	8.38539e+08
0	M_dolp_L	dolichyl phosphate(2-)	C1080H1758O40P10			C00110	HMDB06353	C00110	1S/C15H29O4P/c1-13(2)7-5-8-14(3)9-6-10-15(4)11-12-19-20(16,17)18/h7,9,15H,5-6,8,10-12H2,1-4H3,(H2,16,17,18)/b14-9+							Aldrin_Cell	p_152	5.05	389.056	388.048	370.015	-2.93659e+06	2.77914e+06
0	M_dolp_L	dolichyl phosphate(2-)	C1080H1758O40P10			C00110	HMDB06353	C00110	1S/C15H29O4P/c1-13(2)7-5-8-14(3)9-6-10-15(4)11-12-19-20(16,17)18/h7,9,15H,5-6,8,10-12H2,1-4H3,(H2,16,17,18)/b14-9+							Aldrin_Cell	p_152	5.05	389.056	388.048	370.015	-2.93659e+06	2.77914e+06
0	M_dolp_L	dolichyl phosphate(2-)	C1080H1758O40P10			C00110	HMDB06353	C00110	1S/C15H29O4P/c1-13(2)7-5-8-14(3)9-6-10-15(4)11-12-19-20(16,17)18/h7,9,15H,5-6,8,10-12H2,1-4H3,(H2,16,17,18)/b14-9+							Aldrin_Cell	p_153	3.78	389.397	388.389	370.356	924726	7.66194e+06
0	M_dolp_L	dolichyl phosphate(2-)	C1080H1758O40P10			C00110	HMDB06353	C00110	1S/C15H29O4P/c1-13(2)7-5-8-14(3)9-6-10-15(4)11-12-19-20(16,17)18/h7,9,15H,5-6,8,10-12H2,1-4H3,(H2,16,17,18)/b14-9+							Aldrin_Cell	p_153	3.78	389.397	388.389	370.356	924726	7.66194e+06
0	M_dolp_L	dolichyl phosphate(2-)	C1080H1758O40P10			C00110	HMDB06353	C00110	1S/C15H29O4P/c1-13(2)7-5-8-14(3)9-6-10-15(4)11-12-19-20(16,17)18/h7,9,15H,5-6,8,10-12H2,1-4H3,(H2,16,17,18)/b14-9+							Aldrin_Cell	n_164	9.11	388.028	389.036	330.022	-3.96999e+06	1.52224e+07
0	M_dolp_L	dolichyl phosphate(2-)	C1080H1758O40P10			C00110	HMDB06353	C00110	1S/C15H29O4P/c1-13(2)7-5-8-14(3)9-6-10-15(4)11-12-19-20(16,17)18/h7,9,15H,5-6,8,10-12H2,1-4H3,(H2,16,17,18)/b14-9+							Aldrin_Cell	n_164	9.11	388.028	389.036	330.022	-3.96999e+06	1.52224e+07
0	M_dolp_L	dolichyl phosphate(2-)	C1080H1758O40P10			C00110	HMDB06353	C00110	1S/C15H29O4P/c1-13(2)7-5-8-14(3)9-6-10-15(4)11-12-19-20(16,17)18/h7,9,15H,5-6,8,10-12H2,1-4H3,(H2,16,17,18)/b14-9+							Aldrin_Cell	p_154	4.8	391.053	390.045	372.012	-9.86184e+06	2.46263e+07
0	M_dolp_L	dolichyl phosphate(2-)	C1080H1758O40P10			C00110	HMDB06353	C00110	1S/C15H29O4P/c1-13(2)7-5-8-14(3)9-6-10-15(4)11-12-19-20(16,17)18/h7,9,15H,5-6,8,10-12H2,1-4H3,(H2,16,17,18)/b14-9+							Aldrin_Cell	p_154	4.8	391.053	390.045	372.012	-9.86184e+06	2.46263e+07
0	M_dolp_L	dolichyl phosphate(2-)	C1080H1758O40P10			C00110	HMDB06353	C00110	1S/C15H29O4P/c1-13(2)7-5-8-14(3)9-6-10-15(4)11-12-19-20(16,17)18/h7,9,15H,5-6,8,10-12H2,1-4H3,(H2,16,17,18)/b14-9+							Aldrin_Cell	n_165	3.06	389.291	390.298	331.284	-2.33686e+07	1.76568e+08
0	M_dolp_L	dolichyl phosphate(2-)	C1080H1758O40P10			C00110	HMDB06353	C00110	1S/C15H29O4P/c1-13(2)7-5-8-14(3)9-6-10-15(4)11-12-19-20(16,17)18/h7,9,15H,5-6,8,10-12H2,1-4H3,(H2,16,17,18)/b14-9+							Aldrin_Cell	n_165	3.06	389.291	390.298	331.284	-2.33686e+07	1.76568e+08
0	M_dolp_L	dolichyl phosphate(2-)	C1080H1758O40P10			C00110	HMDB06353	C00110	1S/C15H29O4P/c1-13(2)7-5-8-14(3)9-6-10-15(4)11-12-19-20(16,17)18/h7,9,15H,5-6,8,10-12H2,1-4H3,(H2,16,17,18)/b14-9+							Aldrin_Cell	n_166	3.03	390.294	391.301	332.287	219021	2.15349e+07
0	M_dolp_L	dolichyl phosphate(2-)	C1080H1758O40P10			C00110	HMDB06353	C00110	1S/C15H29O4P/c1-13(2)7-5-8-14(3)9-6-10-15(4)11-12-19-20(16,17)18/h7,9,15H,5-6,8,10-12H2,1-4H3,(H2,16,17,18)/b14-9+							Aldrin_Cell	n_166	3.03	390.294	391.301	332.287	219021	2.15349e+07
0	M_dolp_L	dolichyl phosphate(2-)	C1080H1758O40P10			C00110	HMDB06353	C00110	1S/C15H29O4P/c1-13(2)7-5-8-14(3)9-6-10-15(4)11-12-19-20(16,17)18/h7,9,15H,5-6,8,10-12H2,1-4H3,(H2,16,17,18)/b14-9+							Aldrin_Cell	p_155	4.81	393.05	392.042	374.009	-9.24428e+06	2.34001e+07
0	M_dolp_L	dolichyl phosphate(2-)	C1080H1758O40P10			C00110	HMDB06353	C00110	1S/C15H29O4P/c1-13(2)7-5-8-14(3)9-6-10-15(4)11-12-19-20(16,17)18/h7,9,15H,5-6,8,10-12H2,1-4H3,(H2,16,17,18)/b14-9+							Aldrin_Cell	p_155	4.81	393.05	392.042	374.009	-9.24428e+06	2.34001e+07
0	M_dolp_L	dolichyl phosphate(2-)	C1080H1758O40P10			C00110	HMDB06353	C00110	1S/C15H29O4P/c1-13(2)7-5-8-14(3)9-6-10-15(4)11-12-19-20(16,17)18/h7,9,15H,5-6,8,10-12H2,1-4H3,(H2,16,17,18)/b14-9+							Aldrin_Cell	p_156	4.94	395.047	394.039	376.006	-4.0469e+06	5.13781e+06
0	M_dolp_L	dolichyl phosphate(2-)	C1080H1758O40P10			C00110	HMDB06353	C00110	1S/C15H29O4P/c1-13(2)7-5-8-14(3)9-6-10-15(4)11-12-19-20(16,17)18/h7,9,15H,5-6,8,10-12H2,1-4H3,(H2,16,17,18)/b14-9+							Aldrin_Cell	p_156	4.94	395.047	394.039	376.006	-4.0469e+06	5.13781e+06
0	M_dolp_L	dolichyl phosphate(2-)	C1080H1758O40P10			C00110	HMDB06353	C00110	1S/C15H29O4P/c1-13(2)7-5-8-14(3)9-6-10-15(4)11-12-19-20(16,17)18/h7,9,15H,5-6,8,10-12H2,1-4H3,(H2,16,17,18)/b14-9+							Aldrin_Cell	p_157	3.33	397.104	396.097	378.063	-1.65554e+07	2.14858e+07
0	M_dolp_L	dolichyl phosphate(2-)	C1080H1758O40P10			C00110	HMDB06353	C00110	1S/C15H29O4P/c1-13(2)7-5-8-14(3)9-6-10-15(4)11-12-19-20(16,17)18/h7,9,15H,5-6,8,10-12H2,1-4H3,(H2,16,17,18)/b14-9+							Aldrin_Cell	p_157	3.33	397.104	396.097	378.063	-1.65554e+07	2.14858e+07
0	M_dolp_L	dolichyl phosphate(2-)	C1080H1758O40P10			C00110	HMDB06353	C00110	1S/C15H29O4P/c1-13(2)7-5-8-14(3)9-6-10-15(4)11-12-19-20(16,17)18/h7,9,15H,5-6,8,10-12H2,1-4H3,(H2,16,17,18)/b14-9+							Aldrin_Cell	n_167	10.54	396.045	397.053	338.039	-1.35915e+07	820762
0	M_dolp_L	dolichyl phosphate(2-)	C1080H1758O40P10			C00110	HMDB06353	C00110	1S/C15H29O4P/c1-13(2)7-5-8-14(3)9-6-10-15(4)11-12-19-20(16,17)18/h7,9,15H,5-6,8,10-12H2,1-4H3,(H2,16,17,18)/b14-9+							Aldrin_Cell	n_167	10.54	396.045	397.053	338.039	-1.35915e+07	820762
0	M_dolp_L	dolichyl phosphate(2-)	C1080H1758O40P10			C00110	HMDB06353	C00110	1S/C15H29O4P/c1-13(2)7-5-8-14(3)9-6-10-15(4)11-12-19-20(16,17)18/h7,9,15H,5-6,8,10-12H2,1-4H3,(H2,16,17,18)/b14-9+							Aldrin_Cell	n_168	2.74	397.226	398.233	339.219	-3.57357e+06	1.36031e+07
0	M_dolp_L	dolichyl phosphate(2-)	C1080H1758O40P10			C00110	HMDB06353	C00110	1S/C15H29O4P/c1-13(2)7-5-8-14(3)9-6-10-15(4)11-12-19-20(16,17)18/h7,9,15H,5-6,8,10-12H2,1-4H3,(H2,16,17,18)/b14-9+							Aldrin_Cell	n_168	2.74	397.226	398.233	339.219	-3.57357e+06	1.36031e+07
0	M_dolp_L	dolichyl phosphate(2-)	C1080H1758O40P10			C00110	HMDB06353	C00110	1S/C15H29O4P/c1-13(2)7-5-8-14(3)9-6-10-15(4)11-12-19-20(16,17)18/h7,9,15H,5-6,8,10-12H2,1-4H3,(H2,16,17,18)/b14-9+							Aldrin_Cell	n_169	14.78	398.119	399.127	340.113	-3.72899e+06	1.30129e+06
0	M_dolp_L	dolichyl phosphate(2-)	C1080H1758O40P10			C00110	HMDB06353	C00110	1S/C15H29O4P/c1-13(2)7-5-8-14(3)9-6-10-15(4)11-12-19-20(16,17)18/h7,9,15H,5-6,8,10-12H2,1-4H3,(H2,16,17,18)/b14-9+							Aldrin_Cell	n_169	14.78	398.119	399.127	340.113	-3.72899e+06	1.30129e+06
0	M_dolp_L	dolichyl phosphate(2-)	C1080H1758O40P10			C00110	HMDB06353	C00110	1S/C15H29O4P/c1-13(2)7-5-8-14(3)9-6-10-15(4)11-12-19-20(16,17)18/h7,9,15H,5-6,8,10-12H2,1-4H3,(H2,16,17,18)/b14-9+							Aldrin_Cell	p_158	3.21	404.206	403.199	385.165	-1.25542e+07	2.18204e+07
0	M_dolp_L	dolichyl phosphate(2-)	C1080H1758O40P10			C00110	HMDB06353	C00110	1S/C15H29O4P/c1-13(2)7-5-8-14(3)9-6-10-15(4)11-12-19-20(16,17)18/h7,9,15H,5-6,8,10-12H2,1-4H3,(H2,16,17,18)/b14-9+							Aldrin_Cell	p_158	3.21	404.206	403.199	385.165	-1.25542e+07	2.18204e+07
0	M_dolp_L	dolichyl phosphate(2-)	C1080H1758O40P10			C00110	HMDB06353	C00110	1S/C15H29O4P/c1-13(2)7-5-8-14(3)9-6-10-15(4)11-12-19-20(16,17)18/h7,9,15H,5-6,8,10-12H2,1-4H3,(H2,16,17,18)/b14-9+							Aldrin_Cell	p_159	10.25	404.847	403.84	385.806	-2.04399e+07	2.63513e+07
0	M_dolp_L	dolichyl phosphate(2-)	C1080H1758O40P10			C00110	HMDB06353	C00110	1S/C15H29O4P/c1-13(2)7-5-8-14(3)9-6-10-15(4)11-12-19-20(16,17)18/h7,9,15H,5-6,8,10-12H2,1-4H3,(H2,16,17,18)/b14-9+							Aldrin_Cell	p_159	10.25	404.847	403.84	385.806	-2.04399e+07	2.63513e+07
0	M_dolp_L	dolichyl phosphate(2-)	C1080H1758O40P10			C00110	HMDB06353	C00110	1S/C15H29O4P/c1-13(2)7-5-8-14(3)9-6-10-15(4)11-12-19-20(16,17)18/h7,9,15H,5-6,8,10-12H2,1-4H3,(H2,16,17,18)/b14-9+							Aldrin_Cell	p_160	9.1	404.973	403.965	385.932	-1.37758e+08	9.74414e+07
0	M_dolp_L	dolichyl phosphate(2-)	C1080H1758O40P10			C00110	HMDB06353	C00110	1S/C15H29O4P/c1-13(2)7-5-8-14(3)9-6-10-15(4)11-12-19-20(16,17)18/h7,9,15H,5-6,8,10-12H2,1-4H3,(H2,16,17,18)/b14-9+							Aldrin_Cell	p_160	9.1	404.973	403.965	385.932	-1.37758e+08	9.74414e+07
0	M_dolp_L	dolichyl phosphate(2-)	C1080H1758O40P10			C00110	HMDB06353	C00110	1S/C15H29O4P/c1-13(2)7-5-8-14(3)9-6-10-15(4)11-12-19-20(16,17)18/h7,9,15H,5-6,8,10-12H2,1-4H3,(H2,16,17,18)/b14-9+							Aldrin_Cell	n_170	10.62	402.994	404.002	344.988	-8.51132e+06	3.16293e+07
0	M_dolp_L	dolichyl phosphate(2-)	C1080H1758O40P10			C00110	HMDB06353	C00110	1S/C15H29O4P/c1-13(2)7-5-8-14(3)9-6-10-15(4)11-12-19-20(16,17)18/h7,9,15H,5-6,8,10-12H2,1-4H3,(H2,16,17,18)/b14-9+							Aldrin_Cell	n_170	10.62	402.994	404.002	344.988	-8.51132e+06	3.16293e+07
0	M_dolp_L	dolichyl phosphate(2-)	C1080H1758O40P10			C00110	HMDB06353	C00110	1S/C15H29O4P/c1-13(2)7-5-8-14(3)9-6-10-15(4)11-12-19-20(16,17)18/h7,9,15H,5-6,8,10-12H2,1-4H3,(H2,16,17,18)/b14-9+							Aldrin_Cell	p_161	10.19	405.009	404.002	385.968	-1.65196e+07	5.97574e+07
0	M_dolp_L	dolichyl phosphate(2-)	C1080H1758O40P10			C00110	HMDB06353	C00110	1S/C15H29O4P/c1-13(2)7-5-8-14(3)9-6-10-15(4)11-12-19-20(16,17)18/h7,9,15H,5-6,8,10-12H2,1-4H3,(H2,16,17,18)/b14-9+							Aldrin_Cell	p_161	10.19	405.009	404.002	385.968	-1.65196e+07	5.97574e+07
0	M_dolp_L	dolichyl phosphate(2-)	C1080H1758O40P10			C00110	HMDB06353	C00110	1S/C15H29O4P/c1-13(2)7-5-8-14(3)9-6-10-15(4)11-12-19-20(16,17)18/h7,9,15H,5-6,8,10-12H2,1-4H3,(H2,16,17,18)/b14-9+							Aldrin_Cell	n_171	3.3	403.139	404.147	345.133	-1.05727e+07	1.70469e+07
0	M_dolp_L	dolichyl phosphate(2-)	C1080H1758O40P10			C00110	HMDB06353	C00110	1S/C15H29O4P/c1-13(2)7-5-8-14(3)9-6-10-15(4)11-12-19-20(16,17)18/h7,9,15H,5-6,8,10-12H2,1-4H3,(H2,16,17,18)/b14-9+							Aldrin_Cell	n_171	3.3	403.139	404.147	345.133	-1.05727e+07	1.70469e+07
0	M_dolp_L	dolichyl phosphate(2-)	C1080H1758O40P10			C00110	HMDB06353	C00110	1S/C15H29O4P/c1-13(2)7-5-8-14(3)9-6-10-15(4)11-12-19-20(16,17)18/h7,9,15H,5-6,8,10-12H2,1-4H3,(H2,16,17,18)/b14-9+							Aldrin_Cell	n_172	3.02	403.306	404.314	345.3	-7.42746e+07	3.14681e+07
0	M_dolp_L	dolichyl phosphate(2-)	C1080H1758O40P10			C00110	HMDB06353	C00110	1S/C15H29O4P/c1-13(2)7-5-8-14(3)9-6-10-15(4)11-12-19-20(16,17)18/h7,9,15H,5-6,8,10-12H2,1-4H3,(H2,16,17,18)/b14-9+							Aldrin_Cell	n_172	3.02	403.306	404.314	345.3	-7.42746e+07	3.14681e+07
0	M_dolp_L	dolichyl phosphate(2-)	C1080H1758O40P10			C00110	HMDB06353	C00110	1S/C15H29O4P/c1-13(2)7-5-8-14(3)9-6-10-15(4)11-12-19-20(16,17)18/h7,9,15H,5-6,8,10-12H2,1-4H3,(H2,16,17,18)/b14-9+							Aldrin_Cell	n_173	10.19	404.052	405.06	346.046	-2.63367e+07	9.83268e+07
0	M_dolp_L	dolichyl phosphate(2-)	C1080H1758O40P10			C00110	HMDB06353	C00110	1S/C15H29O4P/c1-13(2)7-5-8-14(3)9-6-10-15(4)11-12-19-20(16,17)18/h7,9,15H,5-6,8,10-12H2,1-4H3,(H2,16,17,18)/b14-9+							Aldrin_Cell	n_173	10.19	404.052	405.06	346.046	-2.63367e+07	9.83268e+07
0	M_dolp_L	dolichyl phosphate(2-)	C1080H1758O40P10			C00110	HMDB06353	C00110	1S/C15H29O4P/c1-13(2)7-5-8-14(3)9-6-10-15(4)11-12-19-20(16,17)18/h7,9,15H,5-6,8,10-12H2,1-4H3,(H2,16,17,18)/b14-9+							Aldrin_Cell	n_174	2.99	404.309	405.317	346.303	-8.13924e+06	2.51904e+06
0	M_dolp_L	dolichyl phosphate(2-)	C1080H1758O40P10			C00110	HMDB06353	C00110	1S/C15H29O4P/c1-13(2)7-5-8-14(3)9-6-10-15(4)11-12-19-20(16,17)18/h7,9,15H,5-6,8,10-12H2,1-4H3,(H2,16,17,18)/b14-9+							Aldrin_Cell	n_174	2.99	404.309	405.317	346.303	-8.13924e+06	2.51904e+06
0	M_dolp_L	dolichyl phosphate(2-)	C1080H1758O40P10			C00110	HMDB06353	C00110	1S/C15H29O4P/c1-13(2)7-5-8-14(3)9-6-10-15(4)11-12-19-20(16,17)18/h7,9,15H,5-6,8,10-12H2,1-4H3,(H2,16,17,18)/b14-9+							Aldrin_Cell	p_162	3.27	409.162	408.154	390.12	-1.15655e+08	1.80956e+08
0	M_dolp_L	dolichyl phosphate(2-)	C1080H1758O40P10			C00110	HMDB06353	C00110	1S/C15H29O4P/c1-13(2)7-5-8-14(3)9-6-10-15(4)11-12-19-20(16,17)18/h7,9,15H,5-6,8,10-12H2,1-4H3,(H2,16,17,18)/b14-9+							Aldrin_Cell	p_162	3.27	409.162	408.154	390.12	-1.15655e+08	1.80956e+08
0	M_dolp_L	dolichyl phosphate(2-)	C1080H1758O40P10			C00110	HMDB06353	C00110	1S/C15H29O4P/c1-13(2)7-5-8-14(3)9-6-10-15(4)11-12-19-20(16,17)18/h7,9,15H,5-6,8,10-12H2,1-4H3,(H2,16,17,18)/b14-9+							Aldrin_Cell	p_163	3.22	410.165	409.158	391.124	-2.68903e+07	4.08106e+07
0	M_dolp_L	dolichyl phosphate(2-)	C1080H1758O40P10			C00110	HMDB06353	C00110	1S/C15H29O4P/c1-13(2)7-5-8-14(3)9-6-10-15(4)11-12-19-20(16,17)18/h7,9,15H,5-6,8,10-12H2,1-4H3,(H2,16,17,18)/b14-9+							Aldrin_Cell	p_163	3.22	410.165	409.158	391.124	-2.68903e+07	4.08106e+07
0	M_dolp_L	dolichyl phosphate(2-)	C1080H1758O40P10			C00110	HMDB06353	C00110	1S/C15H29O4P/c1-13(2)7-5-8-14(3)9-6-10-15(4)11-12-19-20(16,17)18/h7,9,15H,5-6,8,10-12H2,1-4H3,(H2,16,17,18)/b14-9+							Aldrin_Cell	p_164	10.2	410.938	409.93	391.896	-2.28591e+07	2.68548e+07
0	M_dolp_L	dolichyl phosphate(2-)	C1080H1758O40P10			C00110	HMDB06353	C00110	1S/C15H29O4P/c1-13(2)7-5-8-14(3)9-6-10-15(4)11-12-19-20(16,17)18/h7,9,15H,5-6,8,10-12H2,1-4H3,(H2,16,17,18)/b14-9+							Aldrin_Cell	p_164	10.2	410.938	409.93	391.896	-2.28591e+07	2.68548e+07
0	M_dolp_L	dolichyl phosphate(2-)	C1080H1758O40P10			C00110	HMDB06353	C00110	1S/C15H29O4P/c1-13(2)7-5-8-14(3)9-6-10-15(4)11-12-19-20(16,17)18/h7,9,15H,5-6,8,10-12H2,1-4H3,(H2,16,17,18)/b14-9+							Aldrin_Cell	n_175	10.52	410.061	411.068	352.055	-3.12759e+07	1.05763e+07
0	M_dolp_L	dolichyl phosphate(2-)	C1080H1758O40P10			C00110	HMDB06353	C00110	1S/C15H29O4P/c1-13(2)7-5-8-14(3)9-6-10-15(4)11-12-19-20(16,17)18/h7,9,15H,5-6,8,10-12H2,1-4H3,(H2,16,17,18)/b14-9+							Aldrin_Cell	n_175	10.52	410.061	411.068	352.055	-3.12759e+07	1.05763e+07
0	M_dolp_L	dolichyl phosphate(2-)	C1080H1758O40P10			C00110	HMDB06353	C00110	1S/C15H29O4P/c1-13(2)7-5-8-14(3)9-6-10-15(4)11-12-19-20(16,17)18/h7,9,15H,5-6,8,10-12H2,1-4H3,(H2,16,17,18)/b14-9+							Aldrin_Cell	p_165	2.93	413.266	412.258	394.225	-3.20674e+06	1.77677e+07
0	M_dolp_L	dolichyl phosphate(2-)	C1080H1758O40P10			C00110	HMDB06353	C00110	1S/C15H29O4P/c1-13(2)7-5-8-14(3)9-6-10-15(4)11-12-19-20(16,17)18/h7,9,15H,5-6,8,10-12H2,1-4H3,(H2,16,17,18)/b14-9+							Aldrin_Cell	p_165	2.93	413.266	412.258	394.225	-3.20674e+06	1.77677e+07
0	M_dolp_L	dolichyl phosphate(2-)	C1080H1758O40P10			C00110	HMDB06353	C00110	1S/C15H29O4P/c1-13(2)7-5-8-14(3)9-6-10-15(4)11-12-19-20(16,17)18/h7,9,15H,5-6,8,10-12H2,1-4H3,(H2,16,17,18)/b14-9+							Aldrin_Cell	p_166	5.29	415.253	414.246	396.212	-6.50035e+06	1.93274e+06
0	M_dolp_L	dolichyl phosphate(2-)	C1080H1758O40P10			C00110	HMDB06353	C00110	1S/C15H29O4P/c1-13(2)7-5-8-14(3)9-6-10-15(4)11-12-19-20(16,17)18/h7,9,15H,5-6,8,10-12H2,1-4H3,(H2,16,17,18)/b14-9+							Aldrin_Cell	p_166	5.29	415.253	414.246	396.212	-6.50035e+06	1.93274e+06
0	M_dolp_L	dolichyl phosphate(2-)	C1080H1758O40P10			C00110	HMDB06353	C00110	1S/C15H29O4P/c1-13(2)7-5-8-14(3)9-6-10-15(4)11-12-19-20(16,17)18/h7,9,15H,5-6,8,10-12H2,1-4H3,(H2,16,17,18)/b14-9+							Aldrin_Cell	p_167	9.44	418.989	417.981	399.947	-8.36752e+08	6.35481e+08
0	M_dolp_L	dolichyl phosphate(2-)	C1080H1758O40P10			C00110	HMDB06353	C00110	1S/C15H29O4P/c1-13(2)7-5-8-14(3)9-6-10-15(4)11-12-19-20(16,17)18/h7,9,15H,5-6,8,10-12H2,1-4H3,(H2,16,17,18)/b14-9+							Aldrin_Cell	p_167	9.44	418.989	417.981	399.947	-8.36752e+08	6.35481e+08
0	M_dolp_L	dolichyl phosphate(2-)	C1080H1758O40P10			C00110	HMDB06353	C00110	1S/C15H29O4P/c1-13(2)7-5-8-14(3)9-6-10-15(4)11-12-19-20(16,17)18/h7,9,15H,5-6,8,10-12H2,1-4H3,(H2,16,17,18)/b14-9+							Aldrin_Cell	n_176	3.32	417.155	418.163	359.149	-3.27767e+07	5.17291e+07
0	M_dolp_L	dolichyl phosphate(2-)	C1080H1758O40P10			C00110	HMDB06353	C00110	1S/C15H29O4P/c1-13(2)7-5-8-14(3)9-6-10-15(4)11-12-19-20(16,17)18/h7,9,15H,5-6,8,10-12H2,1-4H3,(H2,16,17,18)/b14-9+							Aldrin_Cell	n_176	3.32	417.155	418.163	359.149	-3.27767e+07	5.17291e+07
0	M_dolp_L	dolichyl phosphate(2-)	C1080H1758O40P10			C00110	HMDB06353	C00110	1S/C15H29O4P/c1-13(2)7-5-8-14(3)9-6-10-15(4)11-12-19-20(16,17)18/h7,9,15H,5-6,8,10-12H2,1-4H3,(H2,16,17,18)/b14-9+							Aldrin_Cell	n_177	3.05	417.322	418.329	359.315	-1.83815e+08	9.44155e+07
0	M_dolp_L	dolichyl phosphate(2-)	C1080H1758O40P10			C00110	HMDB06353	C00110	1S/C15H29O4P/c1-13(2)7-5-8-14(3)9-6-10-15(4)11-12-19-20(16,17)18/h7,9,15H,5-6,8,10-12H2,1-4H3,(H2,16,17,18)/b14-9+							Aldrin_Cell	n_177	3.05	417.322	418.329	359.315	-1.83815e+08	9.44155e+07
0	M_dolp_L	dolichyl phosphate(2-)	C1080H1758O40P10			C00110	HMDB06353	C00110	1S/C15H29O4P/c1-13(2)7-5-8-14(3)9-6-10-15(4)11-12-19-20(16,17)18/h7,9,15H,5-6,8,10-12H2,1-4H3,(H2,16,17,18)/b14-9+							Aldrin_Cell	p_168	9.06	419.992	418.984	400.951	-9.3493e+06	2.15607e+07
0	M_dolp_L	dolichyl phosphate(2-)	C1080H1758O40P10			C00110	HMDB06353	C00110	1S/C15H29O4P/c1-13(2)7-5-8-14(3)9-6-10-15(4)11-12-19-20(16,17)18/h7,9,15H,5-6,8,10-12H2,1-4H3,(H2,16,17,18)/b14-9+							Aldrin_Cell	p_168	9.06	419.992	418.984	400.951	-9.3493e+06	2.15607e+07
0	M_dolp_L	dolichyl phosphate(2-)	C1080H1758O40P10			C00110	HMDB06353	C00110	1S/C15H29O4P/c1-13(2)7-5-8-14(3)9-6-10-15(4)11-12-19-20(16,17)18/h7,9,15H,5-6,8,10-12H2,1-4H3,(H2,16,17,18)/b14-9+							Aldrin_Cell	n_178	3.31	418.158	419.165	360.152	-1.50666e+06	3.51377e+06
0	M_dolp_L	dolichyl phosphate(2-)	C1080H1758O40P10			C00110	HMDB06353	C00110	1S/C15H29O4P/c1-13(2)7-5-8-14(3)9-6-10-15(4)11-12-19-20(16,17)18/h7,9,15H,5-6,8,10-12H2,1-4H3,(H2,16,17,18)/b14-9+							Aldrin_Cell	n_178	3.31	418.158	419.165	360.152	-1.50666e+06	3.51377e+06
0	M_dolp_L	dolichyl phosphate(2-)	C1080H1758O40P10			C00110	HMDB06353	C00110	1S/C15H29O4P/c1-13(2)7-5-8-14(3)9-6-10-15(4)11-12-19-20(16,17)18/h7,9,15H,5-6,8,10-12H2,1-4H3,(H2,16,17,18)/b14-9+							Aldrin_Cell	n_179	3	418.325	419.332	360.318	-3.34857e+07	1.44936e+07
0	M_dolp_L	dolichyl phosphate(2-)	C1080H1758O40P10			C00110	HMDB06353	C00110	1S/C15H29O4P/c1-13(2)7-5-8-14(3)9-6-10-15(4)11-12-19-20(16,17)18/h7,9,15H,5-6,8,10-12H2,1-4H3,(H2,16,17,18)/b14-9+							Aldrin_Cell	n_179	3	418.325	419.332	360.318	-3.34857e+07	1.44936e+07
0	M_dolp_L	dolichyl phosphate(2-)	C1080H1758O40P10			C00110	HMDB06353	C00110	1S/C15H29O4P/c1-13(2)7-5-8-14(3)9-6-10-15(4)11-12-19-20(16,17)18/h7,9,15H,5-6,8,10-12H2,1-4H3,(H2,16,17,18)/b14-9+							Aldrin_Cell	p_169	8.28	424.175	423.167	405.133	-1.84602e+08	5.4023e+08
0	M_dolp_L	dolichyl phosphate(2-)	C1080H1758O40P10			C00110	HMDB06353	C00110	1S/C15H29O4P/c1-13(2)7-5-8-14(3)9-6-10-15(4)11-12-19-20(16,17)18/h7,9,15H,5-6,8,10-12H2,1-4H3,(H2,16,17,18)/b14-9+							Aldrin_Cell	p_169	8.28	424.175	423.167	405.133	-1.84602e+08	5.4023e+08
0	M_dolp_L	dolichyl phosphate(2-)	C1080H1758O40P10			C00110	HMDB06353	C00110	1S/C15H29O4P/c1-13(2)7-5-8-14(3)9-6-10-15(4)11-12-19-20(16,17)18/h7,9,15H,5-6,8,10-12H2,1-4H3,(H2,16,17,18)/b14-9+							Aldrin_Cell	p_170	2.74	424.363	423.356	405.322	-1.7252e+06	5.41137e+06
0	M_dolp_L	dolichyl phosphate(2-)	C1080H1758O40P10			C00110	HMDB06353	C00110	1S/C15H29O4P/c1-13(2)7-5-8-14(3)9-6-10-15(4)11-12-19-20(16,17)18/h7,9,15H,5-6,8,10-12H2,1-4H3,(H2,16,17,18)/b14-9+							Aldrin_Cell	p_170	2.74	424.363	423.356	405.322	-1.7252e+06	5.41137e+06
0	M_dolp_L	dolichyl phosphate(2-)	C1080H1758O40P10			C00110	HMDB06353	C00110	1S/C15H29O4P/c1-13(2)7-5-8-14(3)9-6-10-15(4)11-12-19-20(16,17)18/h7,9,15H,5-6,8,10-12H2,1-4H3,(H2,16,17,18)/b14-9+							Aldrin_Cell	p_171	3.23	425.136	424.128	406.095	-2.04227e+07	2.62575e+07
0	M_dolp_L	dolichyl phosphate(2-)	C1080H1758O40P10			C00110	HMDB06353	C00110	1S/C15H29O4P/c1-13(2)7-5-8-14(3)9-6-10-15(4)11-12-19-20(16,17)18/h7,9,15H,5-6,8,10-12H2,1-4H3,(H2,16,17,18)/b14-9+							Aldrin_Cell	p_171	3.23	425.136	424.128	406.095	-2.04227e+07	2.62575e+07
0	M_dolp_L	dolichyl phosphate(2-)	C1080H1758O40P10			C00110	HMDB06353	C00110	1S/C15H29O4P/c1-13(2)7-5-8-14(3)9-6-10-15(4)11-12-19-20(16,17)18/h7,9,15H,5-6,8,10-12H2,1-4H3,(H2,16,17,18)/b14-9+							Aldrin_Cell	p_172	4.84	425.178	424.171	406.137	-8.49066e+06	3.11274e+06
0	M_dolp_L	dolichyl phosphate(2-)	C1080H1758O40P10			C00110	HMDB06353	C00110	1S/C15H29O4P/c1-13(2)7-5-8-14(3)9-6-10-15(4)11-12-19-20(16,17)18/h7,9,15H,5-6,8,10-12H2,1-4H3,(H2,16,17,18)/b14-9+							Aldrin_Cell	p_172	4.84	425.178	424.171	406.137	-8.49066e+06	3.11274e+06
0	M_dolp_L	dolichyl phosphate(2-)	C1080H1758O40P10			C00110	HMDB06353	C00110	1S/C15H29O4P/c1-13(2)7-5-8-14(3)9-6-10-15(4)11-12-19-20(16,17)18/h7,9,15H,5-6,8,10-12H2,1-4H3,(H2,16,17,18)/b14-9+							Aldrin_Cell	p_173	10.33	426.829	425.821	407.788	-4.88129e+06	7.56272e+06
0	M_dolp_L	dolichyl phosphate(2-)	C1080H1758O40P10			C00110	HMDB06353	C00110	1S/C15H29O4P/c1-13(2)7-5-8-14(3)9-6-10-15(4)11-12-19-20(16,17)18/h7,9,15H,5-6,8,10-12H2,1-4H3,(H2,16,17,18)/b14-9+							Aldrin_Cell	p_173	10.33	426.829	425.821	407.788	-4.88129e+06	7.56272e+06
0	M_dolp_L	dolichyl phosphate(2-)	C1080H1758O40P10			C00110	HMDB06353	C00110	1S/C15H29O4P/c1-13(2)7-5-8-14(3)9-6-10-15(4)11-12-19-20(16,17)18/h7,9,15H,5-6,8,10-12H2,1-4H3,(H2,16,17,18)/b14-9+							Aldrin_Cell	p_174	10.28	428.036	427.029	408.995	-7.59537e+06	2.81617e+07
0	M_dolp_L	dolichyl phosphate(2-)	C1080H1758O40P10			C00110	HMDB06353	C00110	1S/C15H29O4P/c1-13(2)7-5-8-14(3)9-6-10-15(4)11-12-19-20(16,17)18/h7,9,15H,5-6,8,10-12H2,1-4H3,(H2,16,17,18)/b14-9+							Aldrin_Cell	p_174	10.28	428.036	427.029	408.995	-7.59537e+06	2.81617e+07
0	M_dolp_L	dolichyl phosphate(2-)	C1080H1758O40P10			C00110	HMDB06353	C00110	1S/C15H29O4P/c1-13(2)7-5-8-14(3)9-6-10-15(4)11-12-19-20(16,17)18/h7,9,15H,5-6,8,10-12H2,1-4H3,(H2,16,17,18)/b14-9+							Aldrin_Cell	n_180	10.34	426.029	427.037	368.023	-1.74168e+07	5.37126e+07
0	M_dolp_L	dolichyl phosphate(2-)	C1080H1758O40P10			C00110	HMDB06353	C00110	1S/C15H29O4P/c1-13(2)7-5-8-14(3)9-6-10-15(4)11-12-19-20(16,17)18/h7,9,15H,5-6,8,10-12H2,1-4H3,(H2,16,17,18)/b14-9+							Aldrin_Cell	n_180	10.34	426.029	427.037	368.023	-1.74168e+07	5.37126e+07
0	M_dolp_L	dolichyl phosphate(2-)	C1080H1758O40P10			C00110	HMDB06353	C00110	1S/C15H29O4P/c1-13(2)7-5-8-14(3)9-6-10-15(4)11-12-19-20(16,17)18/h7,9,15H,5-6,8,10-12H2,1-4H3,(H2,16,17,18)/b14-9+							Aldrin_Cell	p_175	5.29	432.28	431.272	413.239	-3.70762e+06	962743
0	M_dolp_L	dolichyl phosphate(2-)	C1080H1758O40P10			C00110	HMDB06353	C00110	1S/C15H29O4P/c1-13(2)7-5-8-14(3)9-6-10-15(4)11-12-19-20(16,17)18/h7,9,15H,5-6,8,10-12H2,1-4H3,(H2,16,17,18)/b14-9+							Aldrin_Cell	p_175	5.29	432.28	431.272	413.239	-3.70762e+06	962743
0	M_dolp_L	dolichyl phosphate(2-)	C1080H1758O40P10			C00110	HMDB06353	C00110	1S/C15H29O4P/c1-13(2)7-5-8-14(3)9-6-10-15(4)11-12-19-20(16,17)18/h7,9,15H,5-6,8,10-12H2,1-4H3,(H2,16,17,18)/b14-9+							Aldrin_Cell	p_176	10.25	432.92	431.913	413.879	-2.12539e+07	2.50537e+07
0	M_dolp_L	dolichyl phosphate(2-)	C1080H1758O40P10			C00110	HMDB06353	C00110	1S/C15H29O4P/c1-13(2)7-5-8-14(3)9-6-10-15(4)11-12-19-20(16,17)18/h7,9,15H,5-6,8,10-12H2,1-4H3,(H2,16,17,18)/b14-9+							Aldrin_Cell	p_176	10.25	432.92	431.913	413.879	-2.12539e+07	2.50537e+07
0	M_dolp_L	dolichyl phosphate(2-)	C1080H1758O40P10			C00110	HMDB06353	C00110	1S/C15H29O4P/c1-13(2)7-5-8-14(3)9-6-10-15(4)11-12-19-20(16,17)18/h7,9,15H,5-6,8,10-12H2,1-4H3,(H2,16,17,18)/b14-9+							Aldrin_Cell	p_177	9.55	433.004	431.996	413.963	-1.60778e+09	1.28753e+09
0	M_dolp_L	dolichyl phosphate(2-)	C1080H1758O40P10			C00110	HMDB06353	C00110	1S/C15H29O4P/c1-13(2)7-5-8-14(3)9-6-10-15(4)11-12-19-20(16,17)18/h7,9,15H,5-6,8,10-12H2,1-4H3,(H2,16,17,18)/b14-9+							Aldrin_Cell	p_177	9.55	433.004	431.996	413.963	-1.60778e+09	1.28753e+09
0	M_dolp_L	dolichyl phosphate(2-)	C1080H1758O40P10			C00110	HMDB06353	C00110	1S/C15H29O4P/c1-13(2)7-5-8-14(3)9-6-10-15(4)11-12-19-20(16,17)18/h7,9,15H,5-6,8,10-12H2,1-4H3,(H2,16,17,18)/b14-9+							Aldrin_Cell	n_181	10.2	431.091	432.098	373.084	-1.7272e+07	6.39022e+07
0	M_dolp_L	dolichyl phosphate(2-)	C1080H1758O40P10			C00110	HMDB06353	C00110	1S/C15H29O4P/c1-13(2)7-5-8-14(3)9-6-10-15(4)11-12-19-20(16,17)18/h7,9,15H,5-6,8,10-12H2,1-4H3,(H2,16,17,18)/b14-9+							Aldrin_Cell	n_181	10.2	431.091	432.098	373.084	-1.7272e+07	6.39022e+07
0	M_dolp_L	dolichyl phosphate(2-)	C1080H1758O40P10			C00110	HMDB06353	C00110	1S/C15H29O4P/c1-13(2)7-5-8-14(3)9-6-10-15(4)11-12-19-20(16,17)18/h7,9,15H,5-6,8,10-12H2,1-4H3,(H2,16,17,18)/b14-9+							Aldrin_Cell	n_182	3.19	431.17	432.178	373.164	-2.76909e+06	4.13053e+06
0	M_dolp_L	dolichyl phosphate(2-)	C1080H1758O40P10			C00110	HMDB06353	C00110	1S/C15H29O4P/c1-13(2)7-5-8-14(3)9-6-10-15(4)11-12-19-20(16,17)18/h7,9,15H,5-6,8,10-12H2,1-4H3,(H2,16,17,18)/b14-9+							Aldrin_Cell	n_182	3.19	431.17	432.178	373.164	-2.76909e+06	4.13053e+06
0	M_dolp_L	dolichyl phosphate(2-)	C1080H1758O40P10			C00110	HMDB06353	C00110	1S/C15H29O4P/c1-13(2)7-5-8-14(3)9-6-10-15(4)11-12-19-20(16,17)18/h7,9,15H,5-6,8,10-12H2,1-4H3,(H2,16,17,18)/b14-9+							Aldrin_Cell	p_178	9.19	434.007	433	414.966	-1.33043e+08	1.23961e+08
0	M_dolp_L	dolichyl phosphate(2-)	C1080H1758O40P10			C00110	HMDB06353	C00110	1S/C15H29O4P/c1-13(2)7-5-8-14(3)9-6-10-15(4)11-12-19-20(16,17)18/h7,9,15H,5-6,8,10-12H2,1-4H3,(H2,16,17,18)/b14-9+							Aldrin_Cell	p_178	9.19	434.007	433	414.966	-1.33043e+08	1.23961e+08
0	M_dolp_L	dolichyl phosphate(2-)	C1080H1758O40P10			C00110	HMDB06353	C00110	1S/C15H29O4P/c1-13(2)7-5-8-14(3)9-6-10-15(4)11-12-19-20(16,17)18/h7,9,15H,5-6,8,10-12H2,1-4H3,(H2,16,17,18)/b14-9+							Aldrin_Cell	n_183	10.55	432.043	433.05	374.036	-2.2666e+07	8.22145e+06
0	M_dolp_L	dolichyl phosphate(2-)	C1080H1758O40P10			C00110	HMDB06353	C00110	1S/C15H29O4P/c1-13(2)7-5-8-14(3)9-6-10-15(4)11-12-19-20(16,17)18/h7,9,15H,5-6,8,10-12H2,1-4H3,(H2,16,17,18)/b14-9+							Aldrin_Cell	n_183	10.55	432.043	433.05	374.036	-2.2666e+07	8.22145e+06
0	M_dolp_L	dolichyl phosphate(2-)	C1080H1758O40P10			C00110	HMDB06353	C00110	1S/C15H29O4P/c1-13(2)7-5-8-14(3)9-6-10-15(4)11-12-19-20(16,17)18/h7,9,15H,5-6,8,10-12H2,1-4H3,(H2,16,17,18)/b14-9+							Aldrin_Cell	n_184	10.23	432.948	433.955	374.941	-7.92976e+06	1.02434e+07
0	M_dolp_L	dolichyl phosphate(2-)	C1080H1758O40P10			C00110	HMDB06353	C00110	1S/C15H29O4P/c1-13(2)7-5-8-14(3)9-6-10-15(4)11-12-19-20(16,17)18/h7,9,15H,5-6,8,10-12H2,1-4H3,(H2,16,17,18)/b14-9+							Aldrin_Cell	n_184	10.23	432.948	433.955	374.941	-7.92976e+06	1.02434e+07
0	M_dolp_L	dolichyl phosphate(2-)	C1080H1758O40P10			C00110	HMDB06353	C00110	1S/C15H29O4P/c1-13(2)7-5-8-14(3)9-6-10-15(4)11-12-19-20(16,17)18/h7,9,15H,5-6,8,10-12H2,1-4H3,(H2,16,17,18)/b14-9+							Aldrin_Cell	n_185	2.75	439.113	440.12	381.106	-8.46374e+06	2.41184e+06
0	M_dolp_L	dolichyl phosphate(2-)	C1080H1758O40P10			C00110	HMDB06353	C00110	1S/C15H29O4P/c1-13(2)7-5-8-14(3)9-6-10-15(4)11-12-19-20(16,17)18/h7,9,15H,5-6,8,10-12H2,1-4H3,(H2,16,17,18)/b14-9+							Aldrin_Cell	n_185	2.75	439.113	440.12	381.106	-8.46374e+06	2.41184e+06
0	M_dolp_L	dolichyl phosphate(2-)	C1080H1758O40P10			C00110	HMDB06353	C00110	1S/C15H29O4P/c1-13(2)7-5-8-14(3)9-6-10-15(4)11-12-19-20(16,17)18/h7,9,15H,5-6,8,10-12H2,1-4H3,(H2,16,17,18)/b14-9+							Aldrin_Cell	p_179	14.93	441.197	440.189	422.155	-3.93377e+06	1.65663e+06
0	M_dolp_L	dolichyl phosphate(2-)	C1080H1758O40P10			C00110	HMDB06353	C00110	1S/C15H29O4P/c1-13(2)7-5-8-14(3)9-6-10-15(4)11-12-19-20(16,17)18/h7,9,15H,5-6,8,10-12H2,1-4H3,(H2,16,17,18)/b14-9+							Aldrin_Cell	p_179	14.93	441.197	440.189	422.155	-3.93377e+06	1.65663e+06
0	M_dolp_L	dolichyl phosphate(2-)	C1080H1758O40P10			C00110	HMDB06353	C00110	1S/C15H29O4P/c1-13(2)7-5-8-14(3)9-6-10-15(4)11-12-19-20(16,17)18/h7,9,15H,5-6,8,10-12H2,1-4H3,(H2,16,17,18)/b14-9+							Aldrin_Cell	p_180	2.89	441.297	440.29	422.256	-5.13371e+06	9.99417e+06
0	M_dolp_L	dolichyl phosphate(2-)	C1080H1758O40P10			C00110	HMDB06353	C00110	1S/C15H29O4P/c1-13(2)7-5-8-14(3)9-6-10-15(4)11-12-19-20(16,17)18/h7,9,15H,5-6,8,10-12H2,1-4H3,(H2,16,17,18)/b14-9+							Aldrin_Cell	p_180	2.89	441.297	440.29	422.256	-5.13371e+06	9.99417e+06
0	M_dolp_L	dolichyl phosphate(2-)	C1080H1758O40P10			C00110	HMDB06353	C00110	1S/C15H29O4P/c1-13(2)7-5-8-14(3)9-6-10-15(4)11-12-19-20(16,17)18/h7,9,15H,5-6,8,10-12H2,1-4H3,(H2,16,17,18)/b14-9+							Aldrin_Cell	p_181	4.82	442.059	441.052	423.018	-1.15993e+07	1.87008e+07
0	M_dolp_L	dolichyl phosphate(2-)	C1080H1758O40P10			C00110	HMDB06353	C00110	1S/C15H29O4P/c1-13(2)7-5-8-14(3)9-6-10-15(4)11-12-19-20(16,17)18/h7,9,15H,5-6,8,10-12H2,1-4H3,(H2,16,17,18)/b14-9+							Aldrin_Cell	p_181	4.82	442.059	441.052	423.018	-1.15993e+07	1.87008e+07
0	M_dolp_L	dolichyl phosphate(2-)	C1080H1758O40P10			C00110	HMDB06353	C00110	1S/C15H29O4P/c1-13(2)7-5-8-14(3)9-6-10-15(4)11-12-19-20(16,17)18/h7,9,15H,5-6,8,10-12H2,1-4H3,(H2,16,17,18)/b14-9+							Aldrin_Cell	n_186	9.05	440.998	442.005	382.991	-1.65667e+08	1.16583e+08
0	M_dolp_L	dolichyl phosphate(2-)	C1080H1758O40P10			C00110	HMDB06353	C00110	1S/C15H29O4P/c1-13(2)7-5-8-14(3)9-6-10-15(4)11-12-19-20(16,17)18/h7,9,15H,5-6,8,10-12H2,1-4H3,(H2,16,17,18)/b14-9+							Aldrin_Cell	n_186	9.05	440.998	442.005	382.991	-1.65667e+08	1.16583e+08
0	M_dolp_L	dolichyl phosphate(2-)	C1080H1758O40P10			C00110	HMDB06353	C00110	1S/C15H29O4P/c1-13(2)7-5-8-14(3)9-6-10-15(4)11-12-19-20(16,17)18/h7,9,15H,5-6,8,10-12H2,1-4H3,(H2,16,17,18)/b14-9+							Aldrin_Cell	p_182	4.1	443.232	442.224	424.191	-7.23032e+07	1.93984e+07
0	M_dolp_L	dolichyl phosphate(2-)	C1080H1758O40P10			C00110	HMDB06353	C00110	1S/C15H29O4P/c1-13(2)7-5-8-14(3)9-6-10-15(4)11-12-19-20(16,17)18/h7,9,15H,5-6,8,10-12H2,1-4H3,(H2,16,17,18)/b14-9+							Aldrin_Cell	p_182	4.1	443.232	442.224	424.191	-7.23032e+07	1.93984e+07
0	M_dolp_L	dolichyl phosphate(2-)	C1080H1758O40P10			C00110	HMDB06353	C00110	1S/C15H29O4P/c1-13(2)7-5-8-14(3)9-6-10-15(4)11-12-19-20(16,17)18/h7,9,15H,5-6,8,10-12H2,1-4H3,(H2,16,17,18)/b14-9+							Aldrin_Cell	p_183	4.75	444.056	443.049	425.015	-2.80487e+07	6.53012e+07
0	M_dolp_L	dolichyl phosphate(2-)	C1080H1758O40P10			C00110	HMDB06353	C00110	1S/C15H29O4P/c1-13(2)7-5-8-14(3)9-6-10-15(4)11-12-19-20(16,17)18/h7,9,15H,5-6,8,10-12H2,1-4H3,(H2,16,17,18)/b14-9+							Aldrin_Cell	p_183	4.75	444.056	443.049	425.015	-2.80487e+07	6.53012e+07
0	M_dolp_L	dolichyl phosphate(2-)	C1080H1758O40P10			C00110	HMDB06353	C00110	1S/C15H29O4P/c1-13(2)7-5-8-14(3)9-6-10-15(4)11-12-19-20(16,17)18/h7,9,15H,5-6,8,10-12H2,1-4H3,(H2,16,17,18)/b14-9+							Aldrin_Cell	p_184	4.04	444.235	443.228	425.194	-1.0753e+07	2.98583e+06
0	M_dolp_L	dolichyl phosphate(2-)	C1080H1758O40P10			C00110	HMDB06353	C00110	1S/C15H29O4P/c1-13(2)7-5-8-14(3)9-6-10-15(4)11-12-19-20(16,17)18/h7,9,15H,5-6,8,10-12H2,1-4H3,(H2,16,17,18)/b14-9+							Aldrin_Cell	p_184	4.04	444.235	443.228	425.194	-1.0753e+07	2.98583e+06
0	M_dolp_L	dolichyl phosphate(2-)	C1080H1758O40P10			C00110	HMDB06353	C00110	1S/C15H29O4P/c1-13(2)7-5-8-14(3)9-6-10-15(4)11-12-19-20(16,17)18/h7,9,15H,5-6,8,10-12H2,1-4H3,(H2,16,17,18)/b14-9+							Aldrin_Cell	p_185	3.19	445.232	444.225	426.191	-4.86879e+06	7.08397e+06
0	M_dolp_L	dolichyl phosphate(2-)	C1080H1758O40P10			C00110	HMDB06353	C00110	1S/C15H29O4P/c1-13(2)7-5-8-14(3)9-6-10-15(4)11-12-19-20(16,17)18/h7,9,15H,5-6,8,10-12H2,1-4H3,(H2,16,17,18)/b14-9+							Aldrin_Cell	p_185	3.19	445.232	444.225	426.191	-4.86879e+06	7.08397e+06
0	M_dolp_L	dolichyl phosphate(2-)	C1080H1758O40P10			C00110	HMDB06353	C00110	1S/C15H29O4P/c1-13(2)7-5-8-14(3)9-6-10-15(4)11-12-19-20(16,17)18/h7,9,15H,5-6,8,10-12H2,1-4H3,(H2,16,17,18)/b14-9+							Aldrin_Cell	p_186	4.75	446.053	445.045	427.012	-3.2221e+07	7.62672e+07
0	M_dolp_L	dolichyl phosphate(2-)	C1080H1758O40P10			C00110	HMDB06353	C00110	1S/C15H29O4P/c1-13(2)7-5-8-14(3)9-6-10-15(4)11-12-19-20(16,17)18/h7,9,15H,5-6,8,10-12H2,1-4H3,(H2,16,17,18)/b14-9+							Aldrin_Cell	p_186	4.75	446.053	445.045	427.012	-3.2221e+07	7.62672e+07
0	M_dolp_L	dolichyl phosphate(2-)	C1080H1758O40P10			C00110	HMDB06353	C00110	1S/C15H29O4P/c1-13(2)7-5-8-14(3)9-6-10-15(4)11-12-19-20(16,17)18/h7,9,15H,5-6,8,10-12H2,1-4H3,(H2,16,17,18)/b14-9+							Aldrin_Cell	n_187	3.2	445.187	446.194	387.18	-1.78827e+07	2.6837e+07
0	M_dolp_L	dolichyl phosphate(2-)	C1080H1758O40P10			C00110	HMDB06353	C00110	1S/C15H29O4P/c1-13(2)7-5-8-14(3)9-6-10-15(4)11-12-19-20(16,17)18/h7,9,15H,5-6,8,10-12H2,1-4H3,(H2,16,17,18)/b14-9+							Aldrin_Cell	n_187	3.2	445.187	446.194	387.18	-1.78827e+07	2.6837e+07
0	M_dolp_L	dolichyl phosphate(2-)	C1080H1758O40P10			C00110	HMDB06353	C00110	1S/C15H29O4P/c1-13(2)7-5-8-14(3)9-6-10-15(4)11-12-19-20(16,17)18/h7,9,15H,5-6,8,10-12H2,1-4H3,(H2,16,17,18)/b14-9+							Aldrin_Cell	p_187	4.77	448.05	447.043	429.009	-2.1301e+07	4.59809e+07
0	M_dolp_L	dolichyl phosphate(2-)	C1080H1758O40P10			C00110	HMDB06353	C00110	1S/C15H29O4P/c1-13(2)7-5-8-14(3)9-6-10-15(4)11-12-19-20(16,17)18/h7,9,15H,5-6,8,10-12H2,1-4H3,(H2,16,17,18)/b14-9+							Aldrin_Cell	p_187	4.77	448.05	447.043	429.009	-2.1301e+07	4.59809e+07
0	M_dolp_L	dolichyl phosphate(2-)	C1080H1758O40P10			C00110	HMDB06353	C00110	1S/C15H29O4P/c1-13(2)7-5-8-14(3)9-6-10-15(4)11-12-19-20(16,17)18/h7,9,15H,5-6,8,10-12H2,1-4H3,(H2,16,17,18)/b14-9+							Aldrin_Cell	n_188	10.23	446.963	447.971	388.957	-1.55167e+07	2.07693e+07
0	M_dolp_L	dolichyl phosphate(2-)	C1080H1758O40P10			C00110	HMDB06353	C00110	1S/C15H29O4P/c1-13(2)7-5-8-14(3)9-6-10-15(4)11-12-19-20(16,17)18/h7,9,15H,5-6,8,10-12H2,1-4H3,(H2,16,17,18)/b14-9+							Aldrin_Cell	n_188	10.23	446.963	447.971	388.957	-1.55167e+07	2.07693e+07
0	M_dolp_L	dolichyl phosphate(2-)	C1080H1758O40P10			C00110	HMDB06353	C00110	1S/C15H29O4P/c1-13(2)7-5-8-14(3)9-6-10-15(4)11-12-19-20(16,17)18/h7,9,15H,5-6,8,10-12H2,1-4H3,(H2,16,17,18)/b14-9+							Aldrin_Cell	n_189	10.49	448.017	449.024	390.01	-3.13708e+07	1.91297e+07
0	M_dolp_L	dolichyl phosphate(2-)	C1080H1758O40P10			C00110	HMDB06353	C00110	1S/C15H29O4P/c1-13(2)7-5-8-14(3)9-6-10-15(4)11-12-19-20(16,17)18/h7,9,15H,5-6,8,10-12H2,1-4H3,(H2,16,17,18)/b14-9+							Aldrin_Cell	n_189	10.49	448.017	449.024	390.01	-3.13708e+07	1.91297e+07
0	M_dolp_L	dolichyl phosphate(2-)	C1080H1758O40P10			C00110	HMDB06353	C00110	1S/C15H29O4P/c1-13(2)7-5-8-14(3)9-6-10-15(4)11-12-19-20(16,17)18/h7,9,15H,5-6,8,10-12H2,1-4H3,(H2,16,17,18)/b14-9+							Aldrin_Cell	p_188	4.87	450.047	449.04	431.006	-7.5103e+06	1.18998e+07
0	M_dolp_L	dolichyl phosphate(2-)	C1080H1758O40P10			C00110	HMDB06353	C00110	1S/C15H29O4P/c1-13(2)7-5-8-14(3)9-6-10-15(4)11-12-19-20(16,17)18/h7,9,15H,5-6,8,10-12H2,1-4H3,(H2,16,17,18)/b14-9+							Aldrin_Cell	p_188	4.87	450.047	449.04	431.006	-7.5103e+06	1.18998e+07
0	M_dolp_L	dolichyl phosphate(2-)	C1080H1758O40P10			C00110	HMDB06353	C00110	1S/C15H29O4P/c1-13(2)7-5-8-14(3)9-6-10-15(4)11-12-19-20(16,17)18/h7,9,15H,5-6,8,10-12H2,1-4H3,(H2,16,17,18)/b14-9+							Aldrin_Cell	p_189	10.58	456.039	455.032	436.998	-3.94237e+07	1.61493e+07
0	M_dolp_L	dolichyl phosphate(2-)	C1080H1758O40P10			C00110	HMDB06353	C00110	1S/C15H29O4P/c1-13(2)7-5-8-14(3)9-6-10-15(4)11-12-19-20(16,17)18/h7,9,15H,5-6,8,10-12H2,1-4H3,(H2,16,17,18)/b14-9+							Aldrin_Cell	p_189	10.58	456.039	455.032	436.998	-3.94237e+07	1.61493e+07
0	M_dolp_L	dolichyl phosphate(2-)	C1080H1758O40P10			C00110	HMDB06353	C00110	1S/C15H29O4P/c1-13(2)7-5-8-14(3)9-6-10-15(4)11-12-19-20(16,17)18/h7,9,15H,5-6,8,10-12H2,1-4H3,(H2,16,17,18)/b14-9+							Aldrin_Cell	n_190	9.13	455.013	456.021	397.007	-4.0829e+08	3.09275e+08
0	M_dolp_L	dolichyl phosphate(2-)	C1080H1758O40P10			C00110	HMDB06353	C00110	1S/C15H29O4P/c1-13(2)7-5-8-14(3)9-6-10-15(4)11-12-19-20(16,17)18/h7,9,15H,5-6,8,10-12H2,1-4H3,(H2,16,17,18)/b14-9+							Aldrin_Cell	n_190	9.13	455.013	456.021	397.007	-4.0829e+08	3.09275e+08
0	M_dolp_L	dolichyl phosphate(2-)	C1080H1758O40P10			C00110	HMDB06353	C00110	1S/C15H29O4P/c1-13(2)7-5-8-14(3)9-6-10-15(4)11-12-19-20(16,17)18/h7,9,15H,5-6,8,10-12H2,1-4H3,(H2,16,17,18)/b14-9+							Aldrin_Cell	n_191	3.02	455.353	456.36	397.346	-1.00231e+07	3.70543e+07
0	M_dolp_L	dolichyl phosphate(2-)	C1080H1758O40P10			C00110	HMDB06353	C00110	1S/C15H29O4P/c1-13(2)7-5-8-14(3)9-6-10-15(4)11-12-19-20(16,17)18/h7,9,15H,5-6,8,10-12H2,1-4H3,(H2,16,17,18)/b14-9+							Aldrin_Cell	n_191	3.02	455.353	456.36	397.346	-1.00231e+07	3.70543e+07
0	M_dolp_L	dolichyl phosphate(2-)	C1080H1758O40P10			C00110	HMDB06353	C00110	1S/C15H29O4P/c1-13(2)7-5-8-14(3)9-6-10-15(4)11-12-19-20(16,17)18/h7,9,15H,5-6,8,10-12H2,1-4H3,(H2,16,17,18)/b14-9+							Aldrin_Cell	n_192	3.01	456.355	457.362	398.349	-1.17943e+06	4.48889e+06
0	M_dolp_L	dolichyl phosphate(2-)	C1080H1758O40P10			C00110	HMDB06353	C00110	1S/C15H29O4P/c1-13(2)7-5-8-14(3)9-6-10-15(4)11-12-19-20(16,17)18/h7,9,15H,5-6,8,10-12H2,1-4H3,(H2,16,17,18)/b14-9+							Aldrin_Cell	n_192	3.01	456.355	457.362	398.349	-1.17943e+06	4.48889e+06
0	M_dolp_L	dolichyl phosphate(2-)	C1080H1758O40P10			C00110	HMDB06353	C00110	1S/C15H29O4P/c1-13(2)7-5-8-14(3)9-6-10-15(4)11-12-19-20(16,17)18/h7,9,15H,5-6,8,10-12H2,1-4H3,(H2,16,17,18)/b14-9+							Aldrin_Cell	p_190	2.75	468.389	467.382	449.348	-1.96161e+06	7.47448e+06
0	M_dolp_L	dolichyl phosphate(2-)	C1080H1758O40P10			C00110	HMDB06353	C00110	1S/C15H29O4P/c1-13(2)7-5-8-14(3)9-6-10-15(4)11-12-19-20(16,17)18/h7,9,15H,5-6,8,10-12H2,1-4H3,(H2,16,17,18)/b14-9+							Aldrin_Cell	p_190	2.75	468.389	467.382	449.348	-1.96161e+06	7.47448e+06
0	M_dolp_L	dolichyl phosphate(2-)	C1080H1758O40P10			C00110	HMDB06353	C00110	1S/C15H29O4P/c1-13(2)7-5-8-14(3)9-6-10-15(4)11-12-19-20(16,17)18/h7,9,15H,5-6,8,10-12H2,1-4H3,(H2,16,17,18)/b14-9+							Aldrin_Cell	p_191	10.34	470.876	469.869	451.835	-1.69366e+07	2.15058e+07
0	M_dolp_L	dolichyl phosphate(2-)	C1080H1758O40P10			C00110	HMDB06353	C00110	1S/C15H29O4P/c1-13(2)7-5-8-14(3)9-6-10-15(4)11-12-19-20(16,17)18/h7,9,15H,5-6,8,10-12H2,1-4H3,(H2,16,17,18)/b14-9+							Aldrin_Cell	p_191	10.34	470.876	469.869	451.835	-1.69366e+07	2.15058e+07
0	M_dolp_L	dolichyl phosphate(2-)	C1080H1758O40P10			C00110	HMDB06353	C00110	1S/C15H29O4P/c1-13(2)7-5-8-14(3)9-6-10-15(4)11-12-19-20(16,17)18/h7,9,15H,5-6,8,10-12H2,1-4H3,(H2,16,17,18)/b14-9+							Aldrin_Cell	n_193	9.13	469.029	470.036	411.022	-4.44837e+08	3.57469e+08
0	M_dolp_L	dolichyl phosphate(2-)	C1080H1758O40P10			C00110	HMDB06353	C00110	1S/C15H29O4P/c1-13(2)7-5-8-14(3)9-6-10-15(4)11-12-19-20(16,17)18/h7,9,15H,5-6,8,10-12H2,1-4H3,(H2,16,17,18)/b14-9+							Aldrin_Cell	n_193	9.13	469.029	470.036	411.022	-4.44837e+08	3.57469e+08
0	M_dolp_L	dolichyl phosphate(2-)	C1080H1758O40P10			C00110	HMDB06353	C00110	1S/C15H29O4P/c1-13(2)7-5-8-14(3)9-6-10-15(4)11-12-19-20(16,17)18/h7,9,15H,5-6,8,10-12H2,1-4H3,(H2,16,17,18)/b14-9+							Aldrin_Cell	n_194	3.18	471.348	472.355	413.342	-3.58372e+07	1.33956e+08
0	M_dolp_L	dolichyl phosphate(2-)	C1080H1758O40P10			C00110	HMDB06353	C00110	1S/C15H29O4P/c1-13(2)7-5-8-14(3)9-6-10-15(4)11-12-19-20(16,17)18/h7,9,15H,5-6,8,10-12H2,1-4H3,(H2,16,17,18)/b14-9+							Aldrin_Cell	n_194	3.18	471.348	472.355	413.342	-3.58372e+07	1.33956e+08
0	M_dolp_L	dolichyl phosphate(2-)	C1080H1758O40P10			C00110	HMDB06353	C00110	1S/C15H29O4P/c1-13(2)7-5-8-14(3)9-6-10-15(4)11-12-19-20(16,17)18/h7,9,15H,5-6,8,10-12H2,1-4H3,(H2,16,17,18)/b14-9+							Aldrin_Cell	n_195	3.15	472.351	473.358	414.344	-8.17694e+06	3.09936e+07
0	M_dolp_L	dolichyl phosphate(2-)	C1080H1758O40P10			C00110	HMDB06353	C00110	1S/C15H29O4P/c1-13(2)7-5-8-14(3)9-6-10-15(4)11-12-19-20(16,17)18/h7,9,15H,5-6,8,10-12H2,1-4H3,(H2,16,17,18)/b14-9+							Aldrin_Cell	n_195	3.15	472.351	473.358	414.344	-8.17694e+06	3.09936e+07
0	M_dolp_L	dolichyl phosphate(2-)	C1080H1758O40P10			C00110	HMDB06353	C00110	1S/C15H29O4P/c1-13(2)7-5-8-14(3)9-6-10-15(4)11-12-19-20(16,17)18/h7,9,15H,5-6,8,10-12H2,1-4H3,(H2,16,17,18)/b14-9+							Aldrin_Cell	p_192	5.27	476.306	475.299	457.265	-7.82151e+06	2.32117e+06
0	M_dolp_L	dolichyl phosphate(2-)	C1080H1758O40P10			C00110	HMDB06353	C00110	1S/C15H29O4P/c1-13(2)7-5-8-14(3)9-6-10-15(4)11-12-19-20(16,17)18/h7,9,15H,5-6,8,10-12H2,1-4H3,(H2,16,17,18)/b14-9+							Aldrin_Cell	p_192	5.27	476.306	475.299	457.265	-7.82151e+06	2.32117e+06
0	M_dolp_L	dolichyl phosphate(2-)	C1080H1758O40P10			C00110	HMDB06353	C00110	1S/C15H29O4P/c1-13(2)7-5-8-14(3)9-6-10-15(4)11-12-19-20(16,17)18/h7,9,15H,5-6,8,10-12H2,1-4H3,(H2,16,17,18)/b14-9+							Aldrin_Cell	p_193	10.52	477.069	476.061	458.027	-8.16346e+06	5.11154e+06
0	M_dolp_L	dolichyl phosphate(2-)	C1080H1758O40P10			C00110	HMDB06353	C00110	1S/C15H29O4P/c1-13(2)7-5-8-14(3)9-6-10-15(4)11-12-19-20(16,17)18/h7,9,15H,5-6,8,10-12H2,1-4H3,(H2,16,17,18)/b14-9+							Aldrin_Cell	p_193	10.52	477.069	476.061	458.027	-8.16346e+06	5.11154e+06
0	M_dolp_L	dolichyl phosphate(2-)	C1080H1758O40P10			C00110	HMDB06353	C00110	1S/C15H29O4P/c1-13(2)7-5-8-14(3)9-6-10-15(4)11-12-19-20(16,17)18/h7,9,15H,5-6,8,10-12H2,1-4H3,(H2,16,17,18)/b14-9+							Aldrin_Cell	p_194	3.58	480.308	479.301	461.267	-1.34119e+06	4.43529e+06
0	M_dolp_L	dolichyl phosphate(2-)	C1080H1758O40P10			C00110	HMDB06353	C00110	1S/C15H29O4P/c1-13(2)7-5-8-14(3)9-6-10-15(4)11-12-19-20(16,17)18/h7,9,15H,5-6,8,10-12H2,1-4H3,(H2,16,17,18)/b14-9+							Aldrin_Cell	p_194	3.58	480.308	479.301	461.267	-1.34119e+06	4.43529e+06
0	M_dolp_L	dolichyl phosphate(2-)	C1080H1758O40P10			C00110	HMDB06353	C00110	1S/C15H29O4P/c1-13(2)7-5-8-14(3)9-6-10-15(4)11-12-19-20(16,17)18/h7,9,15H,5-6,8,10-12H2,1-4H3,(H2,16,17,18)/b14-9+							Aldrin_Cell	p_195	3.67	482.36	481.353	463.319	-2.04839e+06	8.64778e+06
0	M_dolp_L	dolichyl phosphate(2-)	C1080H1758O40P10			C00110	HMDB06353	C00110	1S/C15H29O4P/c1-13(2)7-5-8-14(3)9-6-10-15(4)11-12-19-20(16,17)18/h7,9,15H,5-6,8,10-12H2,1-4H3,(H2,16,17,18)/b14-9+							Aldrin_Cell	p_195	3.67	482.36	481.353	463.319	-2.04839e+06	8.64778e+06
0	M_dolp_L	dolichyl phosphate(2-)	C1080H1758O40P10			C00110	HMDB06353	C00110	1S/C15H29O4P/c1-13(2)7-5-8-14(3)9-6-10-15(4)11-12-19-20(16,17)18/h7,9,15H,5-6,8,10-12H2,1-4H3,(H2,16,17,18)/b14-9+							Aldrin_Cell	n_196	9.37	481.202	482.209	423.196	-2.0839e+09	1.50602e+09
0	M_dolp_L	dolichyl phosphate(2-)	C1080H1758O40P10			C00110	HMDB06353	C00110	1S/C15H29O4P/c1-13(2)7-5-8-14(3)9-6-10-15(4)11-12-19-20(16,17)18/h7,9,15H,5-6,8,10-12H2,1-4H3,(H2,16,17,18)/b14-9+							Aldrin_Cell	n_196	9.37	481.202	482.209	423.196	-2.0839e+09	1.50602e+09
0	M_dolp_L	dolichyl phosphate(2-)	C1080H1758O40P10			C00110	HMDB06353	C00110	1S/C15H29O4P/c1-13(2)7-5-8-14(3)9-6-10-15(4)11-12-19-20(16,17)18/h7,9,15H,5-6,8,10-12H2,1-4H3,(H2,16,17,18)/b14-9+							Aldrin_Cell	n_197	10.04	482.205	483.213	424.199	-4.75415e+08	2.99849e+08
0	M_dolp_L	dolichyl phosphate(2-)	C1080H1758O40P10			C00110	HMDB06353	C00110	1S/C15H29O4P/c1-13(2)7-5-8-14(3)9-6-10-15(4)11-12-19-20(16,17)18/h7,9,15H,5-6,8,10-12H2,1-4H3,(H2,16,17,18)/b14-9+							Aldrin_Cell	n_197	10.04	482.205	483.213	424.199	-4.75415e+08	2.99849e+08
0	M_dolp_L	dolichyl phosphate(2-)	C1080H1758O40P10			C00110	HMDB06353	C00110	1S/C15H29O4P/c1-13(2)7-5-8-14(3)9-6-10-15(4)11-12-19-20(16,17)18/h7,9,15H,5-6,8,10-12H2,1-4H3,(H2,16,17,18)/b14-9+							Aldrin_Cell	p_196	14.07	484.975	483.968	465.934	-1.23875e+07	3.30453e+06
0	M_dolp_L	dolichyl phosphate(2-)	C1080H1758O40P10			C00110	HMDB06353	C00110	1S/C15H29O4P/c1-13(2)7-5-8-14(3)9-6-10-15(4)11-12-19-20(16,17)18/h7,9,15H,5-6,8,10-12H2,1-4H3,(H2,16,17,18)/b14-9+							Aldrin_Cell	p_196	14.07	484.975	483.968	465.934	-1.23875e+07	3.30453e+06
0	M_dolp_L	dolichyl phosphate(2-)	C1080H1758O40P10			C00110	HMDB06353	C00110	1S/C15H29O4P/c1-13(2)7-5-8-14(3)9-6-10-15(4)11-12-19-20(16,17)18/h7,9,15H,5-6,8,10-12H2,1-4H3,(H2,16,17,18)/b14-9+							Aldrin_Cell	n_198	13.99	482.961	483.969	424.955	-1.06522e+07	4.27895e+06
0	M_dolp_L	dolichyl phosphate(2-)	C1080H1758O40P10			C00110	HMDB06353	C00110	1S/C15H29O4P/c1-13(2)7-5-8-14(3)9-6-10-15(4)11-12-19-20(16,17)18/h7,9,15H,5-6,8,10-12H2,1-4H3,(H2,16,17,18)/b14-9+							Aldrin_Cell	n_198	13.99	482.961	483.969	424.955	-1.06522e+07	4.27895e+06
0	M_dolp_L	dolichyl phosphate(2-)	C1080H1758O40P10			C00110	HMDB06353	C00110	1S/C15H29O4P/c1-13(2)7-5-8-14(3)9-6-10-15(4)11-12-19-20(16,17)18/h7,9,15H,5-6,8,10-12H2,1-4H3,(H2,16,17,18)/b14-9+							Aldrin_Cell	p_197	8.43	486.191	485.183	467.15	-3.02387e+08	6.48401e+08
0	M_dolp_L	dolichyl phosphate(2-)	C1080H1758O40P10			C00110	HMDB06353	C00110	1S/C15H29O4P/c1-13(2)7-5-8-14(3)9-6-10-15(4)11-12-19-20(16,17)18/h7,9,15H,5-6,8,10-12H2,1-4H3,(H2,16,17,18)/b14-9+							Aldrin_Cell	p_197	8.43	486.191	485.183	467.15	-3.02387e+08	6.48401e+08
0	M_dolp_L	dolichyl phosphate(2-)	C1080H1758O40P10			C00110	HMDB06353	C00110	1S/C15H29O4P/c1-13(2)7-5-8-14(3)9-6-10-15(4)11-12-19-20(16,17)18/h7,9,15H,5-6,8,10-12H2,1-4H3,(H2,16,17,18)/b14-9+							Aldrin_Cell	p_198	9.11	486.976	485.968	467.934	-2.39949e+08	1.64993e+08
0	M_dolp_L	dolichyl phosphate(2-)	C1080H1758O40P10			C00110	HMDB06353	C00110	1S/C15H29O4P/c1-13(2)7-5-8-14(3)9-6-10-15(4)11-12-19-20(16,17)18/h7,9,15H,5-6,8,10-12H2,1-4H3,(H2,16,17,18)/b14-9+							Aldrin_Cell	p_198	9.11	486.976	485.968	467.934	-2.39949e+08	1.64993e+08
0	M_dolp_L	dolichyl phosphate(2-)	C1080H1758O40P10			C00110	HMDB06353	C00110	1S/C15H29O4P/c1-13(2)7-5-8-14(3)9-6-10-15(4)11-12-19-20(16,17)18/h7,9,15H,5-6,8,10-12H2,1-4H3,(H2,16,17,18)/b14-9+							Aldrin_Cell	p_199	5.28	487.194	486.187	468.153	-7.47429e+07	3.26541e+07
0	M_dolp_L	dolichyl phosphate(2-)	C1080H1758O40P10			C00110	HMDB06353	C00110	1S/C15H29O4P/c1-13(2)7-5-8-14(3)9-6-10-15(4)11-12-19-20(16,17)18/h7,9,15H,5-6,8,10-12H2,1-4H3,(H2,16,17,18)/b14-9+							Aldrin_Cell	p_199	5.28	487.194	486.187	468.153	-7.47429e+07	3.26541e+07
0	M_dolp_L	dolichyl phosphate(2-)	C1080H1758O40P10			C00110	HMDB06353	C00110	1S/C15H29O4P/c1-13(2)7-5-8-14(3)9-6-10-15(4)11-12-19-20(16,17)18/h7,9,15H,5-6,8,10-12H2,1-4H3,(H2,16,17,18)/b14-9+							Aldrin_Cell	n_199	2.6	489.277	490.284	431.271	-627842	5.38138e+06
0	M_dolp_L	dolichyl phosphate(2-)	C1080H1758O40P10			C00110	HMDB06353	C00110	1S/C15H29O4P/c1-13(2)7-5-8-14(3)9-6-10-15(4)11-12-19-20(16,17)18/h7,9,15H,5-6,8,10-12H2,1-4H3,(H2,16,17,18)/b14-9+							Aldrin_Cell	n_199	2.6	489.277	490.284	431.271	-627842	5.38138e+06
0	M_dolp_L	dolichyl phosphate(2-)	C1080H1758O40P10			C00110	HMDB06353	C00110	1S/C15H29O4P/c1-13(2)7-5-8-14(3)9-6-10-15(4)11-12-19-20(16,17)18/h7,9,15H,5-6,8,10-12H2,1-4H3,(H2,16,17,18)/b14-9+							Aldrin_Cell	p_200	10.16	492.94	491.933	473.899	-1.5537e+07	2.19122e+07
0	M_dolp_L	dolichyl phosphate(2-)	C1080H1758O40P10			C00110	HMDB06353	C00110	1S/C15H29O4P/c1-13(2)7-5-8-14(3)9-6-10-15(4)11-12-19-20(16,17)18/h7,9,15H,5-6,8,10-12H2,1-4H3,(H2,16,17,18)/b14-9+							Aldrin_Cell	p_200	10.16	492.94	491.933	473.899	-1.5537e+07	2.19122e+07
0	M_dolp_L	dolichyl phosphate(2-)	C1080H1758O40P10			C00110	HMDB06353	C00110	1S/C15H29O4P/c1-13(2)7-5-8-14(3)9-6-10-15(4)11-12-19-20(16,17)18/h7,9,15H,5-6,8,10-12H2,1-4H3,(H2,16,17,18)/b14-9+							Aldrin_Cell	p_201	10.55	493.995	492.987	474.954	-2.83098e+07	1.35138e+07
0	M_dolp_L	dolichyl phosphate(2-)	C1080H1758O40P10			C00110	HMDB06353	C00110	1S/C15H29O4P/c1-13(2)7-5-8-14(3)9-6-10-15(4)11-12-19-20(16,17)18/h7,9,15H,5-6,8,10-12H2,1-4H3,(H2,16,17,18)/b14-9+							Aldrin_Cell	p_201	10.55	493.995	492.987	474.954	-2.83098e+07	1.35138e+07
0	M_dolp_L	dolichyl phosphate(2-)	C1080H1758O40P10			C00110	HMDB06353	C00110	1S/C15H29O4P/c1-13(2)7-5-8-14(3)9-6-10-15(4)11-12-19-20(16,17)18/h7,9,15H,5-6,8,10-12H2,1-4H3,(H2,16,17,18)/b14-9+							Aldrin_Cell	p_202	3.59	496.303	495.295	477.262	1.88979e+06	4.24984e+06
0	M_dolp_L	dolichyl phosphate(2-)	C1080H1758O40P10			C00110	HMDB06353	C00110	1S/C15H29O4P/c1-13(2)7-5-8-14(3)9-6-10-15(4)11-12-19-20(16,17)18/h7,9,15H,5-6,8,10-12H2,1-4H3,(H2,16,17,18)/b14-9+							Aldrin_Cell	p_202	3.59	496.303	495.295	477.262	1.88979e+06	4.24984e+06
0	M_dolp_L	dolichyl phosphate(2-)	C1080H1758O40P10			C00110	HMDB06353	C00110	1S/C15H29O4P/c1-13(2)7-5-8-14(3)9-6-10-15(4)11-12-19-20(16,17)18/h7,9,15H,5-6,8,10-12H2,1-4H3,(H2,16,17,18)/b14-9+							Aldrin_Cell	p_203	3.66	496.339	495.331	477.298	-4.20056e+06	3.1065e+07
0	M_dolp_L	dolichyl phosphate(2-)	C1080H1758O40P10			C00110	HMDB06353	C00110	1S/C15H29O4P/c1-13(2)7-5-8-14(3)9-6-10-15(4)11-12-19-20(16,17)18/h7,9,15H,5-6,8,10-12H2,1-4H3,(H2,16,17,18)/b14-9+							Aldrin_Cell	p_203	3.66	496.339	495.331	477.298	-4.20056e+06	3.1065e+07
0	M_dolp_L	dolichyl phosphate(2-)	C1080H1758O40P10			C00110	HMDB06353	C00110	1S/C15H29O4P/c1-13(2)7-5-8-14(3)9-6-10-15(4)11-12-19-20(16,17)18/h7,9,15H,5-6,8,10-12H2,1-4H3,(H2,16,17,18)/b14-9+							Aldrin_Cell	p_204	4.82	497.059	496.052	478.018	-1.26312e+07	1.69869e+07
0	M_dolp_L	dolichyl phosphate(2-)	C1080H1758O40P10			C00110	HMDB06353	C00110	1S/C15H29O4P/c1-13(2)7-5-8-14(3)9-6-10-15(4)11-12-19-20(16,17)18/h7,9,15H,5-6,8,10-12H2,1-4H3,(H2,16,17,18)/b14-9+							Aldrin_Cell	p_204	4.82	497.059	496.052	478.018	-1.26312e+07	1.69869e+07
0	M_dolp_L	dolichyl phosphate(2-)	C1080H1758O40P10			C00110	HMDB06353	C00110	1S/C15H29O4P/c1-13(2)7-5-8-14(3)9-6-10-15(4)11-12-19-20(16,17)18/h7,9,15H,5-6,8,10-12H2,1-4H3,(H2,16,17,18)/b14-9+							Aldrin_Cell	n_200	9.49	495.217	496.224	437.211	-2.80005e+08	1.93648e+08
0	M_dolp_L	dolichyl phosphate(2-)	C1080H1758O40P10			C00110	HMDB06353	C00110	1S/C15H29O4P/c1-13(2)7-5-8-14(3)9-6-10-15(4)11-12-19-20(16,17)18/h7,9,15H,5-6,8,10-12H2,1-4H3,(H2,16,17,18)/b14-9+							Aldrin_Cell	n_200	9.49	495.217	496.224	437.211	-2.80005e+08	1.93648e+08
0	M_dolp_L	dolichyl phosphate(2-)	C1080H1758O40P10			C00110	HMDB06353	C00110	1S/C15H29O4P/c1-13(2)7-5-8-14(3)9-6-10-15(4)11-12-19-20(16,17)18/h7,9,15H,5-6,8,10-12H2,1-4H3,(H2,16,17,18)/b14-9+							Aldrin_Cell	p_205	3.64	497.342	496.335	478.301	-2.35107e+06	7.40101e+06
0	M_dolp_L	dolichyl phosphate(2-)	C1080H1758O40P10			C00110	HMDB06353	C00110	1S/C15H29O4P/c1-13(2)7-5-8-14(3)9-6-10-15(4)11-12-19-20(16,17)18/h7,9,15H,5-6,8,10-12H2,1-4H3,(H2,16,17,18)/b14-9+							Aldrin_Cell	p_205	3.64	497.342	496.335	478.301	-2.35107e+06	7.40101e+06
0	M_dolp_L	dolichyl phosphate(2-)	C1080H1758O40P10			C00110	HMDB06353	C00110	1S/C15H29O4P/c1-13(2)7-5-8-14(3)9-6-10-15(4)11-12-19-20(16,17)18/h7,9,15H,5-6,8,10-12H2,1-4H3,(H2,16,17,18)/b14-9+							Aldrin_Cell	p_206	5.12	499.055	498.048	480.014	-2.10685e+07	2.67829e+07
0	M_dolp_L	dolichyl phosphate(2-)	C1080H1758O40P10			C00110	HMDB06353	C00110	1S/C15H29O4P/c1-13(2)7-5-8-14(3)9-6-10-15(4)11-12-19-20(16,17)18/h7,9,15H,5-6,8,10-12H2,1-4H3,(H2,16,17,18)/b14-9+							Aldrin_Cell	p_206	5.12	499.055	498.048	480.014	-2.10685e+07	2.67829e+07
0	M_dolp_L	dolichyl phosphate(2-)	C1080H1758O40P10			C00110	HMDB06353	C00110	1S/C15H29O4P/c1-13(2)7-5-8-14(3)9-6-10-15(4)11-12-19-20(16,17)18/h7,9,15H,5-6,8,10-12H2,1-4H3,(H2,16,17,18)/b14-9+							Aldrin_Cell	p_207	9.31	500.991	499.983	481.95	-8.34715e+08	6.32605e+08
0	M_dolp_L	dolichyl phosphate(2-)	C1080H1758O40P10			C00110	HMDB06353	C00110	1S/C15H29O4P/c1-13(2)7-5-8-14(3)9-6-10-15(4)11-12-19-20(16,17)18/h7,9,15H,5-6,8,10-12H2,1-4H3,(H2,16,17,18)/b14-9+							Aldrin_Cell	p_207	9.31	500.991	499.983	481.95	-8.34715e+08	6.32605e+08
0	M_dolp_L	dolichyl phosphate(2-)	C1080H1758O40P10			C00110	HMDB06353	C00110	1S/C15H29O4P/c1-13(2)7-5-8-14(3)9-6-10-15(4)11-12-19-20(16,17)18/h7,9,15H,5-6,8,10-12H2,1-4H3,(H2,16,17,18)/b14-9+							Aldrin_Cell	p_208	4.84	501.053	500.046	482.012	-1.18244e+07	1.71e+07
0	M_dolp_L	dolichyl phosphate(2-)	C1080H1758O40P10			C00110	HMDB06353	C00110	1S/C15H29O4P/c1-13(2)7-5-8-14(3)9-6-10-15(4)11-12-19-20(16,17)18/h7,9,15H,5-6,8,10-12H2,1-4H3,(H2,16,17,18)/b14-9+							Aldrin_Cell	p_208	4.84	501.053	500.046	482.012	-1.18244e+07	1.71e+07
0	M_dolp_L	dolichyl phosphate(2-)	C1080H1758O40P10			C00110	HMDB06353	C00110	1S/C15H29O4P/c1-13(2)7-5-8-14(3)9-6-10-15(4)11-12-19-20(16,17)18/h7,9,15H,5-6,8,10-12H2,1-4H3,(H2,16,17,18)/b14-9+							Aldrin_Cell	p_209	9.2	501.995	500.987	482.954	-5.22166e+07	5.46505e+07
0	M_dolp_L	dolichyl phosphate(2-)	C1080H1758O40P10			C00110	HMDB06353	C00110	1S/C15H29O4P/c1-13(2)7-5-8-14(3)9-6-10-15(4)11-12-19-20(16,17)18/h7,9,15H,5-6,8,10-12H2,1-4H3,(H2,16,17,18)/b14-9+							Aldrin_Cell	p_209	9.2	501.995	500.987	482.954	-5.22166e+07	5.46505e+07
0	M_dolp_L	dolichyl phosphate(2-)	C1080H1758O40P10			C00110	HMDB06353	C00110	1S/C15H29O4P/c1-13(2)7-5-8-14(3)9-6-10-15(4)11-12-19-20(16,17)18/h7,9,15H,5-6,8,10-12H2,1-4H3,(H2,16,17,18)/b14-9+							Aldrin_Cell	p_210	3.58	502.292	501.285	483.251	-3.00377e+06	4.46271e+06
0	M_dolp_L	dolichyl phosphate(2-)	C1080H1758O40P10			C00110	HMDB06353	C00110	1S/C15H29O4P/c1-13(2)7-5-8-14(3)9-6-10-15(4)11-12-19-20(16,17)18/h7,9,15H,5-6,8,10-12H2,1-4H3,(H2,16,17,18)/b14-9+							Aldrin_Cell	p_210	3.58	502.292	501.285	483.251	-3.00377e+06	4.46271e+06
[truncated: 11,513 more rows]

## Sheet: Metabolomics_Raw2Boundaries_Aldrin-Exposed
Model_Metabolites															Experimental_Metabolites									Columnes canviades dif conc mmol/h
[truncated: 38 more rows]

## Sheet: Metabolomics_Raw2Boundaries_Non-Exposed
Model_Metabolites															Experimental_Metabolites									Columnes canviades dif conc mmol/h
[truncated: 39 more rows]

## Sheet: Gene_Expression_Mapped_on_Recon2.2
Entrez ID(Recon 2)	Aldrin		Entrez ID(Recon 2)	Control
[truncated: 1,722 more rows]

[truncated: 1 more sheets: relevant_Genes_Aldrin-exposed_cells]
