# Supplementary material for: A Multi-Level Systems Biology Analysis of Aldrin’s Metabolic Effects on Prostate Cancer Cells
Source: Proteomes. 2023 Mar 23;11(2):11. doi: 10.3390/proteomes11020011 (PMC10123692; doi:10.3390/proteomes11020011)
Supplement: Supplementary file 1 [file proteomes-11-00011-s001.zip › Bedia et al-Supplementary Material S2.xls]

## Sheet: Summary
	Sheet	Summary
	Summary_All_Gene_Sets	Summary of all the Gene Sets
	Curated_Gene_Set	Detailed description of results of the curated gene sets
	MENSE_HYPOXIA_UP	Relevant Gene set from the list of curated gene sets
	REACTOME_AMINO_ACID_SYNTHESIS_AND_INTERCONVERSION_TRANSAMINATION	Relevant Gene set from the list of curated gene sets
	SCIAN_INVERSED_TARGETS_OF_TP53_AND_TP73_DN	Relevant Gene set from the list of curated gene sets
	REACTOME_TRAF6_MEDIATED_NFKB_ACTIVATION	Relevant Gene set from the list of curated gene sets
	ELVIDGE_HIF1A_TARGETS_DN	Relevant Gene set from the list of curated gene sets
	PRAMOONJAGO_SOX4_TARGETS_UP	Relevant Gene set from the list of curated gene sets
	Overlap_SOX4_TARGETS_UP-HIF1A_TARGETS_DN	Common genes between the gene sets SOX4_TARGET_UP vs HIF1A_TARGETS_DN
	Overlap_MENSE_HYPOXIA_UP-HIF1A_TARGETS_DN	Common genes between the gene sets MENSE_HYPOXIA_UP vs HIF1A_TARGETS_DN
	Overlap_MENSE_HYPOXIA_UP-SOX4_TARGETS_UP	Common genes between the gene sets MENSE_HYPOXIA_UP vs SOX4_TARGETS_UP

## Sheet: Summary_All_Gene_Sets
	Gene set	Correlation
	biocarta.Gsea.1509971617586	positive correlation	3
	biocarta.Gsea.1509971617586	negative correlation	6
	biocarta.Gsea.1509971710711	positive correlation	3
	biocarta.Gsea.1509971710711	negative correlation	7
	computational_gene_sets.Gsea.1509974032401	positive correlation	7
	computational_gene_sets.Gsea.1509974032401	negative correlation	4
	curated.Gsea.1509970171948	positive correlation	7
	curated.Gsea.1509970171948	negative correlation	70
	GO_biological_process.Gsea.1509977127106	positive correlation	125
	GO_biological_process.Gsea.1509977127106	negative correlation	32
	GO_cellular_component.Gsea.1509977717007	positive correlation	0
	GO_cellular_component.Gsea.1509977717007	negative correlation	17
	GO_molecular_function.Gsea.1509977848887	positive correlation	1
	GO_molecular_function.Gsea.1509977848887	negative correlation	4
	hallmark.Gsea.1509964484047	positive correlation	0
	hallmark.Gsea.1509964484047	negative correlation	9
	hallmark.Gsea.1509969965950	positive correlation	0
	hallmark.Gsea.1509969965950	negative correlation	10
	immunologic_signatures.Gsea.1509978086893	positive correlation	0
	immunologic_signatures.Gsea.1509978086893	negative correlation	475
	kegg.Gsea.1509971769834	positive correlation	1
	kegg.Gsea.1509971769834	negative correlation	2
	motif_gene_sets.Gsea.1509971943681	positive correlation	0
	motif_gene_sets.Gsea.1509971943681	negative correlation	7
	Oncogenic_signatures.Gsea.1509977989033	positive correlation	7
	Oncogenic_signatures.Gsea.1509977989033	negative correlation	22
	positional.Gsea.1509970038526	positive correlation	9
	positional.Gsea.1509970038526	negative correlation	5
	reactome.Gsea.1509971840893	positive correlation	0
	reactome.Gsea.1509971840893	negative correlation	10

## Sheet: Curated_Gene_Set
NEGATIVE											POSITIVE
NAME	GS<br> follow link to MSigDB	SIZE	ES	NES	NOM p-val	FDR q-val	FWER p-val	RANK AT MAX	LEADING EDGE		NAME	GS<br> follow link to MSigDB	SIZE	ES	NES	NOM p-val	FDR q-val	FWER p-val	RANK AT MAX	LEADING EDGE
MENSE_HYPOXIA_UP	MENSE_HYPOXIA_UP	94	-0.5393165	-2.1491506	0.0	0.0022	0.0	4085	tags=45%, list=20%, signal=56%		PID_INTEGRIN_A9B1_PATHWAY	PID_INTEGRIN_A9B1_PATHWAY	25	0.61321414	2.1424167	0.0	0.033771724	0.02	1969	tags=28%, list=10%, signal=31%
REACTOME_AMINO_ACID_SYNTHESIS_AND_INTERCONVERSION_TRANSAMINATION	REACTOME_AMINO_ACID_SYNTHESIS_AND_INTERCONVERSION_TRANSAMINATION	16	-0.7140451	-2.032392	0.0	0.08741292	0.114	4365	tags=50%, list=22%, signal=64%		ST_INTERLEUKIN_4_PATHWAY	ST_INTERLEUKIN_4_PATHWAY	26	0.5625592	1.9443301	0.0	0.14741102	0.16	1151	tags=23%, list=6%, signal=24%
SCIAN_INVERSED_TARGETS_OF_TP53_AND_TP73_DN	SCIAN_INVERSED_TARGETS_OF_TP53_AND_TP73_DN	31	-0.599001	-2.0271757	0.0	0.06560862	0.114	3940	tags=45%, list=20%, signal=56%		KEGG_TASTE_TRANSDUCTION	KEGG_TASTE_TRANSDUCTION	52	0.57064617	1.9277464	0.0	0.14319712	0.218	3439	tags=46%, list=17%, signal=56%
REACTOME_TRAF6_MEDIATED_NFKB_ACTIVATION	REACTOME_TRAF6_MEDIATED_NFKB_ACTIVATION	21	-0.60965675	-2.0183694	0.0	0.0639277	0.146	4861	tags=43%, list=24%, signal=57%		WEST_ADRENOCORTICAL_CARCINOMA_VS_ADENOMA_UP	WEST_ADRENOCORTICAL_CARCINOMA_VS_ADENOMA_UP	21	0.62800276	1.8840733	0.0	0.19534297	0.288	5437	tags=62%, list=27%, signal=85%
ELVIDGE_HIF1A_TARGETS_DN	ELVIDGE_HIF1A_TARGETS_DN	91	-0.5387377	-1.9774865	0.0	0.07574296	0.17	2989	tags=41%, list=15%, signal=48%		AMUNDSON_GAMMA_RADIATION_RESISTANCE	AMUNDSON_GAMMA_RADIATION_RESISTANCE	20	0.6171198	1.8748868	0.0	0.1812742	0.303	2348	tags=30%, list=12%, signal=34%
PRAMOONJAGO_SOX4_TARGETS_UP	PRAMOONJAGO_SOX4_TARGETS_UP	51	-0.45954934	-1.9592227	0.0	0.09858103	0.184	3452	tags=41%, list=17%, signal=50%		KHETCHOUMIAN_TRIM24_TARGETS_UP	KHETCHOUMIAN_TRIM24_TARGETS_UP	45	0.4431015	1.8339096	0.0	0.25571758	0.409	2190	tags=22%, list=11%, signal=25%
FARDIN_HYPOXIA_11	FARDIN_HYPOXIA_11	31	-0.5870054	-1.9307383	0.018404908	0.11459962	0.211	2237	tags=45%, list=11%, signal=51%		KYNG_RESPONSE_TO_H2O2_VIA_ERCC6	KYNG_RESPONSE_TO_H2O2_VIA_ERCC6	17	0.51011276	1.824686	0.0	0.26640338	0.427	2409	tags=24%, list=12%, signal=27%
CHEOK_RESPONSE_TO_MERCAPTOPURINE_DN	CHEOK_RESPONSE_TO_MERCAPTOPURINE_DN	21	-0.5424149	-1.9022688	0.0	0.14024428	0.257	2276	tags=33%, list=11%, signal=38%		HOFMANN_MYELODYSPLASTIC_SYNDROM_LOW_RISK_UP	HOFMANN_MYELODYSPLASTIC_SYNDROM_LOW_RISK_UP	22	0.51122576	1.801958	0.0	0.30133983	0.526	2665	tags=27%, list=13%, signal=31%
REACTOME_ACTIVATION_OF_GENES_BY_ATF4	REACTOME_ACTIVATION_OF_GENES_BY_ATF4	24	-0.62669533	-1.8973839	0.0	0.1336383	0.271	3695	tags=50%, list=18%, signal=61%		WAGNER_APO2_SENSITIVITY	WAGNER_APO2_SENSITIVITY	25	0.49110425	1.7971808	0.0	0.28771675	0.547	4187	tags=44%, list=21%, signal=56%
GARGALOVIC_RESPONSE_TO_OXIDIZED_PHOSPHOLIPIDS_RED_UP	GARGALOVIC_RESPONSE_TO_OXIDIZED_PHOSPHOLIPIDS_RED_UP	17	-0.66487336	-1.888964	0.0	0.13144828	0.285	3463	tags=53%, list=17%, signal=64%		JEPSEN_SMRT_TARGETS	JEPSEN_SMRT_TARGETS	33	0.50548244	1.7936898	0.0	0.27660692	0.581	5581	tags=45%, list=28%, signal=63%
QI_HYPOXIA	QI_HYPOXIA	136	-0.4257371	-1.8865485	0.0	0.1261102	0.285	3079	tags=29%, list=15%, signal=34%		REACTOME_ADHERENS_JUNCTIONS_INTERACTIONS	REACTOME_ADHERENS_JUNCTIONS_INTERACTIONS	27	0.53345513	1.7912364	0.0	0.26175657	0.581	3059	tags=33%, list=15%, signal=39%
REACTOME_PERK_REGULATED_GENE_EXPRESSION	REACTOME_PERK_REGULATED_GENE_EXPRESSION	27	-0.63354677	-1.8856122	0.0	0.119213134	0.285	3695	tags=48%, list=18%, signal=59%		LIU_IL13_PRIMING_MODEL	LIU_IL13_PRIMING_MODEL	15	0.65999496	1.7895725	0.0	0.24599016	0.606	2231	tags=53%, list=11%, signal=60%
REACTOME_UNFOLDED_PROTEIN_RESPONSE	REACTOME_UNFOLDED_PROTEIN_RESPONSE	75	-0.4281008	-1.8802582	0.0	0.11545243	0.285	3911	tags=32%, list=20%, signal=40%		XU_GH1_EXOGENOUS_TARGETS_UP	XU_GH1_EXOGENOUS_TARGETS_UP	78	0.42165518	1.7870739	0.0	0.23464686	0.606	4836	tags=33%, list=24%, signal=44%
REACTOME_PIP3_ACTIVATES_AKT_SIGNALING	REACTOME_PIP3_ACTIVATES_AKT_SIGNALING	27	-0.4721181	-1.8774669	0.0	0.110064775	0.285	4336	tags=30%, list=22%, signal=38%		AIGNER_ZEB1_TARGETS	AIGNER_ZEB1_TARGETS	34	0.51628745	1.7720068	0.0	0.25434533	0.672	5150	tags=47%, list=26%, signal=63%
REACTOME_RIG_I_MDA5_MEDIATED_INDUCTION_OF_IFN_ALPHA_BETA_PATHWAYS	REACTOME_RIG_I_MDA5_MEDIATED_INDUCTION_OF_IFN_ALPHA_BETA_PATHWAYS	71	-0.5072165	-1.8673563	0.0	0.11482518	0.293	3831	tags=39%, list=19%, signal=49%		MODY_HIPPOCAMPUS_NEONATAL	MODY_HIPPOCAMPUS_NEONATAL	35	0.4094971	1.7457451	0.0	0.3074011	0.768	3327	tags=29%, list=17%, signal=34%
KOKKINAKIS_METHIONINE_DEPRIVATION_48HR_UP	KOKKINAKIS_METHIONINE_DEPRIVATION_48HR_UP	126	-0.4395685	-1.852078	0.0	0.1289924	0.331	5265	tags=52%, list=26%, signal=70%		SUZUKI_RESPONSE_TO_TSA	SUZUKI_RESPONSE_TO_TSA	18	0.46114194	1.7440628	0.0	0.2939207	0.768	6618	tags=44%, list=33%, signal=66%
KOKKINAKIS_METHIONINE_DEPRIVATION_96HR_UP	KOKKINAKIS_METHIONINE_DEPRIVATION_96HR_UP	115	-0.44310725	-1.8354342	0.0	0.15164627	0.442	4888	tags=46%, list=24%, signal=61%		WANG_RESPONSE_TO_BEXAROTENE_UP	WANG_RESPONSE_TO_BEXAROTENE_UP	34	0.4989522	1.7307454	0.0	0.31668568	0.796	3502	tags=29%, list=18%, signal=36%
IGARASHI_ATF4_TARGETS_DN	IGARASHI_ATF4_TARGETS_DN	89	-0.46733987	-1.8260494	0.0	0.16750054	0.487	4406	tags=37%, list=22%, signal=47%		XU_HGF_SIGNALING_NOT_VIA_AKT1_6HR	XU_HGF_SIGNALING_NOT_VIA_AKT1_6HR	26	0.548724	1.7287874	0.018292682	0.30250022	0.796	2472	tags=31%, list=12%, signal=35%
ELVIDGE_HIF1A_AND_HIF2A_TARGETS_DN	ELVIDGE_HIF1A_AND_HIF2A_TARGETS_DN	104	-0.48664567	-1.8203456	0.0	0.17501166	0.515	2551	tags=36%, list=13%, signal=41%		SCHURINGA_STAT5A_TARGETS_DN	SCHURINGA_STAT5A_TARGETS_DN	17	0.52014744	1.7247065	0.0	0.30666187	0.796	3024	tags=29%, list=15%, signal=35%
KRIGE_AMINO_ACID_DEPRIVATION	KRIGE_AMINO_ACID_DEPRIVATION	29	-0.6759349	-1.8162919	0.0	0.16919267	0.515	3497	tags=52%, list=17%, signal=63%		BIOCARTA_NKT_PATHWAY	BIOCARTA_NKT_PATHWAY	28	0.5182479	1.7100246	0.0	0.34127662	0.796	1358	tags=25%, list=7%, signal=27%
BARIS_THYROID_CANCER_UP	BARIS_THYROID_CANCER_UP	23	-0.51098025	-1.8143015	0.0	0.16694438	0.515	3681	tags=30%, list=18%, signal=37%		LOPES_METHYLATED_IN_COLON_CANCER_UP	LOPES_METHYLATED_IN_COLON_CANCER_UP	27	0.4727432	1.7098606	0.0	0.32607284	0.796	3651	tags=37%, list=18%, signal=45%
UEDA_CENTRAL_CLOCK	UEDA_CENTRAL_CLOCK	86	-0.4034019	-1.809277	0.0	0.16716073	0.527	3371	tags=33%, list=17%, signal=39%		MAHADEVAN_GIST_MORPHOLOGICAL_SWITCH	MAHADEVAN_GIST_MORPHOLOGICAL_SWITCH	15	0.5756448	1.7080283	0.010141988	0.31688285	0.796	3449	tags=40%, list=17%, signal=48%
BLUM_RESPONSE_TO_SALIRASIB_UP	BLUM_RESPONSE_TO_SALIRASIB_UP	243	-0.36542878	-1.8059947	0.0	0.1677849	0.538	4692	tags=33%, list=23%, signal=42%		HERNANDEZ_ABERRANT_MITOSIS_BY_DOCETACEL_2NM_DN	HERNANDEZ_ABERRANT_MITOSIS_BY_DOCETACEL_2NM_DN	25	0.4555161	1.7041663	0.0	0.3145609	0.811	792	tags=12%, list=4%, signal=12%
KEGG_NICOTINATE_AND_NICOTINAMIDE_METABOLISM	KEGG_NICOTINATE_AND_NICOTINAMIDE_METABOLISM	24	-0.53146005	-1.7961702	0.0	0.18166798	0.557	1549	tags=33%, list=8%, signal=36%		RUAN_RESPONSE_TO_TNF_TROGLITAZONE_UP	RUAN_RESPONSE_TO_TNF_TROGLITAZONE_UP	17	0.49094957	1.7024295	0.0	0.3071307	0.811	3488	tags=29%, list=17%, signal=36%
YAMASHITA_LIVER_CANCER_STEM_CELL_UP	YAMASHITA_LIVER_CANCER_STEM_CELL_UP	46	-0.4473786	-1.7923511	0.0	0.18248215	0.581	3279	tags=30%, list=16%, signal=36%		BIOCARTA_STEM_PATHWAY	BIOCARTA_STEM_PATHWAY	15	0.6077195	1.699526	0.01814516	0.3053325	0.821	3332	tags=40%, list=17%, signal=48%
REACTOME_RIP_MEDIATED_NFKB_ACTIVATION_VIA_DAI	REACTOME_RIP_MEDIATED_NFKB_ACTIVATION_VIA_DAI	18	-0.6309672	-1.7908189	0.0	0.17895822	0.596	4861	tags=56%, list=24%, signal=73%		TOMIDA_METASTASIS_UP	TOMIDA_METASTASIS_UP	24	0.47686753	1.6835694	0.02008032	0.34117857	0.821	4562	tags=38%, list=23%, signal=49%
BIOCARTA_TNFR2_PATHWAY	BIOCARTA_TNFR2_PATHWAY	18	-0.56213015	-1.784643	0.0	0.18144596	0.618	4336	tags=44%, list=22%, signal=57%		BEGUM_TARGETS_OF_PAX3_FOXO1_FUSION_DN	BEGUM_TARGETS_OF_PAX3_FOXO1_FUSION_DN	45	0.48389238	1.675437	0.0	0.35176724	0.845	5236	tags=42%, list=26%, signal=57%
KRIEG_HYPOXIA_VIA_KDM3A	KRIEG_HYPOXIA_VIA_KDM3A	52	-0.40646672	-1.7811153	0.0	0.18242411	0.628	2239	tags=27%, list=11%, signal=30%		VALK_AML_CLUSTER_11	VALK_AML_CLUSTER_11	36	0.4381727	1.6724129	0.02834008	0.35098884	0.845	3915	tags=36%, list=20%, signal=45%
ELVIDGE_HYPOXIA_BY_DMOG_UP	ELVIDGE_HYPOXIA_BY_DMOG_UP	130	-0.43366632	-1.7734689	0.0	0.18837346	0.665	3079	tags=35%, list=15%, signal=42%		REACTOME_INTERACTION_BETWEEN_L1_AND_ANKYRINS	REACTOME_INTERACTION_BETWEEN_L1_AND_ANKYRINS	21	0.5445021	1.671252	0.0	0.34200346	0.845	4028	tags=43%, list=20%, signal=54%
MIZUSHIMA_AUTOPHAGOSOME_FORMATION	MIZUSHIMA_AUTOPHAGOSOME_FORMATION	18	-0.5596284	-1.7726096	0.0	0.18305029	0.665	2838	tags=39%, list=14%, signal=45%		CHANG_POU5F1_TARGETS_UP	CHANG_POU5F1_TARGETS_UP	15	0.56655365	1.668808	0.0	0.33920643	0.845	5385	tags=47%, list=27%, signal=64%
LANDIS_ERBB2_BREAST_PRENEOPLASTIC_UP	LANDIS_ERBB2_BREAST_PRENEOPLASTIC_UP	20	-0.59428096	-1.7688087	0.0	0.18290076	0.674	2454	tags=40%, list=12%, signal=46%		NIKOLSKY_BREAST_CANCER_22Q13_AMPLICON	NIKOLSKY_BREAST_CANCER_22Q13_AMPLICON	17	0.59016794	1.6630956	0.018255578	0.35013562	0.86	3849	tags=41%, list=19%, signal=51%
BIOCARTA_RELA_PATHWAY	BIOCARTA_RELA_PATHWAY	16	-0.58611995	-1.7632816	0.0	0.19041686	0.7	4769	tags=56%, list=24%, signal=74%		NABA_BASEMENT_MEMBRANES	NABA_BASEMENT_MEMBRANES	40	0.42647058	1.6619153	0.0	0.34236616	0.86	4256	tags=35%, list=21%, signal=44%
AMUNDSON_RESPONSE_TO_ARSENITE	AMUNDSON_RESPONSE_TO_ARSENITE	212	-0.3686235	-1.7619709	0.0	0.18806185	0.7	4157	tags=30%, list=21%, signal=38%		KORKOLA_EMBRYONIC_CARCINOMA_VS_SEMINOMA_DN	KORKOLA_EMBRYONIC_CARCINOMA_VS_SEMINOMA_DN	25	0.45696172	1.6617155	0.0	0.3332917	0.86	2935	tags=32%, list=15%, signal=37%
FERRARI_RESPONSE_TO_FENRETINIDE_UP	FERRARI_RESPONSE_TO_FENRETINIDE_UP	21	-0.59132034	-1.7473345	0.0	0.21699992	0.752	3935	tags=67%, list=20%, signal=83%		KAMMINGA_SENESCENCE	KAMMINGA_SENESCENCE	39	0.42516878	1.661314	0.0	0.32553244	0.86	4407	tags=31%, list=22%, signal=39%
BALDWIN_PRKCI_TARGETS_UP	BALDWIN_PRKCI_TARGETS_UP	33	-0.53937906	-1.7473253	0.0	0.21142863	0.752	2959	tags=36%, list=15%, signal=43%		LIN_NPAS4_TARGETS_DN	LIN_NPAS4_TARGETS_DN	64	0.37004563	1.6380888	0.0	0.39160305	0.906	2394	tags=22%, list=12%, signal=25%
REACTOME_NEGATIVE_REGULATORS_OF_RIG_I_MDA5_SIGNALING	REACTOME_NEGATIVE_REGULATORS_OF_RIG_I_MDA5_SIGNALING	30	-0.5449941	-1.7404861	0.0	0.22178948	0.766	5624	tags=50%, list=28%, signal=69%		KEGG_OTHER_GLYCAN_DEGRADATION	KEGG_OTHER_GLYCAN_DEGRADATION	16	0.5451583	1.6333636	0.026768642	0.3944985	0.906	1535	tags=25%, list=8%, signal=27%
KOINUMA_COLON_CANCER_MSI_UP	KOINUMA_COLON_CANCER_MSI_UP	16	-0.6359348	-1.7369578	0.0	0.22363889	0.766	5224	tags=50%, list=26%, signal=68%		KORKOLA_CORRELATED_WITH_POU5F1	KORKOLA_CORRELATED_WITH_POU5F1	31	0.4310362	1.6280504	0.017441861	0.40195733	0.917	5684	tags=58%, list=28%, signal=81%
WANG_METHYLATED_IN_BREAST_CANCER	WANG_METHYLATED_IN_BREAST_CANCER	35	-0.45377687	-1.7369196	0.0	0.2183327	0.766	2814	tags=31%, list=14%, signal=37%		BOYAULT_LIVER_CANCER_SUBCLASS_G12_DN	BOYAULT_LIVER_CANCER_SUBCLASS_G12_DN	15	0.56126595	1.6242197	24	0.40608728	0.917	1328	tags=20%, list=7%, signal=21%
LINDSTEDT_DENDRITIC_CELL_MATURATION_B	LINDSTEDT_DENDRITIC_CELL_MATURATION_B	51	-0.426779	-1.7356535	0.0	0.21497005	0.766	3646	tags=37%, list=18%, signal=45%		BREDEMEYER_RAG_SIGNALING_NOT_VIA_ATM_DN	BREDEMEYER_RAG_SIGNALING_NOT_VIA_ATM_DN	55	0.34474146	1.6222774	0.0	0.39983052	0.917	1843	tags=18%, list=9%, signal=20%
GUILLAUMOND_KLF10_TARGETS_UP	GUILLAUMOND_KLF10_TARGETS_UP	51	-0.41958722	-1.728956	0.0	0.22662143	0.778	5418	tags=45%, list=27%, signal=62%		MATTIOLI_MULTIPLE_MYELOMA_WITH_14Q32_TRANSLOCATIONS	MATTIOLI_MULTIPLE_MYELOMA_WITH_14Q32_TRANSLOCATIONS	36	0.42686653	1.6182563	0.0	0.40367335	0.917	4119	tags=33%, list=21%, signal=42%
SCHEIDEREIT_IKK_TARGETS	SCHEIDEREIT_IKK_TARGETS	17	-0.53407145	-1.7265246	0.0	0.22683282	0.793	4990	tags=35%, list=25%, signal=47%		KORKOLA_TERATOMA	KORKOLA_TERATOMA	38	0.40454188	1.6131434	0.0	0.41174087	0.931	1677	tags=18%, list=8%, signal=20%
KIM_GERMINAL_CENTER_T_HELPER_DN	KIM_GERMINAL_CENTER_T_HELPER_DN	21	-0.5552451	-1.7253516	0.0	0.22521426	0.793	3344	tags=29%, list=17%, signal=34%		KIM_ALL_DISORDERS_CALB1_CORR_DN	KIM_ALL_DISORDERS_CALB1_CORR_DN	36	0.51130146	1.6108774	0.0	0.4099399	0.947	4982	tags=50%, list=25%, signal=66%
ZHENG_RESPONSE_TO_ARSENITE_UP	ZHENG_RESPONSE_TO_ARSENITE_UP	18	-0.53306156	-1.723999	0.0	0.22301553	0.793	1732	tags=28%, list=9%, signal=30%		PID_TCR_CALCIUM_PATHWAY	PID_TCR_CALCIUM_PATHWAY	29	0.46066296	1.6108414	0.020576132	0.4011283	0.947	4650	tags=34%, list=23%, signal=45%
PID_NFKAPPAB_CANONICAL_PATHWAY	PID_NFKAPPAB_CANONICAL_PATHWAY	23	-0.5610154	-1.7237754	0.0	0.21932556	0.793	4769	tags=39%, list=24%, signal=51%		LAIHO_COLORECTAL_CANCER_SERRATED_DN	LAIHO_COLORECTAL_CANCER_SERRATED_DN	77	0.3341272	1.6108037	0.0	0.39251155	0.947	6588	tags=39%, list=33%, signal=58%
NAKAMURA_ADIPOGENESIS_EARLY_UP	NAKAMURA_ADIPOGENESIS_EARLY_UP	64	-0.45177138	-1.7224462	0.0	0.21791814	0.793	3964	tags=38%, list=20%, signal=47%		REACTOME_CELL_CELL_JUNCTION_ORGANIZATION	REACTOME_CELL_CELL_JUNCTION_ORGANIZATION	56	0.38906366	1.6086845	0.0	0.39201078	0.947	3960	tags=32%, list=20%, signal=40%
FRIDMAN_IMMORTALIZATION_DN	FRIDMAN_IMMORTALIZATION_DN	33	-0.43608624	-1.7209632	0.0	0.21714714	0.804	5067	tags=39%, list=25%, signal=53%		CLIMENT_BREAST_CANCER_COPY_NUMBER_UP	CLIMENT_BREAST_CANCER_COPY_NUMBER_UP	23	0.44114223	1.578822	0.0	0.49852708	0.965	3030	tags=26%, list=15%, signal=31%
HOSHIDA_LIVER_CANCER_LATE_RECURRENCE_DN	HOSHIDA_LIVER_CANCER_LATE_RECURRENCE_DN	67	-0.36717662	-1.7205067	0.0	0.21423075	0.804	3504	tags=33%, list=18%, signal=40%		KIM_BIPOLAR_DISORDER_OLIGODENDROCYTE_DENSITY_CORR_DN	KIM_BIPOLAR_DISORDER_OLIGODENDROCYTE_DENSITY_CORR_DN	86	0.4439569	1.5762199	0.036809817	0.50113964	0.965	4026	tags=37%, list=20%, signal=46%
SASSON_RESPONSE_TO_FORSKOLIN_DN	SASSON_RESPONSE_TO_FORSKOLIN_DN	87	-0.4216648	-1.7190181	0.0	0.2138667	0.804	4611	tags=36%, list=23%, signal=46%		SANSOM_WNT_PATHWAY_REQUIRE_MYC	SANSOM_WNT_PATHWAY_REQUIRE_MYC	57	0.37786585	1.5752983	0.0	0.4967841	0.965	4961	tags=35%, list=25%, signal=47%
JIANG_HYPOXIA_CANCER	JIANG_HYPOXIA_CANCER	78	-0.3821681	-1.7173945	0.0	0.2126659	0.804	3632	tags=28%, list=18%, signal=34%		REACTOME_INHIBITION_OF_VOLTAGE_GATED_CA2_CHANNELS_VIA_GBETA_GAMMA_SUBUNITS	REACTOME_INHIBITION_OF_VOLTAGE_GATED_CA2_CHANNELS_VIA_GBETA_GAMMA_SUBUNITS	24	0.52710736	1.5746762	0.03846154	0.4887361	0.965	4178	tags=50%, list=21%, signal=63%
REACTOME_SIGNALING_BY_HIPPO	REACTOME_SIGNALING_BY_HIPPO	18	-0.4983034	-1.7113559	0.027613413	0.21947515	0.804	5089	tags=39%, list=25%, signal=52%		ABBUD_LIF_SIGNALING_1_DN	ABBUD_LIF_SIGNALING_1_DN	26	0.47000772	1.5706502	24	0.49396223	0.965	1584	tags=19%, list=8%, signal=21%
HORTON_SREBF_TARGETS	HORTON_SREBF_TARGETS	25	-0.6684521	-1.710968	0.0	0.21622606	0.804	2026	tags=44%, list=10%, signal=49%		HOFFMANN_SMALL_PRE_BII_TO_IMMATURE_B_LYMPHOCYTE_DN	HOFFMANN_SMALL_PRE_BII_TO_IMMATURE_B_LYMPHOCYTE_DN	50	0.4034957	1.5664408	0.0	0.5020969	0.965	3364	tags=24%, list=17%, signal=29%
CAFFAREL_RESPONSE_TO_THC_24HR_5_DN	CAFFAREL_RESPONSE_TO_THC_24HR_5_DN	56	-0.39692673	-1.7106904	0.0	0.21432337	0.804	2722	tags=21%, list=14%, signal=25%		BIOCARTA_INFLAM_PATHWAY	BIOCARTA_INFLAM_PATHWAY	28	0.4375031	1.5606568	0.0	0.51769394	0.965	3440	tags=32%, list=17%, signal=39%
WAKABAYASHI_ADIPOGENESIS_PPARG_RXRA_BOUND_WITH_H4K20ME1_MARK	WAKABAYASHI_ADIPOGENESIS_PPARG_RXRA_BOUND_WITH_H4K20ME1_MARK	142	-0.35358626	-1.7102058	0.0	0.21113802	0.804	4095	tags=30%, list=20%, signal=37%		REACTOME_G_ALPHA_I_SIGNALLING_EVENTS	REACTOME_G_ALPHA_I_SIGNALLING_EVENTS	188	0.385118	1.5569717	0.0	0.52507156	0.965	4382	tags=35%, list=22%, signal=45%
WENG_POR_TARGETS_LIVER_UP	WENG_POR_TARGETS_LIVER_UP	38	-0.5137277	-1.7078795	0.0	0.21130815	0.804	3556	tags=42%, list=18%, signal=51%		TANG_SENESCENCE_TP53_TARGETS_UP	TANG_SENESCENCE_TP53_TARGETS_UP	32	0.40253356	1.5559006	0.05232558	0.51928157	0.965	1036	tags=13%, list=5%, signal=13%
REACTOME_SYNTHESIS_OF_PIPS_AT_THE_GOLGI_MEMBRANE	REACTOME_SYNTHESIS_OF_PIPS_AT_THE_GOLGI_MEMBRANE	17	-0.53832424	-1.69656	0.0	0.22949527	0.834	5430	tags=47%, list=27%, signal=65%		KYNG_ENVIRONMENTAL_STRESS_RESPONSE_DN	KYNG_ENVIRONMENTAL_STRESS_RESPONSE_DN	20	0.5245457	1.5517219	0.0	0.52943707	0.965	2721	tags=25%, list=14%, signal=29%
BROWNE_HCMV_INFECTION_24HR_DN	BROWNE_HCMV_INFECTION_24HR_DN	144	-0.3908272	-1.6960621	0.0	0.22627713	0.834	5291	tags=38%, list=26%, signal=51%		ROYLANCE_BREAST_CANCER_16Q_COPY_NUMBER_DN	ROYLANCE_BREAST_CANCER_16Q_COPY_NUMBER_DN	25	0.39060694	1.5499657	0.018518519	0.52653426	0.965	2877	tags=28%, list=14%, signal=33%
FERRANDO_HOX11_NEIGHBORS	FERRANDO_HOX11_NEIGHBORS	23	-0.51320666	-1.6905141	0.0	0.23319633	0.834	3784	tags=43%, list=19%, signal=54%		MARZEC_IL2_SIGNALING_UP	MARZEC_IL2_SIGNALING_UP	114	0.35078812	1.5446277	0.04206501	0.54215235	0.989	4486	tags=31%, list=22%, signal=39%
ALONSO_METASTASIS_UP	ALONSO_METASTASIS_UP	193	-0.3950047	-1.6893016	0.0	0.23315579	0.834	5139	tags=39%, list=26%, signal=52%		NADERI_BREAST_CANCER_PROGNOSIS_DN	NADERI_BREAST_CANCER_PROGNOSIS_DN	18	0.53386754	1.5444573	0.021912351	0.53424895	0.989	512	tags=17%, list=3%, signal=17%
BURTON_ADIPOGENESIS_10	BURTON_ADIPOGENESIS_10	28	-0.40922433	-1.684824	0.0	0.23973913	0.865	4599	tags=36%, list=23%, signal=46%		NATSUME_RESPONSE_TO_INTERFERON_BETA_UP	NATSUME_RESPONSE_TO_INTERFERON_BETA_UP	70	0.33470398	1.5397742	0.0	0.54789317	0.989	4272	tags=26%, list=21%, signal=33%
BRACHAT_RESPONSE_TO_CAMPTOTHECIN_DN	BRACHAT_RESPONSE_TO_CAMPTOTHECIN_DN	45	-0.4824112	-1.6822414	0.0	0.24198107	0.865	3497	tags=36%, list=17%, signal=43%		ONO_FOXP3_TARGETS_UP	ONO_FOXP3_TARGETS_UP	23	0.4544359	1.5397137	0.0	0.5395906	0.989	3841	tags=39%, list=19%, signal=48%
PEDERSEN_METASTASIS_BY_ERBB2_ISOFORM_6	PEDERSEN_METASTASIS_BY_ERBB2_ISOFORM_6	29	-0.5364245	-1.6780087	0.0	0.24756938	0.865	3065	tags=45%, list=15%, signal=53%		SU_THYMUS	SU_THYMUS	20	0.51252276	1.5389084	0.046092186	0.53311706	0.989	6937	tags=55%, list=35%, signal=84%
NEWMAN_ERCC6_TARGETS_DN	NEWMAN_ERCC6_TARGETS_DN	36	-0.47194093	-1.6778697	0.02004008	0.24437147	0.865	833	tags=19%, list=4%, signal=20%		KOBAYASHI_EGFR_SIGNALING_6HR_DN	KOBAYASHI_EGFR_SIGNALING_6HR_DN	18	0.49136704	1.5387012	0.035643563	0.5255449	0.989	5238	tags=61%, list=26%, signal=83%
BIOCARTA_CREB_PATHWAY	BIOCARTA_CREB_PATHWAY	27	-0.44029757	-1.6767173	0.0	0.24189341	0.865	3883	tags=30%, list=19%, signal=37%		REACTOME_TRANSPORT_OF_VITAMINS_NUCLEOSIDES_AND_RELATED_MOLECULES	REACTOME_TRANSPORT_OF_VITAMINS_NUCLEOSIDES_AND_RELATED_MOLECULES	31	0.41500992	1.5363003	0.0	0.5273794	0.989	3393	tags=26%, list=17%, signal=31%
KAN_RESPONSE_TO_ARSENIC_TRIOXIDE	KAN_RESPONSE_TO_ARSENIC_TRIOXIDE	121	-0.3498645	-1.6749595	0.018367346	0.24348278	0.865	3556	tags=35%, list=18%, signal=42%		GAVIN_PDE3B_TARGETS	GAVIN_PDE3B_TARGETS	21	0.43416232	1.5332824	0.020491803	0.53529394	0.989	5587	tags=48%, list=28%, signal=66%
FAELT_B_CLL_WITH_VH_REARRANGEMENTS_DN	FAELT_B_CLL_WITH_VH_REARRANGEMENTS_DN	47	-0.45318612	-1.6743137	0.0	0.2411961	0.865	5086	tags=38%, list=25%, signal=51%		BIOCARTA_ACH_PATHWAY	BIOCARTA_ACH_PATHWAY	16	0.4991448	1.5312735	0.0	0.5358827	0.989	4094	tags=38%, list=20%, signal=47%
BOYAULT_LIVER_CANCER_SUBCLASS_G1_DN	BOYAULT_LIVER_CANCER_SUBCLASS_G1_DN	40	-0.41358122	-1.6742772	0.020661157	0.23805785	0.865	2598	tags=25%, list=13%, signal=29%		DUNNE_TARGETS_OF_AML1_MTG8_FUSION_DN	DUNNE_TARGETS_OF_AML1_MTG8_FUSION_DN	16	0.5481424	1.5276761	0.09394572	0.5434054	0.989	1860	tags=25%, list=9%, signal=28%
CHNG_MULTIPLE_MYELOMA_HYPERPLOID_DN	CHNG_MULTIPLE_MYELOMA_HYPERPLOID_DN	28	-0.483676	-1.6705092	0.0	0.24480864	0.865	5592	tags=39%, list=28%, signal=54%		KONDO_PROSTATE_CANCER_WITH_H3K27ME3	KONDO_PROSTATE_CANCER_WITH_H3K27ME3	192	0.40039673	1.5275602	0.0	0.53656465	0.989	4208	tags=36%, list=21%, signal=45%
BERENJENO_TRANSFORMED_BY_RHOA_DN	BERENJENO_TRANSFORMED_BY_RHOA_DN	386	-0.34624973	-1.6698239	0.0	0.24248956	0.865	4343	tags=31%, list=22%, signal=39%		HAHTOLA_MYCOSIS_FUNGOIDES_UP	HAHTOLA_MYCOSIS_FUNGOIDES_UP	19	0.40386766	1.5250301	0.0	0.53944284	0.989	2454	tags=21%, list=12%, signal=24%
EHRLICH_ICF_SYNDROM_DN	EHRLICH_ICF_SYNDROM_DN	15	-0.56854945	-1.6698029	0.0	0.23929404	0.865	3174	tags=33%, list=16%, signal=40%		BOYAULT_LIVER_CANCER_SUBCLASS_G56_DN	BOYAULT_LIVER_CANCER_SUBCLASS_G56_DN	17	0.4524241	1.5164964	0.077586204	0.5683407	1.0	4170	tags=41%, list=21%, signal=52%
TIAN_TNF_SIGNALING_VIA_NFKB	TIAN_TNF_SIGNALING_VIA_NFKB	28	-0.46287706	-1.6661849	0.0	0.2453432	0.865	4108	tags=46%, list=21%, signal=58%		SCHURINGA_STAT5A_TARGETS_UP	SCHURINGA_STAT5A_TARGETS_UP	21	0.43358225	1.5147514	0.03773585	0.5666431	1.0	1776	tags=19%, list=9%, signal=21%
GAUSSMANN_MLL_AF4_FUSION_TARGETS_F_UP	GAUSSMANN_MLL_AF4_FUSION_TARGETS_F_UP	182	-0.36304748	-1.661788	0.0	0.25428468	0.865	4395	tags=31%, list=22%, signal=39%		CROMER_TUMORIGENESIS_UP	CROMER_TUMORIGENESIS_UP	59	0.37737638	1.510905	0.0	0.57584023	1.0	4679	tags=29%, list=23%, signal=38%
GAUSSMANN_MLL_AF4_FUSION_TARGETS_G_DN	GAUSSMANN_MLL_AF4_FUSION_TARGETS_G_DN	35	-0.42494994	-1.661389	0.0	0.25287718	0.865	2392	tags=20%, list=12%, signal=23%		BOYAULT_LIVER_CANCER_SUBCLASS_G6_DN	BOYAULT_LIVER_CANCER_SUBCLASS_G6_DN	19	0.4185808	1.5046226	0.0	0.59489095	1.0	7303	tags=68%, list=37%, signal=108%
MELLMAN_TUT1_TARGETS_DN	MELLMAN_TUT1_TARGETS_DN	46	-0.3865857	-1.6581101	0.0	0.25979614	0.865	5262	tags=37%, list=26%, signal=50%		REACTOME_POST_CHAPERONIN_TUBULIN_FOLDING_PATHWAY	REACTOME_POST_CHAPERONIN_TUBULIN_FOLDING_PATHWAY	16	0.50006837	1.5013454	0.029354207	0.60415363	1.0	3327	tags=38%, list=17%, signal=45%
WINZEN_DEGRADED_VIA_KHSRP	WINZEN_DEGRADED_VIA_KHSRP	98	-0.44216865	-1.6572156	0.0	0.25815752	0.865	3280	tags=36%, list=16%, signal=43%		ONO_AML1_TARGETS_UP	ONO_AML1_TARGETS_UP	24	0.56060654	1.4995358	0.0	0.60281104	1.0	3841	tags=38%, list=19%, signal=46%
ALTEMEIER_RESPONSE_TO_LPS_WITH_MECHANICAL_VENTILATION	ALTEMEIER_RESPONSE_TO_LPS_WITH_MECHANICAL_VENTILATION	125	-0.37137887	-1.6568258	0.02016129	0.25528643	0.865	4271	tags=38%, list=21%, signal=48%		REACTOME_MICRORNA_MIRNA_BIOGENESIS	REACTOME_MICRORNA_MIRNA_BIOGENESIS	22	0.44046968	1.4942272	0.12825651	0.6224889	1.0	7155	tags=55%, list=36%, signal=85%
BIOCARTA_IL7_PATHWAY	BIOCARTA_IL7_PATHWAY	17	-0.59603727	-1.6564626	0.0	0.2532001	0.865	2407	tags=29%, list=12%, signal=33%		PID_IL4_2PATHWAY	PID_IL4_2PATHWAY	62	0.35071844	1.4896135	0.05186722	0.6347266	1.0	3215	tags=19%, list=16%, signal=23%
BIOCARTA_HCMV_PATHWAY	BIOCARTA_HCMV_PATHWAY	17	-0.5104667	-1.652959	0.0	0.2589454	0.865	2652	tags=29%, list=13%, signal=34%		REACTOME_GABA_RECEPTOR_ACTIVATION	REACTOME_GABA_RECEPTOR_ACTIVATION	51	0.40268695	1.4854715	0.0	0.6474231	1.0	4313	tags=41%, list=22%, signal=52%
KEGG_NITROGEN_METABOLISM	KEGG_NITROGEN_METABOLISM	23	-0.5219	-1.6527809	0.0	0.2572576	0.865	1939	tags=22%, list=10%, signal=24%		JI_METASTASIS_REPRESSED_BY_STK11	JI_METASTASIS_REPRESSED_BY_STK11	27	0.48971924	1.4801122	0.07214429	0.66773343	1.0	5150	tags=48%, list=26%, signal=65%
KOYAMA_SEMA3B_TARGETS_UP	KOYAMA_SEMA3B_TARGETS_UP	272	-0.31942126	-1.6525154	0.0	0.25534192	0.865	3478	tags=24%, list=17%, signal=28%		HOWLIN_CITED1_TARGETS_1_UP	HOWLIN_CITED1_TARGETS_1_UP	35	0.3787263	1.480108	0.0	0.6597545	1.0	5115	tags=31%, list=26%, signal=42%
REACTOME_PI3K_AKT_ACTIVATION	REACTOME_PI3K_AKT_ACTIVATION	36	-0.411047	-1.650669	0.0	0.25640628	0.865	4336	tags=25%, list=22%, signal=32%		DARWICHE_PAPILLOMA_RISK_HIGH_UP	DARWICHE_PAPILLOMA_RISK_HIGH_UP	143	0.3284501	1.47638	0.0	0.67102295	1.0	4867	tags=30%, list=24%, signal=39%
SCHMIDT_POR_TARGETS_IN_LIMB_BUD_UP	SCHMIDT_POR_TARGETS_IN_LIMB_BUD_UP	25	-0.6369008	-1.6501162	34	0.25483218	0.865	2824	tags=52%, list=14%, signal=60%		REACTOME_GPCR_LIGAND_BINDING	REACTOME_GPCR_LIGAND_BINDING	386	0.3754334	1.4758089	0.070993915	0.6657479	1.0	4781	tags=38%, list=24%, signal=49%
KEGG_CYTOSOLIC_DNA_SENSING_PATHWAY	KEGG_CYTOSOLIC_DNA_SENSING_PATHWAY	51	-0.41126502	-1.647679	0.0	0.25864124	0.877	4398	tags=41%, list=22%, signal=53%		WORSCHECH_TUMOR_REJECTION_UP	WORSCHECH_TUMOR_REJECTION_UP	54	0.39252755	1.4726042	0.08213552	0.67416555	1.0	3768	tags=33%, list=19%, signal=41%
DELASERNA_MYOD_TARGETS_DN	DELASERNA_MYOD_TARGETS_DN	56	-0.4116725	-1.6475391	0.0	0.25579008	0.877	4163	tags=39%, list=21%, signal=49%		DING_LUNG_CANCER_BY_MUTATION_RATE	DING_LUNG_CANCER_BY_MUTATION_RATE	20	0.44865584	1.4692801	0.0	0.6833188	1.0	2530	tags=20%, list=13%, signal=23%
PID_ANTHRAX_PATHWAY	PID_ANTHRAX_PATHWAY	17	-0.49330714	-1.6466415	0.0	0.25456277	0.877	4769	tags=35%, list=24%, signal=46%		WEBER_METHYLATED_LCP_IN_SPERM_UP	WEBER_METHYLATED_LCP_IN_SPERM_UP	15	0.5571534	1.4692099	0.061728396	0.6759938	1.0	3714	tags=47%, list=19%, signal=57%
LEONARD_HYPOXIA	LEONARD_HYPOXIA	46	-0.48772117	-1.6449037	0.0	0.2548594	0.877	4392	tags=46%, list=22%, signal=58%		NIKOLSKY_BREAST_CANCER_12Q24_AMPLICON	NIKOLSKY_BREAST_CANCER_12Q24_AMPLICON	15	0.57295454	1.4690796	0.03206413	0.6686345	1.0	3752	tags=40%, list=19%, signal=49%
BEIER_GLIOMA_STEM_CELL_DN	BEIER_GLIOMA_STEM_CELL_DN	64	-0.35620326	-1.6376753	0.0	0.2686558	0.892	5343	tags=47%, list=27%, signal=64%		ROPERO_HDAC2_TARGETS	ROPERO_HDAC2_TARGETS	102	0.32323056	1.465273	0.0	0.67923236	1.0	4654	tags=27%, list=23%, signal=36%
KEGG_TRYPTOPHAN_METABOLISM	KEGG_TRYPTOPHAN_METABOLISM	40	-0.39033106	-1.632335	0.034552846	0.27768585	0.899	1859	tags=28%, list=9%, signal=30%		SATO_SILENCED_BY_METHYLATION_IN_PANCREATIC_CANCER_2	SATO_SILENCED_BY_METHYLATION_IN_PANCREATIC_CANCER_2	43	0.3089227	1.4639044	0.0	0.6794554	1.0	2355	tags=19%, list=12%, signal=21%
XU_HGF_TARGETS_INDUCED_BY_AKT1_6HR	XU_HGF_TARGETS_INDUCED_BY_AKT1_6HR	18	-0.5448316	-1.6291577	0.0	0.2810524	0.899	3400	tags=44%, list=17%, signal=54%		HATADA_METHYLATED_IN_LUNG_CANCER_DN	HATADA_METHYLATED_IN_LUNG_CANCER_DN	35	0.4256029	1.4613625	0.018367346	0.6833798	1.0	5463	tags=43%, list=27%, signal=59%
ZHANG_RESPONSE_TO_IKK_INHIBITOR_AND_TNF_UP	ZHANG_RESPONSE_TO_IKK_INHIBITOR_AND_TNF_UP	217	-0.3153787	-1.6285139	0.0	0.28073704	0.915	3501	tags=26%, list=18%, signal=31%		TSENG_ADIPOGENIC_POTENTIAL_UP	TSENG_ADIPOGENIC_POTENTIAL_UP	29	0.35516644	1.4594866	0.046747968	0.6859483	1.0	3149	tags=34%, list=16%, signal=41%
REACTOME_SIGNALING_BY_BMP	REACTOME_SIGNALING_BY_BMP	22	-0.53579956	-1.6265358	0.026422765	0.28215644	0.915	4770	tags=36%, list=24%, signal=48%		NIKOLSKY_BREAST_CANCER_20Q12_Q13_AMPLICON	NIKOLSKY_BREAST_CANCER_20Q12_Q13_AMPLICON	141	0.33781227	1.4575745	0.024590164	0.6900824	1.0	5687	tags=40%, list=28%, signal=55%
KEGG_TERPENOID_BACKBONE_BIOSYNTHESIS	KEGG_TERPENOID_BACKBONE_BIOSYNTHESIS	15	-0.604201	-1.625956	0.0	0.28050256	0.915	5385	tags=80%, list=27%, signal=109%		DARWICHE_PAPILLOMA_RISK_LOW_UP	DARWICHE_PAPILLOMA_RISK_LOW_UP	158	0.31556898	1.4574077	0.025590552	0.6836433	1.0	4867	tags=30%, list=24%, signal=40%
VANTVEER_BREAST_CANCER_ESR1_DN	VANTVEER_BREAST_CANCER_ESR1_DN	234	-0.32438302	-1.6257848	0.0	0.2779827	0.915	4096	tags=29%, list=20%, signal=37%		MCBRYAN_PUBERTAL_BREAST_6_7WK_DN	MCBRYAN_PUBERTAL_BREAST_6_7WK_DN	74	0.29387537	1.4568443	0.0	0.6796048	1.0	3485	tags=18%, list=17%, signal=21%
SASSON_RESPONSE_TO_GONADOTROPHINS_DN	SASSON_RESPONSE_TO_GONADOTROPHINS_DN	87	-0.36962718	-1.6255522	0.0	0.2757743	0.915	5462	tags=38%, list=27%, signal=52%		REACTOME_FORMATION_OF_TUBULIN_FOLDING_INTERMEDIATES_BY_CCT_TRIC	REACTOME_FORMATION_OF_TUBULIN_FOLDING_INTERMEDIATES_BY_CCT_TRIC	19	0.50413465	1.4565202	0.072434604	0.6737927	1.0	4524	tags=53%, list=23%, signal=68%
SIMBULAN_PARP1_TARGETS_UP	SIMBULAN_PARP1_TARGETS_UP	31	-0.43547344	-1.6221962	0.0	0.28191933	0.936	4809	tags=42%, list=24%, signal=55%		BIOCARTA_TOB1_PATHWAY	BIOCARTA_TOB1_PATHWAY	19	0.41991293	1.4556104	0.0	0.67063427	1.0	711	tags=16%, list=4%, signal=16%
KYNG_ENVIRONMENTAL_STRESS_RESPONSE_UP	KYNG_ENVIRONMENTAL_STRESS_RESPONSE_UP	55	-0.39874557	-1.6213742	0.02892562	0.28144318	0.936	2650	tags=25%, list=13%, signal=29%		ONO_AML1_TARGETS_DN	ONO_AML1_TARGETS_DN	41	0.36723322	1.4553771	0.0	0.6644019	1.0	2107	tags=22%, list=11%, signal=24%
WAMUNYOKOLI_OVARIAN_CANCER_LMP_DN	WAMUNYOKOLI_OVARIAN_CANCER_LMP_DN	190	-0.41931373	-1.6163764	0.0	0.29239935	0.936	4760	tags=39%, list=24%, signal=51%		BIOCARTA_IL2_PATHWAY	BIOCARTA_IL2_PATHWAY	22	0.39046577	1.4541471	0.0	0.66376746	1.0	2076	tags=18%, list=10%, signal=20%
ONDER_CDH1_TARGETS_2_UP	ONDER_CDH1_TARGETS_2_UP	251	-0.32321116	-1.6146058	0.0	0.29264718	0.936	4194	tags=29%, list=21%, signal=36%		RASHI_RESPONSE_TO_IONIZING_RADIATION_1	RASHI_RESPONSE_TO_IONIZING_RADIATION_1	45	0.36118862	1.4537572	0.0	0.6588548	1.0	2641	tags=24%, list=13%, signal=28%
DITTMER_PTHLH_TARGETS_DN	DITTMER_PTHLH_TARGETS_DN	73	-0.40891534	-1.6143343	0.0	0.29064098	0.936	3071	tags=26%, list=15%, signal=31%		KYNG_RESPONSE_TO_H2O2_VIA_ERCC6_DN	KYNG_RESPONSE_TO_H2O2_VIA_ERCC6_DN	46	0.3651172	1.4524027	0.077844314	0.65936613	1.0	5609	tags=35%, list=28%, signal=48%
HOSHIDA_LIVER_CANCER_SURVIVAL_DN	HOSHIDA_LIVER_CANCER_SURVIVAL_DN	110	-0.32710353	-1.6128557	0.0	0.29158524	0.936	4547	tags=30%, list=23%, signal=39%		BOHN_PRIMARY_IMMUNODEFICIENCY_SYNDROM_DN	BOHN_PRIMARY_IMMUNODEFICIENCY_SYNDROM_DN	40	0.37474576	1.4504586	0.04893617	0.6614073	1.0	4871	tags=33%, list=24%, signal=43%
DOUGLAS_BMI1_TARGETS_DN	DOUGLAS_BMI1_TARGETS_DN	303	-0.35496554	-1.6128281	0.0	0.28900683	0.936	4830	tags=32%, list=24%, signal=42%		REACTOME_CELL_JUNCTION_ORGANIZATION	REACTOME_CELL_JUNCTION_ORGANIZATION	76	0.33243755	1.4496348	0.010504202	0.6584508	1.0	4160	tags=30%, list=21%, signal=38%
SASSON_RESPONSE_TO_GONADOTROPHINS_UP	SASSON_RESPONSE_TO_GONADOTROPHINS_UP	89	-0.33523792	-1.6099844	0.0	0.2923974	0.954	5847	tags=42%, list=29%, signal=59%		BILBAN_B_CLL_LPL_DN	BILBAN_B_CLL_LPL_DN	39	0.36912557	1.4490191	0.063917525	0.654813	1.0	4127	tags=33%, list=21%, signal=42%
BERENJENO_TRANSFORMED_BY_RHOA_FOREVER_UP	BERENJENO_TRANSFORMED_BY_RHOA_FOREVER_UP	19	-0.5191016	-1.608383	0.023483366	0.29572684	0.97	3446	tags=53%, list=17%, signal=64%		REACTOME_REGULATORY_RNA_PATHWAYS	REACTOME_REGULATORY_RNA_PATHWAYS	25	0.42150393	1.4488358	0.10141988	0.64906555	1.0	7155	tags=48%, list=36%, signal=75%
PEART_HDAC_PROLIFERATION_CLUSTER_UP	PEART_HDAC_PROLIFERATION_CLUSTER_UP	54	-0.44150558	-1.60815	0.0	0.2937068	0.97	5057	tags=43%, list=25%, signal=57%		KUROZUMI_RESPONSE_TO_ONCOCYTIC_VIRUS_AND_CYCLIC_RGD	KUROZUMI_RESPONSE_TO_ONCOCYTIC_VIRUS_AND_CYCLIC_RGD	20	0.5290582	1.4484181	0.03187251	0.64554095	1.0	2727	tags=30%, list=14%, signal=35%
YAGI_AML_FAB_MARKERS	YAGI_AML_FAB_MARKERS	187	-0.33337685	-1.607654	0.0	0.2925371	0.97	3301	tags=24%, list=17%, signal=29%		REACTOME_INTEGRIN_ALPHAIIB_BETA3_SIGNALING	REACTOME_INTEGRIN_ALPHAIIB_BETA3_SIGNALING	27	0.40131015	1.4472942	0.0	0.6458429	1.0	5959	tags=33%, list=30%, signal=47%
CHAUHAN_RESPONSE_TO_METHOXYESTRADIOL_DN	CHAUHAN_RESPONSE_TO_METHOXYESTRADIOL_DN	100	-0.3701715	-1.6073272	0.0	0.29064924	0.97	4406	tags=31%, list=22%, signal=40%		BILANGES_SERUM_SENSITIVE_GENES	BILANGES_SERUM_SENSITIVE_GENES	86	0.31892857	1.4455389	0.070564516	0.6479359	1.0	4104	tags=26%, list=21%, signal=32%
IIZUKA_LIVER_CANCER_PROGRESSION_L1_G1_UP	IIZUKA_LIVER_CANCER_PROGRESSION_L1_G1_UP	24	-0.42015818	-1.6039056	0.0	0.29764852	0.97	5350	tags=46%, list=27%, signal=63%		PID_CD8_TCR_DOWNSTREAM_PATHWAY	PID_CD8_TCR_DOWNSTREAM_PATHWAY	64	0.31215745	1.443204	0.053497944	0.65371263	1.0	3766	tags=25%, list=19%, signal=31%
ONDER_CDH1_TARGETS_3_UP	ONDER_CDH1_TARGETS_3_UP	17	-0.5972	-1.6028342	0.08450704	0.296561	0.97	2598	tags=41%, list=13%, signal=47%		REACTOME_EICOSANOID_LIGAND_BINDING_RECEPTORS	REACTOME_EICOSANOID_LIGAND_BINDING_RECEPTORS	15	0.4514324	1.4402946	0.0	0.65938294	1.0	4781	tags=40%, list=24%, signal=53%
LIN_NPAS4_TARGETS_UP	LIN_NPAS4_TARGETS_UP	154	-0.35957372	-1.6019162	0.0	0.29652047	0.97	5617	tags=41%, list=28%, signal=56%		ONO_FOXP3_TARGETS_DN	ONO_FOXP3_TARGETS_DN	42	0.3960091	1.4394184	48	0.65670675	1.0	1151	tags=17%, list=6%, signal=18%
ELVIDGE_HYPOXIA_UP	ELVIDGE_HYPOXIA_UP	171	-0.3834734	-1.601787	0.0	0.29411274	0.97	3079	tags=31%, list=15%, signal=36%		HOLLEMAN_ASPARAGINASE_RESISTANCE_ALL_UP	HOLLEMAN_ASPARAGINASE_RESISTANCE_ALL_UP	22	0.43597394	1.4381198	0.08906882	0.65765405	1.0	249	tags=14%, list=1%, signal=14%
RUTELLA_RESPONSE_TO_CSF2RB_AND_IL4_UP	RUTELLA_RESPONSE_TO_CSF2RB_AND_IL4_UP	332	-0.30615976	-1.6007451	0.0	0.29627544	0.97	4682	tags=29%, list=23%, signal=37%		HU_ANGIOGENESIS_UP	HU_ANGIOGENESIS_UP	20	0.44736233	1.4380686	0.09430256	0.65226096	1.0	4141	tags=35%, list=21%, signal=44%
STONER_ESOPHAGEAL_CARCINOGENESIS_UP	STONER_ESOPHAGEAL_CARCINOGENESIS_UP	37	-0.42113534	-1.600151	0.0	0.29469222	0.97	3532	tags=32%, list=18%, signal=39%		WEBER_METHYLATED_ICP_IN_FIBROBLAST	WEBER_METHYLATED_ICP_IN_FIBROBLAST	22	0.4841098	1.4348311	0.03726708	0.66136044	1.0	3131	tags=41%, list=16%, signal=48%
REACTOME_CHOLESTEROL_BIOSYNTHESIS	REACTOME_CHOLESTEROL_BIOSYNTHESIS	21	-0.6523535	-1.5916028	0.078470826	0.31255034	0.97	3478	tags=62%, list=17%, signal=75%		PID_EPHA2_FWD_PATHWAY	PID_EPHA2_FWD_PATHWAY	18	0.4813381	1.4344335	0.105050504	0.65699756	1.0	8461	tags=67%, list=42%, signal=116%
MOOTHA_FFA_OXYDATION	MOOTHA_FFA_OXYDATION	21	-0.45441335	-1.5905422	0.0	0.31396472	0.97	4753	tags=43%, list=24%, signal=56%		KATSANOU_ELAVL1_TARGETS_DN	KATSANOU_ELAVL1_TARGETS_DN	143	0.2799976	1.4341223	0.0	0.6527118	1.0	4206	tags=26%, list=21%, signal=33%
VANLOO_SP3_TARGETS_DN	VANLOO_SP3_TARGETS_DN	88	-0.40542984	-1.5878978	0.0	0.31817114	0.97	3139	tags=32%, list=16%, signal=38%		SHIN_B_CELL_LYMPHOMA_CLUSTER_9	SHIN_B_CELL_LYMPHOMA_CLUSTER_9	19	0.5459823	1.4325743	0.07098121	0.654558	1.0	6368	tags=53%, list=32%, signal=77%
NIELSEN_MALIGNAT_FIBROUS_HISTIOCYTOMA_UP	NIELSEN_MALIGNAT_FIBROUS_HISTIOCYTOMA_UP	18	-0.52350914	-1.5870155	0.0	0.31704447	0.97	3150	tags=39%, list=16%, signal=46%		REACTOME_CLASS_A1_RHODOPSIN_LIKE_RECEPTORS	REACTOME_CLASS_A1_RHODOPSIN_LIKE_RECEPTORS	286	0.36900008	1.4310803	0.036437247	0.65535235	1.0	4781	tags=37%, list=24%, signal=48%
KUMAR_AUTOPHAGY_NETWORK	KUMAR_AUTOPHAGY_NETWORK	69	-0.39464787	-1.5868573	0.0	0.31533837	0.97	3518	tags=28%, list=18%, signal=33%		BERTUCCI_INVASIVE_CARCINOMA_DUCTAL_VS_LOBULAR_DN	BERTUCCI_INVASIVE_CARCINOMA_DUCTAL_VS_LOBULAR_DN	43	0.34604523	1.4299855	0.08853119	0.65492904	1.0	4588	tags=35%, list=23%, signal=45%
OZEN_MIR125B1_TARGETS	OZEN_MIR125B1_TARGETS	25	-0.43294394	-1.5865216	0.0	0.31362686	0.97	2677	tags=20%, list=13%, signal=23%		HAHTOLA_CTCL_CUTANEOUS	HAHTOLA_CTCL_CUTANEOUS	26	0.35643572	1.4296767	0.0	0.6511464	1.0	2454	tags=23%, list=12%, signal=26%
NAKAMURA_CANCER_MICROENVIRONMENT_DN	NAKAMURA_CANCER_MICROENVIRONMENT_DN	46	-0.44392055	-1.5852611	0.0	0.31422305	0.97	3497	tags=28%, list=17%, signal=34%		BIOCARTA_ERYTH_PATHWAY	BIOCARTA_ERYTH_PATHWAY	15	0.4784376	1.4296314	0.0373444	0.6460365	1.0	2855	tags=33%, list=14%, signal=39%
PODAR_RESPONSE_TO_ADAPHOSTIN_DN	PODAR_RESPONSE_TO_ADAPHOSTIN_DN	17	-0.47805536	-1.5846587	0.0	0.31345767	0.97	4217	tags=47%, list=21%, signal=60%		FIGUEROA_AML_METHYLATION_CLUSTER_2_UP	FIGUEROA_AML_METHYLATION_CLUSTER_2_UP	54	0.32135567	1.4280876	0.0	0.64828885	1.0	2350	tags=19%, list=12%, signal=21%
GOLUB_ALL_VS_AML_UP	GOLUB_ALL_VS_AML_UP	24	-0.43746778	-1.5830934	0.0	0.31476676	0.97	4140	tags=38%, list=21%, signal=47%		KOHOUTEK_CCNT1_TARGETS	KOHOUTEK_CCNT1_TARGETS	50	0.42575115	1.4277282	0.059670784	0.64473206	1.0	3267	tags=28%, list=16%, signal=33%
COATES_MACROPHAGE_M1_VS_M2_DN	COATES_MACROPHAGE_M1_VS_M2_DN	77	-0.32426736	-1.582362	0.0	0.31510612	0.97	3717	tags=27%, list=19%, signal=33%		LEE_LIVER_CANCER_ACOX1_UP	LEE_LIVER_CANCER_ACOX1_UP	63	0.31050354	1.4226401	0.0	0.662213	1.0	5150	tags=35%, list=26%, signal=47%
RASHI_NFKB1_TARGETS	RASHI_NFKB1_TARGETS	19	-0.45177722	-1.5820479	0.034274194	0.31340566	0.97	2262	tags=37%, list=11%, signal=42%		ICHIBA_GRAFT_VERSUS_HOST_DISEASE_D7_DN	ICHIBA_GRAFT_VERSUS_HOST_DISEASE_D7_DN	39	0.36910057	1.4196887	0.0	0.6691976	1.0	2926	tags=23%, list=15%, signal=27%
GENTILE_UV_RESPONSE_CLUSTER_D1	GENTILE_UV_RESPONSE_CLUSTER_D1	18	-0.5421672	-1.5812336	0.0	0.31278536	0.97	3380	tags=33%, list=17%, signal=40%		RICKMAN_TUMOR_DIFFERENTIATED_WELL_VS_MODERATELY_DN	RICKMAN_TUMOR_DIFFERENTIATED_WELL_VS_MODERATELY_DN	107	0.28870973	1.4189701	0.0	0.66732913	1.0	5389	tags=31%, list=27%, signal=42%
LIANG_HEMATOPOIESIS_STEM_CELL_NUMBER_SMALL_VS_HUGE_UP	LIANG_HEMATOPOIESIS_STEM_CELL_NUMBER_SMALL_VS_HUGE_UP	38	-0.4788963	-1.5802844	0.0	0.31402263	0.97	3456	tags=37%, list=17%, signal=44%		KEGG_MATURITY_ONSET_DIABETES_OF_THE_YOUNG	KEGG_MATURITY_ONSET_DIABETES_OF_THE_YOUNG	24	0.4899646	1.4173965	0.06326531	0.6698778	1.0	4907	tags=46%, list=25%, signal=61%
LANDIS_ERBB2_BREAST_TUMORS_324_DN	LANDIS_ERBB2_BREAST_TUMORS_324_DN	146	-0.33877373	-1.5788792	0.0	0.315014	0.97	4318	tags=30%, list=22%, signal=38%		LI_ADIPOGENESIS_BY_ACTIVATED_PPARG	LI_ADIPOGENESIS_BY_ACTIVATED_PPARG	17	0.5656713	1.4173626	0.1300813	0.6648565	1.0	5385	tags=47%, list=27%, signal=64%
KEGG_PEROXISOME	KEGG_PEROXISOME	76	-0.40563017	-1.5776722	0.0	0.31596676	0.97	4628	tags=34%, list=23%, signal=44%		PID_NFAT_TFPATHWAY	PID_NFAT_TFPATHWAY	47	0.33799663	1.4163686	0.055226825	0.66329	1.0	4785	tags=32%, list=24%, signal=42%
REN_ALVEOLAR_RHABDOMYOSARCOMA_DN	REN_ALVEOLAR_RHABDOMYOSARCOMA_DN	406	-0.35259035	-1.5772183	0.0	0.31487873	0.97	4348	tags=29%, list=22%, signal=37%		BILANGES_SERUM_SENSITIVE_VIA_TSC1	BILANGES_SERUM_SENSITIVE_VIA_TSC1	23	0.46226808	1.4158586	0.13916501	0.6603668	1.0	6141	tags=61%, list=31%, signal=88%
TRAYNOR_RETT_SYNDROM_DN	TRAYNOR_RETT_SYNDROM_DN	18	-0.47139966	-1.5760635	0.019607844	0.3161677	0.97	3570	tags=33%, list=18%, signal=41%		URS_ADIPOCYTE_DIFFERENTIATION_UP	URS_ADIPOCYTE_DIFFERENTIATION_UP	73	0.30423158	1.4157814	0.0	0.65555096	1.0	3527	tags=25%, list=18%, signal=30%
FARMER_BREAST_CANCER_APOCRINE_VS_LUMINAL	FARMER_BREAST_CANCER_APOCRINE_VS_LUMINAL	313	-0.32916397	-1.5743434	0.0	0.31801885	0.97	4041	tags=30%, list=20%, signal=37%		REACTOME_GLYCOSAMINOGLYCAN_METABOLISM	REACTOME_GLYCOSAMINOGLYCAN_METABOLISM	107	0.2861461	1.4153281	0.0	0.65274197	1.0	3827	tags=21%, list=19%, signal=26%
SAKAI_CHRONIC_HEPATITIS_VS_LIVER_CANCER_UP	SAKAI_CHRONIC_HEPATITIS_VS_LIVER_CANCER_UP	80	-0.5137765	-1.5740011	0.0	0.31694415	0.97	5519	tags=43%, list=28%, signal=58%		REACTOME_HEPARAN_SULFATE_HEPARIN_HS_GAG_METABOLISM	REACTOME_HEPARAN_SULFATE_HEPARIN_HS_GAG_METABOLISM	50	0.36160883	1.4150512	0.030425964	0.64912224	1.0	4068	tags=28%, list=20%, signal=35%
TOOKER_GEMCITABINE_RESISTANCE_DN	TOOKER_GEMCITABINE_RESISTANCE_DN	122	-0.3703958	-1.5728595	0.0	0.31836706	0.97	3556	tags=23%, list=18%, signal=28%		LEE_LIVER_CANCER_HEPATOBLAST	LEE_LIVER_CANCER_HEPATOBLAST	16	0.47411653	1.4135517	0.13453816	0.65162605	1.0	3996	tags=38%, list=20%, signal=47%
COLINA_TARGETS_OF_4EBP1_AND_4EBP2	COLINA_TARGETS_OF_4EBP1_AND_4EBP2	352	-0.31502834	-1.5710186	0.0	0.32132667	0.97	3971	tags=29%, list=20%, signal=36%		LEE_CALORIE_RESTRICTION_NEOCORTEX_DN	LEE_CALORIE_RESTRICTION_NEOCORTEX_DN	86	0.32430694	1.4131222	0.027559055	0.6484834	1.0	3903	tags=23%, list=20%, signal=29%
LANDIS_BREAST_CANCER_PROGRESSION_DN	LANDIS_BREAST_CANCER_PROGRESSION_DN	68	-0.35340708	-1.569211	0.020618556	0.32511443	0.97	5200	tags=38%, list=26%, signal=52%		ZHENG_GLIOBLASTOMA_PLASTICITY_DN	ZHENG_GLIOBLASTOMA_PLASTICITY_DN	58	0.36026418	1.4125574	0.061507937	0.64573336	1.0	3537	tags=28%, list=18%, signal=33%
FIGUEROA_AML_METHYLATION_CLUSTER_6_DN	FIGUEROA_AML_METHYLATION_CLUSTER_6_DN	33	-0.3950939	-1.5672398	0.027131783	0.32833728	0.97	4389	tags=36%, list=22%, signal=47%		GINESTIER_BREAST_CANCER_ZNF217_AMPLIFIED_DN	GINESTIER_BREAST_CANCER_ZNF217_AMPLIFIED_DN	318	0.3289194	1.4111718	0.0	0.6459518	1.0	7216	tags=44%, list=36%, signal=68%
INGA_TP53_TARGETS	INGA_TP53_TARGETS	17	-0.49167967	-1.5662571	0.017857144	0.32845026	0.97	2237	tags=41%, list=11%, signal=46%		JAATINEN_HEMATOPOIETIC_STEM_CELL_DN	JAATINEN_HEMATOPOIETIC_STEM_CELL_DN	219	0.28615814	1.4107089	0.02811245	0.6429308	1.0	3291	tags=21%, list=16%, signal=25%
MONNIER_POSTRADIATION_TUMOR_ESCAPE_DN	MONNIER_POSTRADIATION_TUMOR_ESCAPE_DN	362	-0.32887465	-1.5661843	0.0	0.32663077	0.97	4844	tags=37%, list=24%, signal=48%		JAEGER_METASTASIS_DN	JAEGER_METASTASIS_DN	254	0.2949594	1.4089643	0.043209877	0.6462286	1.0	5759	tags=36%, list=29%, signal=50%
KRASNOSELSKAYA_ILF3_TARGETS_DN	KRASNOSELSKAYA_ILF3_TARGETS_DN	46	-0.42116916	-1.5634621	0.0	0.33294344	0.99	2124	tags=26%, list=11%, signal=29%		LEE_EARLY_T_LYMPHOCYTE_DN	LEE_EARLY_T_LYMPHOCYTE_DN	54	0.32576764	1.4070445	0.03726708	0.6502485	1.0	3073	tags=19%, list=15%, signal=22%
AMIT_SERUM_RESPONSE_240_MCF10A	AMIT_SERUM_RESPONSE_240_MCF10A	56	-0.36072046	-1.5627056	0.0	0.33258793	0.99	3948	tags=38%, list=20%, signal=47%		BIOCARTA_AGR_PATHWAY	BIOCARTA_AGR_PATHWAY	36	0.34978607	1.4068817	0.03	0.6467977	1.0	3840	tags=22%, list=19%, signal=27%
LABBE_TGFB1_TARGETS_DN	LABBE_TGFB1_TARGETS_DN	103	-0.3136659	-1.5625789	0.0	0.3306273	0.99	3879	tags=30%, list=19%, signal=37%		ST_G_ALPHA_S_PATHWAY	ST_G_ALPHA_S_PATHWAY	16	0.4812888	1.3991729	0.10557769	0.6762116	1.0	1570	tags=25%, list=8%, signal=27%
BRACHAT_RESPONSE_TO_METHOTREXATE_DN	BRACHAT_RESPONSE_TO_METHOTREXATE_DN	27	-0.51180845	-1.5623376	0.042944785	0.32931057	0.99	1861	tags=30%, list=9%, signal=33%		CERIBELLI_PROMOTERS_INACTIVE_AND_BOUND_BY_NFY	CERIBELLI_PROMOTERS_INACTIVE_AND_BOUND_BY_NFY	37	0.42249405	1.3990552	0.0	0.6722603	1.0	2076	tags=30%, list=10%, signal=33%
PETRETTO_CARDIAC_HYPERTROPHY	PETRETTO_CARDIAC_HYPERTROPHY	34	-0.43687356	-1.561807	36	0.3286666	0.99	3515	tags=29%, list=18%, signal=36%		AMIT_EGF_RESPONSE_120_HELA	AMIT_EGF_RESPONSE_120_HELA	68	0.34901172	1.3987281	0.01996008	0.66883343	1.0	5581	tags=41%, list=28%, signal=57%
LEE_CALORIE_RESTRICTION_NEOCORTEX_UP	LEE_CALORIE_RESTRICTION_NEOCORTEX_UP	80	-0.32234916	-1.5601753	0.0	0.33038554	0.99	3990	tags=26%, list=20%, signal=33%		REACTOME_PREFOLDIN_MEDIATED_TRANSFER_OF_SUBSTRATE_TO_CCT_TRIC	REACTOME_PREFOLDIN_MEDIATED_TRANSFER_OF_SUBSTRATE_TO_CCT_TRIC	25	0.4590101	1.3979597	0.12698413	0.667546	1.0	4524	tags=44%, list=23%, signal=57%
XU_CREBBP_TARGETS_DN	XU_CREBBP_TARGETS_DN	44	-0.39046097	-1.5588353	0.029411765	0.33162987	0.99	5041	tags=34%, list=25%, signal=45%		SMID_BREAST_CANCER_RELAPSE_IN_BRAIN_UP	SMID_BREAST_CANCER_RELAPSE_IN_BRAIN_UP	37	0.35235268	1.3920892	0.06762295	0.68744785	1.0	5225	tags=43%, list=26%, signal=58%
REACTOME_CYCLIN_A_B1_ASSOCIATED_EVENTS_DURING_G2_M_TRANSITION	REACTOME_CYCLIN_A_B1_ASSOCIATED_EVENTS_DURING_G2_M_TRANSITION	15	-0.71654195	-1.558741	0.0	0.3297933	0.99	5037	tags=80%, list=25%, signal=107%		RASHI_RESPONSE_TO_IONIZING_RADIATION_6	RASHI_RESPONSE_TO_IONIZING_RADIATION_6	81	0.30834877	1.3912983	0.0	0.68566203	1.0	4397	tags=27%, list=22%, signal=35%
MORI_PRE_BI_LYMPHOCYTE_UP	MORI_PRE_BI_LYMPHOCYTE_UP	76	-0.38246664	-1.5575777	0.028056113	0.3314845	0.99	6920	tags=51%, list=35%, signal=78%		DEBOSSCHER_NFKB_TARGETS_REPRESSED_BY_GLUCOCORTICOIDS	DEBOSSCHER_NFKB_TARGETS_REPRESSED_BY_GLUCOCORTICOIDS	24	0.3874338	1.3872814	0.08722109	0.69882435	1.0	2279	tags=21%, list=11%, signal=23%
MAINA_VHL_TARGETS_DN	MAINA_VHL_TARGETS_DN	18	-0.48505577	-1.5559322	0.07258064	0.3342835	0.99	5229	tags=61%, list=26%, signal=83%		FONTAINE_THYROID_TUMOR_UNCERTAIN_MALIGNANCY_UP	FONTAINE_THYROID_TUMOR_UNCERTAIN_MALIGNANCY_UP	34	0.36999303	1.3864118	0.062111802	0.69828475	1.0	4724	tags=38%, list=24%, signal=50%
LAU_APOPTOSIS_CDKN2A_UP	LAU_APOPTOSIS_CDKN2A_UP	55	-0.3605193	-1.5540385	0.0	0.3366695	0.99	2262	tags=16%, list=11%, signal=18%		KEGG_GLYCOSPHINGOLIPID_BIOSYNTHESIS_LACTO_AND_NEOLACTO_SERIES	KEGG_GLYCOSPHINGOLIPID_BIOSYNTHESIS_LACTO_AND_NEOLACTO_SERIES	26	0.35921583	1.3847991	0.027667984	0.70103675	1.0	3679	tags=38%, list=18%, signal=47%
CUI_GLUCOSE_DEPRIVATION	CUI_GLUCOSE_DEPRIVATION	58	-0.37586963	-1.5536505	0.0	0.3363369	0.99	2943	tags=29%, list=15%, signal=34%		PAL_PRMT5_TARGETS_DN	PAL_PRMT5_TARGETS_DN	28	0.35446775	1.3838681	0.047524754	0.70102674	1.0	3814	tags=25%, list=19%, signal=31%
KAAB_FAILED_HEART_ATRIUM_DN	KAAB_FAILED_HEART_ATRIUM_DN	138	-0.35069066	-1.5524616	0.0	0.33780396	0.99	4372	tags=25%, list=22%, signal=32%		NIELSEN_GIST_VS_SYNOVIAL_SARCOMA_UP	NIELSEN_GIST_VS_SYNOVIAL_SARCOMA_UP	17	0.42100272	1.3825817	0.0	0.70200497	1.0	3822	tags=29%, list=19%, signal=36%
AGUIRRE_PANCREATIC_CANCER_COPY_NUMBER_DN	AGUIRRE_PANCREATIC_CANCER_COPY_NUMBER_DN	230	-0.30914548	-1.5507942	0.0	0.33931875	0.99	4782	tags=30%, list=24%, signal=38%		REACTOME_G_ALPHA_Q_SIGNALLING_EVENTS	REACTOME_G_ALPHA_Q_SIGNALLING_EVENTS	176	0.31725633	1.3790654	0.0	0.7140022	1.0	4781	tags=34%, list=24%, signal=44%
XU_GH1_EXOGENOUS_TARGETS_DN	XU_GH1_EXOGENOUS_TARGETS_DN	117	-0.2980031	-1.5506654	0.0	0.3374311	0.99	3246	tags=24%, list=16%, signal=28%		KAAB_FAILED_HEART_ATRIUM_UP	KAAB_FAILED_HEART_ATRIUM_UP	37	0.41092765	1.3784283	0.024096385	0.7121331	1.0	5544	tags=35%, list=28%, signal=49%
RUTELLA_RESPONSE_TO_HGF_UP	RUTELLA_RESPONSE_TO_HGF_UP	412	-0.30506998	-1.5491939	0.0	0.34025553	0.99	4682	tags=30%, list=23%, signal=38%		NIKOLSKY_BREAST_CANCER_8Q23_Q24_AMPLICON	NIKOLSKY_BREAST_CANCER_8Q23_Q24_AMPLICON	152	0.30708352	1.3782598	0.09218437	0.70818716	1.0	4700	tags=30%, list=24%, signal=39%
ALONSO_METASTASIS_NEURAL_UP	ALONSO_METASTASIS_NEURAL_UP	17	-0.54223746	-1.548923	0.07053942	0.33929124	0.99	5235	tags=59%, list=26%, signal=80%		MIKKELSEN_MEF_LCP_WITH_H3K27ME3	MIKKELSEN_MEF_LCP_WITH_H3K27ME3	64	0.4632269	1.3764894	0.13104838	0.7121177	1.0	4374	tags=41%, list=22%, signal=52%
BIOCARTA_NTHI_PATHWAY	BIOCARTA_NTHI_PATHWAY	24	-0.42521206	-1.5471542	0.020120725	0.34302402	0.99	4769	tags=42%, list=24%, signal=55%		LIAN_NEUTROPHIL_GRANULE_CONSTITUENTS	LIAN_NEUTROPHIL_GRANULE_CONSTITUENTS	25	0.42624286	1.3749584	0.057768926	0.71462035	1.0	1596	tags=20%, list=8%, signal=22%
SANA_TNF_SIGNALING_UP	SANA_TNF_SIGNALING_UP	82	-0.405322	-1.5468382	0.01984127	0.34195074	0.99	3590	tags=34%, list=18%, signal=41%		WANG_CLASSIC_ADIPOGENIC_TARGETS_OF_PPARG	WANG_CLASSIC_ADIPOGENIC_TARGETS_OF_PPARG	26	0.42520076	1.373066	0.050301813	0.7185515	1.0	3759	tags=31%, list=19%, signal=38%
SOTIRIOU_BREAST_CANCER_GRADE_1_VS_3_DN	SOTIRIOU_BREAST_CANCER_GRADE_1_VS_3_DN	48	-0.4436901	-1.5463381	0.030241935	0.3413182	0.99	4354	tags=44%, list=22%, signal=56%		KEGG_LINOLEIC_ACID_METABOLISM	KEGG_LINOLEIC_ACID_METABOLISM	27	0.40141645	1.3727584	0.11570248	0.7154582	1.0	6052	tags=52%, list=30%, signal=74%
MA_PITUITARY_FETAL_VS_ADULT_DN	MA_PITUITARY_FETAL_VS_ADULT_DN	19	-0.45024213	-1.5460962	0.039215688	0.33964017	0.99	4859	tags=47%, list=24%, signal=63%		NAGY_STAGA_COMPONENTS_HUMAN	NAGY_STAGA_COMPONENTS_HUMAN	15	0.42914054	1.3726255	0.06311637	0.71164924	1.0	4348	tags=27%, list=22%, signal=34%
TONKS_TARGETS_OF_RUNX1_RUNX1T1_FUSION_GRANULOCYTE_DN	TONKS_TARGETS_OF_RUNX1_RUNX1T1_FUSION_GRANULOCYTE_DN	15	-0.5127237	-1.5438231	0.0	0.34232944	0.99	3289	tags=33%, list=16%, signal=40%		REACTOME_CELL_CELL_COMMUNICATION	REACTOME_CELL_CELL_COMMUNICATION	117	0.31428686	1.3702387	0.010330578	0.7174181	1.0	4276	tags=28%, list=21%, signal=36%
GINESTIER_BREAST_CANCER_20Q13_AMPLIFICATION_UP	GINESTIER_BREAST_CANCER_20Q13_AMPLIFICATION_UP	117	-0.41694188	-1.542249	0.0	0.34483385	0.99	4422	tags=35%, list=22%, signal=45%		SHETH_LIVER_CANCER_VS_TXNIP_LOSS_PAM5	SHETH_LIVER_CANCER_VS_TXNIP_LOSS_PAM5	91	0.2943815	1.370097	0.018329939	0.713729	1.0	3210	tags=22%, list=16%, signal=26%
CROMER_METASTASIS_UP	CROMER_METASTASIS_UP	75	-0.35884118	-1.5382731	0.0	0.3516298	0.99	4306	tags=31%, list=22%, signal=39%		PID_MYC_PATHWAY	PID_MYC_PATHWAY	25	0.3259575	1.3700467	0.037623763	0.7094059	1.0	4710	tags=24%, list=24%, signal=31%
REACTOME_FATTY_ACID_TRIACYLGLYCEROL_AND_KETONE_BODY_METABOLISM	REACTOME_FATTY_ACID_TRIACYLGLYCEROL_AND_KETONE_BODY_METABOLISM	164	-0.3311396	-1.5382268	0.0	0.3497757	0.99	4753	tags=33%, list=24%, signal=43%		ALONSO_METASTASIS_DN	ALONSO_METASTASIS_DN	26	0.40734333	1.3671242	0.11706349	0.7177167	1.0	5557	tags=42%, list=28%, signal=59%
REACTOME_DARPP_32_EVENTS	REACTOME_DARPP_32_EVENTS	24	-0.47242242	-1.5360153	0.027504912	0.35392156	0.99	6672	tags=54%, list=33%, signal=81%		PID_A6B1_A6B4_INTEGRIN_PATHWAY	PID_A6B1_A6B4_INTEGRIN_PATHWAY	46	0.35809252	1.3668984	0.07279693	0.71426165	1.0	4160	tags=26%, list=21%, signal=33%
MARTORIATI_MDM4_TARGETS_FETAL_LIVER_UP	MARTORIATI_MDM4_TARGETS_FETAL_LIVER_UP	214	-0.310132	-1.5359601	0.0	0.35188517	0.99	3127	tags=24%, list=16%, signal=28%		REACTOME_IL_RECEPTOR_SHC_SIGNALING	REACTOME_IL_RECEPTOR_SHC_SIGNALING	27	0.38760287	1.3661839	0.0877551	0.7131821	1.0	2076	tags=15%, list=10%, signal=17%
MARKEY_RB1_CHRONIC_LOF_UP	MARKEY_RB1_CHRONIC_LOF_UP	112	-0.32121044	-1.5347172	0.0	0.35206696	0.99	3268	tags=21%, list=16%, signal=24%		KEGG_GLYCOSAMINOGLYCAN_BIOSYNTHESIS_KERATAN_SULFATE	KEGG_GLYCOSAMINOGLYCAN_BIOSYNTHESIS_KERATAN_SULFATE	15	0.42532638	1.3636123	0.07554672	0.7183233	1.0	5839	tags=40%, list=29%, signal=56%
HELLER_SILENCED_BY_METHYLATION_DN	HELLER_SILENCED_BY_METHYLATION_DN	100	-0.3010839	-1.5333803	0.0	0.35271624	0.99	3510	tags=25%, list=18%, signal=30%		PID_REG_GR_PATHWAY	PID_REG_GR_PATHWAY	82	0.2872404	1.3610187	0.0	0.72657543	1.0	2473	tags=17%, list=12%, signal=19%
RICKMAN_TUMOR_DIFFERENTIATED_WELL_VS_MODERATELY_UP	RICKMAN_TUMOR_DIFFERENTIATED_WELL_VS_MODERATELY_UP	105	-0.39432058	-1.5320957	0.05668016	0.35510448	0.99	4011	tags=30%, list=20%, signal=38%		RADMACHER_AML_PROGNOSIS	RADMACHER_AML_PROGNOSIS	77	0.2743941	1.3609276	0.057142857	0.7227929	1.0	2519	tags=17%, list=13%, signal=19%
AMIT_SERUM_RESPONSE_60_MCF10A	AMIT_SERUM_RESPONSE_60_MCF10A	57	-0.42243937	-1.5316763	72	0.35413662	0.99	4134	tags=42%, list=21%, signal=53%		KAYO_CALORIE_RESTRICTION_MUSCLE_DN	KAYO_CALORIE_RESTRICTION_MUSCLE_DN	84	0.27950522	1.3589208	0.0	0.72670627	1.0	1494	tags=14%, list=7%, signal=15%
REACTOME_GAB1_SIGNALOSOME	REACTOME_GAB1_SIGNALOSOME	36	-0.3785304	-1.5296968	0.01754386	0.35791913	0.99	4336	tags=25%, list=22%, signal=32%		MEISSNER_BRAIN_HCP_WITH_H3K27ME3	MEISSNER_BRAIN_HCP_WITH_H3K27ME3	263	0.34754774	1.3588197	0.14784394	0.7228328	1.0	3712	tags=33%, list=19%, signal=40%
DITTMER_PTHLH_TARGETS_UP	DITTMER_PTHLH_TARGETS_UP	112	-0.3413069	-1.5296952	0.024896266	0.35593137	0.99	3586	tags=26%, list=18%, signal=31%		BYSTROEM_CORRELATED_WITH_IL5_UP	BYSTROEM_CORRELATED_WITH_IL5_UP	49	0.3433734	1.358747	0.103174604	0.7190069	1.0	2171	tags=14%, list=11%, signal=16%
KYNG_DNA_DAMAGE_BY_UV	KYNG_DNA_DAMAGE_BY_UV	61	-0.38182777	-1.5290625	0.029411765	0.35523906	0.99	3783	tags=34%, list=19%, signal=42%		MEISSNER_NPC_HCP_WITH_H3K4ME2_AND_H3K27ME3	MEISSNER_NPC_HCP_WITH_H3K4ME2_AND_H3K27ME3	340	0.34721366	1.3585262	0.09221312	0.7159168	1.0	5233	tags=40%, list=26%, signal=53%
PID_NFAT_3PATHWAY	PID_NFAT_3PATHWAY	53	-0.39939114	-1.5285562	0.027667984	0.35556772	0.99	2652	tags=21%, list=13%, signal=24%		PID_UPA_UPAR_PATHWAY	PID_UPA_UPAR_PATHWAY	42	0.34575653	1.357631	0.07157464	0.7157376	1.0	7071	tags=48%, list=35%, signal=74%
SHAFFER_IRF4_MULTIPLE_MYELOMA_PROGRAM	SHAFFER_IRF4_MULTIPLE_MYELOMA_PROGRAM	36	-0.4661362	-1.5251383	0.036437247	0.36299127	0.99	4592	tags=39%, list=23%, signal=50%		SANSOM_APC_TARGETS_UP	SANSOM_APC_TARGETS_UP	122	0.28139025	1.3562717	0.11328125	0.7174267	1.0	3664	tags=24%, list=18%, signal=29%
REACTOME_PPARA_ACTIVATES_GENE_EXPRESSION	REACTOME_PPARA_ACTIVATES_GENE_EXPRESSION	102	-0.33780396	-1.5247983	0.0	0.36145577	0.99	4547	tags=33%, list=23%, signal=43%		BROWNE_HCMV_INFECTION_30MIN_DN	BROWNE_HCMV_INFECTION_30MIN_DN	147	0.28808323	1.3508931	0.061507937	0.7372279	1.0	4811	tags=27%, list=24%, signal=36%
LIANG_HEMATOPOIESIS_STEM_CELL_NUMBER_QTL	LIANG_HEMATOPOIESIS_STEM_CELL_NUMBER_QTL	15	-0.47767204	-1.5241021	32	0.36095324	0.99	2837	tags=40%, list=14%, signal=47%		SMID_BREAST_CANCER_RELAPSE_IN_LUNG_DN	SMID_BREAST_CANCER_RELAPSE_IN_LUNG_DN	37	0.38674816	1.3507534	0.073068894	0.73388875	1.0	3859	tags=35%, list=19%, signal=43%
BOYLAN_MULTIPLE_MYELOMA_PCA3_DN	BOYLAN_MULTIPLE_MYELOMA_PCA3_DN	65	-0.33356804	-1.5233318	0.0	0.3611025	0.99	4546	tags=34%, list=23%, signal=44%		KONDO_PROSTATE_CANCER_HCP_WITH_H3K27ME3	KONDO_PROSTATE_CANCER_HCP_WITH_H3K27ME3	95	0.31074658	1.3453145	0.0	0.7541851	1.0	3559	tags=23%, list=18%, signal=28%
HEDENFALK_BREAST_CANCER_BRACX_UP	HEDENFALK_BREAST_CANCER_BRACX_UP	20	-0.58653694	-1.5230042	0.02079002	0.36026445	0.99	5615	tags=60%, list=28%, signal=83%		CHARAFE_BREAST_CANCER_BASAL_VS_MESENCHYMAL_UP	CHARAFE_BREAST_CANCER_BASAL_VS_MESENCHYMAL_UP	117	0.29529446	1.3446465	0.091649696	0.7527819	1.0	5173	tags=34%, list=26%, signal=46%
KAAB_FAILED_HEART_VENTRICLE_DN	KAAB_FAILED_HEART_VENTRICLE_DN	38	-0.3708375	-1.5210136	0.022177419	0.36368874	0.99	3056	tags=34%, list=15%, signal=40%		WEBER_METHYLATED_IN_COLON_CANCER	WEBER_METHYLATED_IN_COLON_CANCER	18	0.38149935	1.3445395	0.04950495	0.7492182	1.0	1904	tags=22%, list=10%, signal=25%
KEGG_RIG_I_LIKE_RECEPTOR_SIGNALING_PATHWAY	KEGG_RIG_I_LIKE_RECEPTOR_SIGNALING_PATHWAY	69	-0.4035308	-1.5199864	0.020120725	0.36426324	0.99	3831	tags=38%, list=19%, signal=46%		BORCZUK_MALIGNANT_MESOTHELIOMA_DN	BORCZUK_MALIGNANT_MESOTHELIOMA_DN	96	0.37120172	1.3445011	0.114754096	0.74539834	1.0	4882	tags=38%, list=24%, signal=49%
REACTOME_DIABETES_PATHWAYS	REACTOME_DIABETES_PATHWAYS	124	-0.30252725	-1.5187415	0.0	0.36436534	0.99	3446	tags=24%, list=17%, signal=29%		DUNNE_TARGETS_OF_AML1_MTG8_FUSION_UP	DUNNE_TARGETS_OF_AML1_MTG8_FUSION_UP	50	0.316906	1.3425792	0.06521739	0.7498377	1.0	5965	tags=36%, list=30%, signal=51%
YAO_TEMPORAL_RESPONSE_TO_PROGESTERONE_CLUSTER_8	YAO_TEMPORAL_RESPONSE_TO_PROGESTERONE_CLUSTER_8	48	-0.37114704	-1.5186559	0.043137256	0.36271882	0.99	3463	tags=27%, list=17%, signal=33%		KEGG_GLYCOSPHINGOLIPID_BIOSYNTHESIS_GANGLIO_SERIES	KEGG_GLYCOSPHINGOLIPID_BIOSYNTHESIS_GANGLIO_SERIES	15	0.4187091	1.3420415	0.08617234	0.74827075	1.0	3320	tags=27%, list=17%, signal=32%
SASSON_RESPONSE_TO_FORSKOLIN_UP	SASSON_RESPONSE_TO_FORSKOLIN_UP	89	-0.31508595	-1.5164908	0.031620555	0.3663375	1.0	5847	tags=43%, list=29%, signal=60%		NIKOLSKY_BREAST_CANCER_16Q24_AMPLICON	NIKOLSKY_BREAST_CANCER_16Q24_AMPLICON	51	0.3932892	1.3405441	0.1388889	0.7510389	1.0	4035	tags=27%, list=20%, signal=34%
CHIANG_LIVER_CANCER_SUBCLASS_UNANNOTATED_DN	CHIANG_LIVER_CANCER_SUBCLASS_UNANNOTATED_DN	190	-0.40815446	-1.5164127	0.04752066	0.36463222	1.0	4192	tags=33%, list=21%, signal=42%		VILIMAS_NOTCH1_TARGETS_DN	VILIMAS_NOTCH1_TARGETS_DN	20	0.45499253	1.3403506	0.06521739	0.7479063	1.0	3024	tags=35%, list=15%, signal=41%
ZHANG_TARGETS_OF_EWSR1_FLI1_FUSION	ZHANG_TARGETS_OF_EWSR1_FLI1_FUSION	87	-0.34835684	-1.5146115	0.0	0.36801556	1.0	4681	tags=31%, list=23%, signal=40%		HOSHIDA_LIVER_CANCER_LATE_RECURRENCE_UP	HOSHIDA_LIVER_CANCER_LATE_RECURRENCE_UP	61	0.34377894	1.3397725	0.07302231	0.74563503	1.0	5490	tags=36%, list=27%, signal=50%
CONCANNON_APOPTOSIS_BY_EPOXOMICIN_DN	CONCANNON_APOPTOSIS_BY_EPOXOMICIN_DN	165	-0.30313116	-1.5127121	0.021052632	0.37216875	1.0	4612	tags=30%, list=23%, signal=39%		REACTOME_CLASS_B_2_SECRETIN_FAMILY_RECEPTORS	REACTOME_CLASS_B_2_SECRETIN_FAMILY_RECEPTORS	86	0.3635112	1.3378913	0.18458419	0.7498908	1.0	4590	tags=37%, list=23%, signal=48%
WINTER_HYPOXIA_METAGENE	WINTER_HYPOXIA_METAGENE	234	-0.30716947	-1.5118777	0.0	0.37236807	1.0	2246	tags=19%, list=11%, signal=21%		REACTOME_REGULATION_OF_BETA_CELL_DEVELOPMENT	REACTOME_REGULATION_OF_BETA_CELL_DEVELOPMENT	29	0.43819126	1.3371624	0.15182187	0.74858755	1.0	4295	tags=41%, list=21%, signal=53%
ONDER_CDH1_SIGNALING_VIA_CTNNB1	ONDER_CDH1_SIGNALING_VIA_CTNNB1	83	-0.33421043	-1.509964	0.0	0.3760246	1.0	3515	tags=27%, list=18%, signal=32%		JAZAG_TGFB1_SIGNALING_UP	JAZAG_TGFB1_SIGNALING_UP	106	0.26867095	1.3330582	0.024856597	0.7628486	1.0	2654	tags=16%, list=13%, signal=18%
REACTOME_DOWNSTREAM_TCR_SIGNALING	REACTOME_DOWNSTREAM_TCR_SIGNALING	33	-0.4173847	-1.5094887	0.0	0.37587595	1.0	3188	tags=27%, list=16%, signal=32%		REACTOME_GASTRIN_CREB_SIGNALLING_PATHWAY_VIA_PKC_AND_MAPK	REACTOME_GASTRIN_CREB_SIGNALLING_PATHWAY_VIA_PKC_AND_MAPK	197	0.28769583	1.3330487	0.067073174	0.7589679	1.0	3386	tags=23%, list=17%, signal=28%
LANDIS_ERBB2_BREAST_TUMORS_65_DN	LANDIS_ERBB2_BREAST_TUMORS_65_DN	37	-0.42925015	-1.5090709	0.0	0.37514165	1.0	3765	tags=35%, list=19%, signal=43%		SIG_BCR_SIGNALING_PATHWAY	SIG_BCR_SIGNALING_PATHWAY	46	0.30388853	1.3329109	32	0.7557213	1.0	689	tags=9%, list=3%, signal=9%
HUPER_BREAST_BASAL_VS_LUMINAL_DN	HUPER_BREAST_BASAL_VS_LUMINAL_DN	58	-0.4022989	-1.5086315	0.04637097	0.37485835	1.0	2237	tags=22%, list=11%, signal=25%		KEGG_NEUROACTIVE_LIGAND_RECEPTOR_INTERACTION	KEGG_NEUROACTIVE_LIGAND_RECEPTOR_INTERACTION	267	0.3613882	1.3313959	0.12145749	0.7592838	1.0	4781	tags=33%, list=24%, signal=43%
BEIER_GLIOMA_STEM_CELL_UP	BEIER_GLIOMA_STEM_CELL_UP	34	-0.36902505	-1.5085025	0.0	0.37319255	1.0	2497	tags=29%, list=12%, signal=34%		HAHTOLA_SEZARY_SYNDROM_DN	HAHTOLA_SEZARY_SYNDROM_DN	37	0.36258	1.331256	0.071287125	0.7559316	1.0	3215	tags=24%, list=16%, signal=29%
PID_HIV_NEF_PATHWAY	PID_HIV_NEF_PATHWAY	35	-0.375456	-1.5071971	0.0	0.37450626	1.0	2343	tags=17%, list=12%, signal=19%		BOYAULT_LIVER_CANCER_SUBCLASS_G3_DN	BOYAULT_LIVER_CANCER_SUBCLASS_G3_DN	50	0.33909205	1.3303745	0.093023255	0.75634813	1.0	3101	tags=22%, list=16%, signal=26%
WAKABAYASHI_ADIPOGENESIS_PPARG_BOUND_36HR	WAKABAYASHI_ADIPOGENESIS_PPARG_BOUND_36HR	29	-0.3813424	-1.5067667	0.0	0.37418866	1.0	1536	tags=14%, list=8%, signal=15%		MCBRYAN_PUBERTAL_BREAST_4_5WK_UP	MCBRYAN_PUBERTAL_BREAST_4_5WK_UP	269	0.24017361	1.3301181	0.0	0.7537195	1.0	3996	tags=22%, list=20%, signal=27%
NIELSEN_LIPOSARCOMA_DN	NIELSEN_LIPOSARCOMA_DN	19	-0.45118955	-1.5065286	0.020576132	0.37271217	1.0	4140	tags=47%, list=21%, signal=60%		VALK_AML_WITH_CEBPA	VALK_AML_WITH_CEBPA	35	0.33656797	1.3297184	0.13121273	0.75175494	1.0	2680	tags=20%, list=13%, signal=23%
HOLLEMAN_ASPARAGINASE_RESISTANCE_ALL_DN	HOLLEMAN_ASPARAGINASE_RESISTANCE_ALL_DN	24	-0.5321116	-1.5052363	0.0	0.37396362	1.0	3874	tags=42%, list=19%, signal=52%		LEE_LIVER_CANCER_MYC_DN	LEE_LIVER_CANCER_MYC_DN	61	0.27762422	1.3276114	0.027667984	0.75697166	1.0	3812	tags=25%, list=19%, signal=30%
BIOCARTA_PITX2_PATHWAY	BIOCARTA_PITX2_PATHWAY	15	-0.5320728	-1.504893	0.0	0.3730527	1.0	2407	tags=33%, list=12%, signal=38%		REACTOME_PEPTIDE_LIGAND_BINDING_RECEPTORS	REACTOME_PEPTIDE_LIGAND_BINDING_RECEPTORS	179	0.3611815	1.3266015	0.07	0.75847185	1.0	2921	tags=27%, list=15%, signal=32%
CHO_NR4A1_TARGETS	CHO_NR4A1_TARGETS	32	-0.49707294	-1.5032017	0.050200805	0.37560964	1.0	2069	tags=31%, list=10%, signal=35%		CERIBELLI_GENES_INACTIVE_AND_BOUND_BY_NFY	CERIBELLI_GENES_INACTIVE_AND_BOUND_BY_NFY	29	0.4100772	1.3261017	0.06275304	0.7571998	1.0	4894	tags=31%, list=24%, signal=41%
BIOCARTA_VIP_PATHWAY	BIOCARTA_VIP_PATHWAY	26	-0.4440115	-1.501599	0.073529415	0.3785899	1.0	4694	tags=35%, list=23%, signal=45%		KEGG_ARACHIDONIC_ACID_METABOLISM	KEGG_ARACHIDONIC_ACID_METABOLISM	55	0.3754388	1.3256955	0.118367344	0.7557322	1.0	4918	tags=42%, list=25%, signal=55%
REACTOME_TRAF6_MEDIATED_IRF7_ACTIVATION	REACTOME_TRAF6_MEDIATED_IRF7_ACTIVATION	29	-0.50739986	-1.501549	0.070393376	0.37683436	1.0	3753	tags=48%, list=19%, signal=59%		FONTAINE_PAPILLARY_THYROID_CARCINOMA_UP	FONTAINE_PAPILLARY_THYROID_CARCINOMA_UP	61	0.33715168	1.3250096	0.116935484	0.75486696	1.0	4823	tags=34%, list=24%, signal=45%
YAO_TEMPORAL_RESPONSE_TO_PROGESTERONE_CLUSTER_3	YAO_TEMPORAL_RESPONSE_TO_PROGESTERONE_CLUSTER_3	15	-0.5372621	-1.4998786	0.0	0.3803623	1.0	5672	tags=47%, list=28%, signal=65%		REACTOME_BETA_DEFENSINS	REACTOME_BETA_DEFENSINS	28	0.44154534	1.3242615	92	0.75507104	1.0	700	tags=18%, list=4%, signal=18%
ZHOU_TNF_SIGNALING_4HR	ZHOU_TNF_SIGNALING_4HR	54	-0.3524999	-1.499781	0.036659878	0.37897694	1.0	5262	tags=41%, list=26%, signal=55%		VERHAAK_AML_WITH_NPM1_MUTATED_UP	VERHAAK_AML_WITH_NPM1_MUTATED_UP	174	0.27752647	1.3242135	0.05905512	0.7515312	1.0	5916	tags=36%, list=30%, signal=50%
FRIDMAN_SENESCENCE_UP	FRIDMAN_SENESCENCE_UP	76	-0.32054955	-1.4997423	0.0	0.37720108	1.0	2442	tags=20%, list=12%, signal=22%		PID_HNF3A_PATHWAY	PID_HNF3A_PATHWAY	43	0.33056203	1.3228272	0.023952097	0.75419164	1.0	3154	tags=21%, list=16%, signal=25%
SA_PTEN_PATHWAY	SA_PTEN_PATHWAY	17	-0.48619354	-1.4991965	0.027290449	0.37748358	1.0	4207	tags=35%, list=21%, signal=45%		STREICHER_LSM1_TARGETS_DN	STREICHER_LSM1_TARGETS_DN	19	0.35864243	1.320263	0.06007752	0.7609914	1.0	4950	tags=26%, list=25%, signal=35%
BIOCARTA_ERK5_PATHWAY	BIOCARTA_ERK5_PATHWAY	17	-0.43717024	-1.4987086	18	0.37742734	1.0	2652	tags=24%, list=13%, signal=27%		LINDSTEDT_DENDRITIC_CELL_MATURATION_D	LINDSTEDT_DENDRITIC_CELL_MATURATION_D	67	0.29471332	1.3188784	28	0.7621011	1.0	2862	tags=16%, list=14%, signal=19%
LANDIS_BREAST_CANCER_PROGRESSION_UP	LANDIS_BREAST_CANCER_PROGRESSION_UP	44	-0.40931767	-1.4967693	0.0	0.3816805	1.0	3689	tags=39%, list=18%, signal=47%		REACTOME_GABA_B_RECEPTOR_ACTIVATION	REACTOME_GABA_B_RECEPTOR_ACTIVATION	37	0.41177866	1.3165071	0.20645161	0.76867163	1.0	4178	tags=43%, list=21%, signal=55%
BIOCARTA_GSK3_PATHWAY	BIOCARTA_GSK3_PATHWAY	27	-0.4261516	-1.4945048	0.0513347	0.38806275	1.0	3605	tags=33%, list=18%, signal=41%		GREGORY_SYNTHETIC_LETHAL_WITH_IMATINIB	GREGORY_SYNTHETIC_LETHAL_WITH_IMATINIB	138	0.26743734	1.3160717	0.0	0.7670908	1.0	1991	tags=14%, list=10%, signal=16%
MARKEY_RB1_ACUTE_LOF_DN	MARKEY_RB1_ACUTE_LOF_DN	222	-0.3141001	-1.4923389	0.019880716	0.39322916	1.0	4163	tags=32%, list=21%, signal=39%		BONOME_OVARIAN_CANCER_POOR_SURVIVAL_DN	BONOME_OVARIAN_CANCER_POOR_SURVIVAL_DN	22	0.3846537	1.3156078	0.14460285	0.7658223	1.0	4346	tags=36%, list=22%, signal=46%
YORDY_RECIPROCAL_REGULATION_BY_ETS1_AND_SP100_UP	YORDY_RECIPROCAL_REGULATION_BY_ETS1_AND_SP100_UP	25	-0.4301603	-1.4907893	0.0	0.3954945	1.0	5009	tags=44%, list=25%, signal=59%		MCDOWELL_ACUTE_LUNG_INJURY_UP	MCDOWELL_ACUTE_LUNG_INJURY_UP	45	0.32653332	1.3152552	62	0.76355153	1.0	2087	tags=18%, list=10%, signal=20%
UEDA_PERIFERAL_CLOCK	UEDA_PERIFERAL_CLOCK	166	-0.2805226	-1.4906505	0.0	0.39403176	1.0	3276	tags=22%, list=16%, signal=26%		LIAN_LIPA_TARGETS_6M	LIAN_LIPA_TARGETS_6M	73	0.35647509	1.3150439	0.028397566	0.76100487	1.0	5016	tags=36%, list=25%, signal=47%
RICKMAN_TUMOR_DIFFERENTIATED_MODERATELY_VS_POORLY_UP	RICKMAN_TUMOR_DIFFERENTIATED_MODERATELY_VS_POORLY_UP	118	-0.2941949	-1.4904326	0.0	0.39275014	1.0	3750	tags=24%, list=19%, signal=29%		BURTON_ADIPOGENESIS_2	BURTON_ADIPOGENESIS_2	72	0.29733455	1.3124609	0.068359375	0.76761246	1.0	4350	tags=28%, list=22%, signal=35%
RODRIGUES_THYROID_CARCINOMA_ANAPLASTIC_DN	RODRIGUES_THYROID_CARCINOMA_ANAPLASTIC_DN	500	-0.33135542	-1.4886836	0.0	0.39572453	1.0	4354	tags=30%, list=22%, signal=37%		KEGG_GLYCOSAMINOGLYCAN_DEGRADATION	KEGG_GLYCOSAMINOGLYCAN_DEGRADATION	20	0.4154458	1.3124008	0.052734375	0.7642006	1.0	2684	tags=25%, list=13%, signal=29%
REACTOME_SMOOTH_MUSCLE_CONTRACTION	REACTOME_SMOOTH_MUSCLE_CONTRACTION	23	-0.4699542	-1.4884965	0.04637097	0.39468676	1.0	6303	tags=48%, list=32%, signal=70%		TENEDINI_MEGAKARYOCYTE_MARKERS	TENEDINI_MEGAKARYOCYTE_MARKERS	66	0.32367137	1.3110425	44	0.7666045	1.0	5409	tags=35%, list=27%, signal=48%
BIOCARTA_DEATH_PATHWAY	BIOCARTA_DEATH_PATHWAY	33	-0.4153884	-1.4872072	0.0	0.39734915	1.0	4888	tags=33%, list=24%, signal=44%		MIKKELSEN_ES_LCP_WITH_H3K4ME3	MIKKELSEN_ES_LCP_WITH_H3K4ME3	129	0.382191	1.3100477	0.12096774	0.76733655	1.0	4028	tags=30%, list=20%, signal=38%
LANDIS_ERBB2_BREAST_PRENEOPLASTIC_DN	LANDIS_ERBB2_BREAST_PRENEOPLASTIC_DN	55	-0.38749233	-1.4867573	0.020576132	0.3971107	1.0	3765	tags=33%, list=19%, signal=40%		ROYLANCE_BREAST_CANCER_16Q_COPY_NUMBER_UP	ROYLANCE_BREAST_CANCER_16Q_COPY_NUMBER_UP	57	0.27680045	1.3096467	0.023210831	0.7654985	1.0	3128	tags=19%, list=16%, signal=23%
ROVERSI_GLIOMA_COPY_NUMBER_DN	ROVERSI_GLIOMA_COPY_NUMBER_DN	53	-0.35242528	-1.4866627	0.0	0.39568505	1.0	4632	tags=30%, list=23%, signal=39%		REACTOME_DEFENSINS	REACTOME_DEFENSINS	33	0.39131644	1.308996	0.093877554	0.76531214	1.0	700	tags=15%, list=4%, signal=16%
TURASHVILI_BREAST_NORMAL_DUCTAL_VS_LOBULAR_UP	TURASHVILI_BREAST_NORMAL_DUCTAL_VS_LOBULAR_UP	63	-0.4133289	-1.4864653	0.037037037	0.39470413	1.0	3635	tags=35%, list=18%, signal=43%		RICKMAN_TUMOR_DIFFERENTIATED_MODERATELY_VS_POORLY_DN	RICKMAN_TUMOR_DIFFERENTIATED_MODERATELY_VS_POORLY_DN	15	0.473503	1.307456	0.15009746	0.76807344	1.0	2510	tags=20%, list=13%, signal=23%
REACTOME_CD28_DEPENDENT_PI3K_AKT_SIGNALING	REACTOME_CD28_DEPENDENT_PI3K_AKT_SIGNALING	21	-0.4388906	-1.4850827	0.0	0.39688158	1.0	1032	tags=14%, list=5%, signal=15%		PID_ERB_GENOMIC_PATHWAY	PID_ERB_GENOMIC_PATHWAY	15	0.43597946	1.3073071	0.09437751	0.7651319	1.0	3309	tags=27%, list=17%, signal=32%
KEGG_REGULATION_OF_AUTOPHAGY	KEGG_REGULATION_OF_AUTOPHAGY	31	-0.4208735	-1.4839966	0.041257367	0.39830142	1.0	3753	tags=42%, list=19%, signal=52%		LEE_INTRATHYMIC_T_PROGENITOR	LEE_INTRATHYMIC_T_PROGENITOR	20	0.40767184	1.3072579	0.109561756	0.761864	1.0	998	tags=15%, list=5%, signal=16%
IVANOVSKA_MIR106B_TARGETS	IVANOVSKA_MIR106B_TARGETS	89	-0.37456408	-1.4838881	0.0	0.39692578	1.0	6075	tags=40%, list=30%, signal=58%		CROONQUIST_NRAS_VS_STROMAL_STIMULATION_UP	CROONQUIST_NRAS_VS_STROMAL_STIMULATION_UP	39	0.3319447	1.3070686	0.12804878	0.75942916	1.0	3796	tags=26%, list=19%, signal=32%
GAZDA_DIAMOND_BLACKFAN_ANEMIA_ERYTHROID_UP	GAZDA_DIAMOND_BLACKFAN_ANEMIA_ERYTHROID_UP	25	-0.40745246	-1.4836044	0.0	0.39588982	1.0	2268	tags=20%, list=11%, signal=23%		REACTOME_POTASSIUM_CHANNELS	REACTOME_POTASSIUM_CHANNELS	97	0.3592892	1.3051851	0.08588957	0.7639392	1.0	4279	tags=34%, list=21%, signal=43%
HOELZEL_NF1_TARGETS_DN	HOELZEL_NF1_TARGETS_DN	106	-0.32654464	-1.483025	0.0	0.39587978	1.0	3065	tags=23%, list=15%, signal=27%		MIKKELSEN_NPC_HCP_WITH_H3K27ME3	MIKKELSEN_NPC_HCP_WITH_H3K27ME3	332	0.34953424	1.3029809	0.24186991	0.7692192	1.0	4704	tags=36%, list=24%, signal=46%
BIOCARTA_RAS_PATHWAY	BIOCARTA_RAS_PATHWAY	23	-0.46352762	-1.4828146	0.03968254	0.39520562	1.0	2652	tags=22%, list=13%, signal=25%		WILENSKY_RESPONSE_TO_DARAPLADIB	WILENSKY_RESPONSE_TO_DARAPLADIB	28	0.3237638	1.3001295	0.04109589	0.77787006	1.0	3332	tags=21%, list=17%, signal=26%
DELPUECH_FOXO3_TARGETS_DN	DELPUECH_FOXO3_TARGETS_DN	39	-0.41881445	-1.4820675	0.0	0.39574638	1.0	4896	tags=38%, list=24%, signal=51%		FONTAINE_FOLLICULAR_THYROID_ADENOMA_DN	FONTAINE_FOLLICULAR_THYROID_ADENOMA_DN	66	0.27511442	1.30009	0.05327869	0.7744654	1.0	4103	tags=23%, list=21%, signal=29%
DOANE_BREAST_CANCER_CLASSES_DN	DOANE_BREAST_CANCER_CLASSES_DN	32	-0.38209826	-1.4818746	0.0	0.39489543	1.0	4045	tags=31%, list=20%, signal=39%		HERNANDEZ_MITOTIC_ARREST_BY_DOCETAXEL_1_UP	HERNANDEZ_MITOTIC_ARREST_BY_DOCETAXEL_1_UP	34	0.3178795	1.2988797	0.07170542	0.7769584	1.0	2450	tags=21%, list=12%, signal=23%
PETROVA_PROX1_TARGETS_DN	PETROVA_PROX1_TARGETS_DN	64	-0.3437793	-1.4816004	0.017475728	0.39395437	1.0	4274	tags=33%, list=21%, signal=42%		OUYANG_PROSTATE_CANCER_MARKERS	OUYANG_PROSTATE_CANCER_MARKERS	19	0.36271623	1.2987833	0.14624506	0.77415377	1.0	2895	tags=16%, list=14%, signal=18%
MARSHALL_VIRAL_INFECTION_RESPONSE_DN	MARSHALL_VIRAL_INFECTION_RESPONSE_DN	29	-0.33584484	-1.4808384	0.0	0.3940573	1.0	4114	tags=34%, list=21%, signal=43%		NIKOLSKY_BREAST_CANCER_5P15_AMPLICON	NIKOLSKY_BREAST_CANCER_5P15_AMPLICON	26	0.39096835	1.2982135	0.07581967	0.77301013	1.0	4033	tags=38%, list=20%, signal=48%
CHEN_LIVER_METABOLISM_QTL_CIS	CHEN_LIVER_METABOLISM_QTL_CIS	91	-0.38037312	-1.4806062	0.020120725	0.3929248	1.0	4727	tags=37%, list=24%, signal=49%		GENTLES_LEUKEMIC_STEM_CELL_DN	GENTLES_LEUKEMIC_STEM_CELL_DN	18	0.37493744	1.2950554	0.19556452	0.78456146	1.0	1291	tags=22%, list=6%, signal=24%
REACTOME_GAP_JUNCTION_TRAFFICKING	REACTOME_GAP_JUNCTION_TRAFFICKING	27	-0.38581944	-1.4803821	0.01992032	0.39174527	1.0	1712	tags=22%, list=9%, signal=24%		REACTOME_P130CAS_LINKAGE_TO_MAPK_SIGNALING_FOR_INTEGRINS	REACTOME_P130CAS_LINKAGE_TO_MAPK_SIGNALING_FOR_INTEGRINS	15	0.4861815	1.2936236	0.15831663	0.78735834	1.0	7351	tags=53%, list=37%, signal=84%
ROZANOV_MMP14_TARGETS_SUBSET	ROZANOV_MMP14_TARGETS_SUBSET	33	-0.38716128	-1.4800078	0.0	0.39133146	1.0	1465	tags=18%, list=7%, signal=20%		NIKOLSKY_MUTATED_AND_AMPLIFIED_IN_BREAST_CANCER	NIKOLSKY_MUTATED_AND_AMPLIFIED_IN_BREAST_CANCER	93	0.29122895	1.2928905	0.07014028	0.78644186	1.0	6188	tags=37%, list=31%, signal=53%
LIU_TARGETS_OF_VMYB_VS_CMYB_DN	LIU_TARGETS_OF_VMYB_VS_CMYB_DN	40	-0.39454275	-1.4799501	0.0	0.3897739	1.0	2679	tags=25%, list=13%, signal=29%		PLASARI_TGFB1_TARGETS_1HR_UP	PLASARI_TGFB1_TARGETS_1HR_UP	34	0.36033827	1.2927328	0.14663951	0.7838396	1.0	5509	tags=44%, list=28%, signal=61%
PODAR_RESPONSE_TO_ADAPHOSTIN_UP	PODAR_RESPONSE_TO_ADAPHOSTIN_UP	143	-0.3521574	-1.4797404	0.017716536	0.38884404	1.0	4323	tags=33%, list=22%, signal=42%		YAUCH_HEDGEHOG_SIGNALING_PARACRINE_DN	YAUCH_HEDGEHOG_SIGNALING_PARACRINE_DN	254	0.25729892	1.2917808	0.15551181	0.78398514	1.0	3285	tags=19%, list=16%, signal=23%
WILCOX_RESPONSE_TO_PROGESTERONE_UP	WILCOX_RESPONSE_TO_PROGESTERONE_UP	148	-0.44543892	-1.479596	0.06680162	0.3876252	1.0	4702	tags=42%, list=24%, signal=54%		PID_EPHRINB_REV_PATHWAY	PID_EPHRINB_REV_PATHWAY	30	0.34691554	1.2916925	0.12055336	0.780924	1.0	5497	tags=37%, list=28%, signal=51%
WEST_ADRENOCORTICAL_TUMOR_MARKERS_UP	WEST_ADRENOCORTICAL_TUMOR_MARKERS_UP	21	-0.52860177	-1.4793509	0.054166667	0.3866242	1.0	6908	tags=67%, list=35%, signal=102%		HERNANDEZ_ABERRANT_MITOSIS_BY_DOCETACEL_4NM_UP	HERNANDEZ_ABERRANT_MITOSIS_BY_DOCETACEL_4NM_UP	21	0.38153866	1.29099	0.098790325	0.77999306	1.0	3767	tags=33%, list=19%, signal=41%
WAMUNYOKOLI_OVARIAN_CANCER_GRADES_1_2_DN	WAMUNYOKOLI_OVARIAN_CANCER_GRADES_1_2_DN	65	-0.37139606	-1.4788432	0.0	0.3865041	1.0	4693	tags=38%, list=23%, signal=50%		MARSON_FOXP3_CORE_DIRECT_TARGETS	MARSON_FOXP3_CORE_DIRECT_TARGETS	19	0.44102168	1.2908497	0.16016427	0.7771799	1.0	6937	tags=53%, list=35%, signal=81%
REACTOME_SIGNALING_BY_SCF_KIT	REACTOME_SIGNALING_BY_SCF_KIT	75	-0.35899454	-1.4787394	0.0	0.38511863	1.0	4354	tags=27%, list=22%, signal=34%		PID_AP1_PATHWAY	PID_AP1_PATHWAY	70	0.34917802	1.2907437	0.15853658	0.7743547	1.0	4312	tags=26%, list=22%, signal=33%
SHAFFER_IRF4_TARGETS_IN_MYELOMA_VS_MATURE_B_LYMPHOCYTE	SHAFFER_IRF4_TARGETS_IN_MYELOMA_VS_MATURE_B_LYMPHOCYTE	100	-0.36036086	-1.4778736	0.022869023	0.38611373	1.0	5139	tags=40%, list=26%, signal=54%		SMID_BREAST_CANCER_LUMINAL_A_UP	SMID_BREAST_CANCER_LUMINAL_A_UP	84	0.30399856	1.2904208	0.07926829	0.7725732	1.0	3908	tags=30%, list=20%, signal=37%
LU_AGING_BRAIN_UP	LU_AGING_BRAIN_UP	256	-0.34515345	-1.4776778	0.046558704	0.38513818	1.0	5017	tags=38%, list=25%, signal=50%		CROMER_TUMORIGENESIS_DN	CROMER_TUMORIGENESIS_DN	49	0.42858902	1.2897745	0.10373444	0.7724141	1.0	4519	tags=33%, list=23%, signal=42%
KIM_TIAL1_TARGETS	KIM_TIAL1_TARGETS	32	-0.40103784	-1.4760991	0.029106028	0.38819018	1.0	1001	tags=16%, list=5%, signal=16%		BIOCARTA_TH1TH2_PATHWAY	BIOCARTA_TH1TH2_PATHWAY	19	0.36842167	1.2893497	0.06827309	0.7709932	1.0	1151	tags=16%, list=6%, signal=17%
BRUECKNER_TARGETS_OF_MIRLET7A3_DN	BRUECKNER_TARGETS_OF_MIRLET7A3_DN	76	-0.32499135	-1.4758041	0.0	0.3875878	1.0	3774	tags=29%, list=19%, signal=36%		GINESTIER_BREAST_CANCER_20Q13_AMPLIFICATION_DN	GINESTIER_BREAST_CANCER_20Q13_AMPLIFICATION_DN	159	0.27967057	1.2890882	0.104627766	0.7687765	1.0	6852	tags=38%, list=34%, signal=57%
CHEBOTAEV_GR_TARGETS_DN	CHEBOTAEV_GR_TARGETS_DN	116	-0.31788403	-1.4757345	0.0708502	0.38638702	1.0	3051	tags=24%, list=15%, signal=28%		MASRI_RESISTANCE_TO_TAMOXIFEN_AND_AROMATASE_INHIBITORS_UP	MASRI_RESISTANCE_TO_TAMOXIFEN_AND_AROMATASE_INHIBITORS_UP	18	0.41850743	1.2884905	0.09580839	0.7678766	1.0	4173	tags=33%, list=21%, signal=42%
YAO_TEMPORAL_RESPONSE_TO_PROGESTERONE_CLUSTER_10	YAO_TEMPORAL_RESPONSE_TO_PROGESTERONE_CLUSTER_10	65	-0.36778316	-1.4755856	0.0	0.38519275	1.0	2345	tags=23%, list=12%, signal=26%		REACTOME_INWARDLY_RECTIFYING_K_CHANNELS	REACTOME_INWARDLY_RECTIFYING_K_CHANNELS	30	0.38449547	1.2884855	0.14315353	0.76476884	1.0	4178	tags=40%, list=21%, signal=50%
PENG_LEUCINE_DEPRIVATION_UP	PENG_LEUCINE_DEPRIVATION_UP	134	-0.34027344	-1.4747283	0.027613413	0.38594764	1.0	4853	tags=37%, list=24%, signal=48%		BENPORATH_ES_2	BENPORATH_ES_2	39	0.35707673	1.288017	0.16898608	0.7636732	1.0	3437	tags=26%, list=17%, signal=31%
BASSO_HAIRY_CELL_LEUKEMIA_DN	BASSO_HAIRY_CELL_LEUKEMIA_DN	80	-0.39374804	-1.4734877	0.0	0.3877394	1.0	4741	tags=36%, list=24%, signal=47%		SETLUR_PROSTATE_CANCER_TMPRSS2_ERG_FUSION_UP	SETLUR_PROSTATE_CANCER_TMPRSS2_ERG_FUSION_UP	65	0.2616575	1.2862836	0.0	0.7679852	1.0	4384	tags=25%, list=22%, signal=31%
NICK_RESPONSE_TO_PROC_TREATMENT_DN	NICK_RESPONSE_TO_PROC_TREATMENT_DN	27	-0.44657427	-1.4733496	0.031055901	0.38690877	1.0	5562	tags=44%, list=28%, signal=61%		YOSHIOKA_LIVER_CANCER_EARLY_RECURRENCE_DN	YOSHIOKA_LIVER_CANCER_EARLY_RECURRENCE_DN	57	0.28050956	1.2857172	0.029126214	0.76752114	1.0	2197	tags=14%, list=11%, signal=16%
MATTIOLI_MGUS_VS_MULTIPLE_MYELOMA	MATTIOLI_MGUS_VS_MULTIPLE_MYELOMA	16	-0.52654654	-1.4716777	0.0	0.3902866	1.0	4297	tags=38%, list=21%, signal=48%		MIKKELSEN_ES_HCP_WITH_H3_UNMETHYLATED	MIKKELSEN_ES_HCP_WITH_H3_UNMETHYLATED	60	0.3264891	1.2845036	0.0627451	0.7692958	1.0	4339	tags=30%, list=22%, signal=38%
GAJATE_RESPONSE_TO_TRABECTEDIN_UP	GAJATE_RESPONSE_TO_TRABECTEDIN_UP	64	-0.4153057	-1.4714777	0.09423077	0.38906196	1.0	2575	tags=31%, list=13%, signal=36%		ZHAN_MULTIPLE_MYELOMA_SPIKED	ZHAN_MULTIPLE_MYELOMA_SPIKED	21	0.41506538	1.2836678	0.24158415	0.7690863	1.0	2854	tags=33%, list=14%, signal=39%
KEGG_FATTY_ACID_METABOLISM	KEGG_FATTY_ACID_METABOLISM	39	-0.39054078	-1.4709373	0.020366598	0.3887876	1.0	4987	tags=36%, list=25%, signal=48%		MATTHEWS_SKIN_CARCINOGENESIS_VIA_JUN	MATTHEWS_SKIN_CARCINOGENESIS_VIA_JUN	16	0.41885135	1.283238	0.25726143	0.7676427	1.0	2549	tags=25%, list=13%, signal=29%
BROWNE_HCMV_INFECTION_20HR_DN	BROWNE_HCMV_INFECTION_20HR_DN	99	-0.35224667	-1.4699628	0.0	0.39017215	1.0	1502	tags=18%, list=8%, signal=20%		MIKKELSEN_MCV6_LCP_WITH_H3K27ME3	MIKKELSEN_MCV6_LCP_WITH_H3K27ME3	26	0.5331149	1.2825344	0.17682926	0.7671707	1.0	3731	tags=46%, list=19%, signal=57%
GROSS_HYPOXIA_VIA_ELK3_ONLY_UP	GROSS_HYPOXIA_VIA_ELK3_ONLY_UP	32	-0.44322008	-1.4694685	0.09126984	0.39033923	1.0	2400	tags=34%, list=12%, signal=39%		ODONNELL_METASTASIS_DN	ODONNELL_METASTASIS_DN	24	0.41031933	1.2824746	0.15841584	0.7642449	1.0	2223	tags=17%, list=11%, signal=19%
RUTELLA_RESPONSE_TO_HGF_VS_CSF2RB_AND_IL4_DN	RUTELLA_RESPONSE_TO_HGF_VS_CSF2RB_AND_IL4_DN	240	-0.27511048	-1.4694085	0.0	0.3890513	1.0	4383	tags=25%, list=22%, signal=32%		ZHAN_LATE_DIFFERENTIATION_GENES_DN	ZHAN_LATE_DIFFERENTIATION_GENES_DN	16	0.38995716	1.2816925	0.15510204	0.76520145	1.0	3890	tags=38%, list=19%, signal=47%
CAFFAREL_RESPONSE_TO_THC_24HR_5_UP	CAFFAREL_RESPONSE_TO_THC_24HR_5_UP	34	-0.4172592	-1.4692672	0.0	0.38802353	1.0	2097	tags=24%, list=10%, signal=26%		NABA_SECRETED_FACTORS	NABA_SECRETED_FACTORS	317	0.32974774	1.2812554	0.097165994	0.7638777	1.0	4024	tags=31%, list=20%, signal=38%
CREIGHTON_ENDOCRINE_THERAPY_RESISTANCE_5	CREIGHTON_ENDOCRINE_THERAPY_RESISTANCE_5	464	-0.3499172	-1.4691352	0.031446543	0.38678217	1.0	4440	tags=32%, list=22%, signal=41%		REACTOME_G_ALPHA_S_SIGNALLING_EVENTS	REACTOME_G_ALPHA_S_SIGNALLING_EVENTS	117	0.34122452	1.2801137	0.13967611	0.7658833	1.0	3422	tags=29%, list=17%, signal=35%
KIM_MYCN_AMPLIFICATION_TARGETS_UP	KIM_MYCN_AMPLIFICATION_TARGETS_UP	89	-0.3055272	-1.4686531	0.0	0.38663182	1.0	2162	tags=24%, list=11%, signal=26%		POMEROY_MEDULLOBLASTOMA_DESMOPLASIC_VS_CLASSIC_UP	POMEROY_MEDULLOBLASTOMA_DESMOPLASIC_VS_CLASSIC_UP	59	0.29651865	1.280097	0.19114688	0.7629739	1.0	4284	tags=22%, list=21%, signal=28%
BIOCARTA_HER2_PATHWAY	BIOCARTA_HER2_PATHWAY	22	-0.44378436	-1.4685806	0.048543688	0.3853379	1.0	3883	tags=32%, list=19%, signal=39%		TCGA_GLIOBLASTOMA_COPY_NUMBER_DN	TCGA_GLIOBLASTOMA_COPY_NUMBER_DN	28	0.36518455	1.2794039	0.06300813	0.763173	1.0	5663	tags=39%, list=28%, signal=55%
CHUNG_BLISTER_CYTOTOXICITY_UP	CHUNG_BLISTER_CYTOTOXICITY_UP	127	-0.33467802	-1.4680976	0.0	0.38569984	1.0	3014	tags=21%, list=15%, signal=25%		GNATENKO_PLATELET_SIGNATURE	GNATENKO_PLATELET_SIGNATURE	45	0.40885347	1.2788284	0.16008316	0.76217383	1.0	3489	tags=24%, list=17%, signal=30%
PID_P53_DOWNSTREAM_PATHWAY	PID_P53_DOWNSTREAM_PATHWAY	135	-0.27712417	-1.4672796	0.020661157	0.3864771	1.0	2722	tags=19%, list=14%, signal=21%		OUILLETTE_CLL_13Q14_DELETION_DN	OUILLETTE_CLL_13Q14_DELETION_DN	56	0.2869911	1.2780523	0.052734375	0.76179844	1.0	923	tags=13%, list=5%, signal=13%
SMIRNOV_RESPONSE_TO_IR_6HR_UP	SMIRNOV_RESPONSE_TO_IR_6HR_UP	159	-0.2879781	-1.4672614	0.0	0.38509366	1.0	3446	tags=19%, list=17%, signal=23%		ST_GA12_PATHWAY	ST_GA12_PATHWAY	23	0.34397218	1.2766824	84	0.76506925	1.0	5331	tags=39%, list=27%, signal=53%
WINTER_HYPOXIA_UP	WINTER_HYPOXIA_UP	86	-0.3799687	-1.4672348	0.05144033	0.38398552	1.0	4151	tags=31%, list=21%, signal=39%		NIKOLSKY_BREAST_CANCER_17Q11_Q21_AMPLICON	NIKOLSKY_BREAST_CANCER_17Q11_Q21_AMPLICON	125	0.27067593	1.2750719	0.073619634	0.76920676	1.0	4693	tags=25%, list=23%, signal=32%
BIOCARTA_AKT_PATHWAY	BIOCARTA_AKT_PATHWAY	22	-0.4313723	-1.4648874	0.01863354	0.3887572	1.0	4336	tags=32%, list=22%, signal=41%		LEE_LIVER_CANCER_MYC_E2F1_DN	LEE_LIVER_CANCER_MYC_E2F1_DN	63	0.2961876	1.2746366	0.10139165	0.76789916	1.0	4098	tags=27%, list=21%, signal=34%
REACTOME_PYRUVATE_METABOLISM_AND_CITRIC_ACID_TCA_CYCLE	REACTOME_PYRUVATE_METABOLISM_AND_CITRIC_ACID_TCA_CYCLE	40	-0.42833903	-1.4635688	0.0	0.39041534	1.0	4237	tags=35%, list=21%, signal=44%		KUROZUMI_RESPONSE_TO_ONCOCYTIC_VIRUS	KUROZUMI_RESPONSE_TO_ONCOCYTIC_VIRUS	43	0.33492988	1.2737411	0.071283095	0.7688874	1.0	3073	tags=26%, list=15%, signal=30%
KYNG_DNA_DAMAGE_BY_GAMMA_RADIATION	KYNG_DNA_DAMAGE_BY_GAMMA_RADIATION	79	-0.3500856	-1.4633151	0.0	0.38922134	1.0	4848	tags=39%, list=24%, signal=52%		PID_EPHB_FWD_PATHWAY	PID_EPHB_FWD_PATHWAY	40	0.29430595	1.2722583	0.104950495	0.7721151	1.0	7989	tags=48%, list=40%, signal=79%
MARKS_HDAC_TARGETS_DN	MARKS_HDAC_TARGETS_DN	15	-0.44899988	-1.4628565	0.0741483	0.38917658	1.0	5224	tags=47%, list=26%, signal=63%		SANSOM_APC_TARGETS	SANSOM_APC_TARGETS	200	0.2880061	1.2721876	0.09645669	0.7695228	1.0	6037	tags=38%, list=30%, signal=53%
NELSON_RESPONSE_TO_ANDROGEN_UP	NELSON_RESPONSE_TO_ANDROGEN_UP	85	-0.38315225	-1.4603499	0.0	0.39565012	1.0	4592	tags=34%, list=23%, signal=44%		DALESSIO_TSA_RESPONSE	DALESSIO_TSA_RESPONSE	22	0.4240946	1.2703772	0.20883535	0.7740995	1.0	5750	tags=50%, list=29%, signal=70%
CAFFAREL_RESPONSE_TO_THC_UP	CAFFAREL_RESPONSE_TO_THC_UP	31	-0.41131213	-1.460024	0.0	0.39503834	1.0	4833	tags=29%, list=24%, signal=38%		ZHAN_MULTIPLE_MYELOMA_UP	ZHAN_MULTIPLE_MYELOMA_UP	63	0.30290633	1.2699476	0.16833667	0.77319264	1.0	5994	tags=35%, list=30%, signal=50%
GRADE_COLON_AND_RECTAL_CANCER_DN	GRADE_COLON_AND_RECTAL_CANCER_DN	97	-0.3042673	-1.459404	26	0.3951299	1.0	4647	tags=30%, list=23%, signal=39%		KUNINGER_IGF1_VS_PDGFB_TARGETS_DN	KUNINGER_IGF1_VS_PDGFB_TARGETS_DN	45	0.2855038	1.2689643	0.12040816	0.7745346	1.0	2154	tags=16%, list=11%, signal=17%
BIOCARTA_IL10_PATHWAY	BIOCARTA_IL10_PATHWAY	17	-0.4571888	-1.4574932	0.07272727	0.39887732	1.0	4970	tags=41%, list=25%, signal=55%		KORKOLA_YOLK_SAC_TUMOR	KORKOLA_YOLK_SAC_TUMOR	58	0.32052088	1.2682317	0.09677419	0.77492064	1.0	3514	tags=21%, list=18%, signal=25%
TERAMOTO_OPN_TARGETS_CLUSTER_7	TERAMOTO_OPN_TARGETS_CLUSTER_7	19	-0.44084942	-1.4572921	0.06275304	0.39832133	1.0	4365	tags=26%, list=22%, signal=34%		PID_LPA4_PATHWAY	PID_LPA4_PATHWAY	15	0.357036	1.2681081	0.14457831	0.77261114	1.0	1759	tags=27%, list=9%, signal=29%
MORI_PLASMA_CELL_DN	MORI_PLASMA_CELL_DN	32	-0.39718208	-1.4559721	0.0	0.40155485	1.0	4876	tags=41%, list=24%, signal=54%		BIOCARTA_CCR5_PATHWAY	BIOCARTA_CCR5_PATHWAY	16	0.39256576	1.2675349	0.23434344	0.77236146	1.0	2028	tags=19%, list=10%, signal=21%
MARIADASON_RESPONSE_TO_CURCUMIN_SULINDAC_5	MARIADASON_RESPONSE_TO_CURCUMIN_SULINDAC_5	23	-0.40421036	-1.4558074	0.0	0.4003041	1.0	4138	tags=39%, list=21%, signal=49%		MATZUK_MALE_REPRODUCTION_SERTOLI	MATZUK_MALE_REPRODUCTION_SERTOLI	28	0.3372275	1.2664086	0.14314115	0.7744605	1.0	5984	tags=43%, list=30%, signal=61%
PID_CERAMIDE_PATHWAY	PID_CERAMIDE_PATHWAY	48	-0.31218237	-1.455531	0.0	0.40001303	1.0	2832	tags=19%, list=14%, signal=22%		REACTOME_NCAM_SIGNALING_FOR_NEURITE_OUT_GROWTH	REACTOME_NCAM_SIGNALING_FOR_NEURITE_OUT_GROWTH	64	0.31261495	1.2638435	0.12778905	0.7819676	1.0	3527	tags=22%, list=18%, signal=26%
ZHAN_MULTIPLE_MYELOMA_CD1_VS_CD2_UP	ZHAN_MULTIPLE_MYELOMA_CD1_VS_CD2_UP	65	-0.34056437	-1.454574	0.06374502	0.4012478	1.0	2293	tags=23%, list=11%, signal=26%		REACTOME_GLUCAGON_TYPE_LIGAND_RECEPTORS	REACTOME_GLUCAGON_TYPE_LIGAND_RECEPTORS	32	0.40020043	1.2581763	0.19348268	0.80310094	1.0	4590	tags=44%, list=23%, signal=57%
TSENG_IRS1_TARGETS_DN	TSENG_IRS1_TARGETS_DN	133	-0.3265783	-1.4542351	0.049407113	0.40071425	1.0	3592	tags=23%, list=18%, signal=27%		NAGY_TFTC_COMPONENTS_HUMAN	NAGY_TFTC_COMPONENTS_HUMAN	19	0.36180088	1.25778	0.16765286	0.8017795	1.0	4746	tags=32%, list=24%, signal=41%
BIOCARTA_ECM_PATHWAY	BIOCARTA_ECM_PATHWAY	24	-0.39642197	-1.450643	0.049484536	0.40978968	1.0	3099	tags=25%, list=16%, signal=30%		LEE_LIVER_CANCER_E2F1_DN	LEE_LIVER_CANCER_E2F1_DN	63	0.2673746	1.2577002	0.13372093	0.79928577	1.0	3450	tags=24%, list=17%, signal=29%
OUYANG_PROSTATE_CANCER_PROGRESSION_DN	OUYANG_PROSTATE_CANCER_PROGRESSION_DN	21	-0.45124456	-1.4501618	0.028513238	0.40998435	1.0	6540	tags=52%, list=33%, signal=78%		REACTOME_SIGNALING_BY_NODAL	REACTOME_SIGNALING_BY_NODAL	16	0.4409166	1.2572066	0.15662651	0.79847014	1.0	4897	tags=38%, list=25%, signal=50%
PIONTEK_PKD1_TARGETS_UP	PIONTEK_PKD1_TARGETS_UP	36	-0.4190658	-1.4494562	0.07465619	0.41024727	1.0	4108	tags=44%, list=21%, signal=56%		PEREZ_TP53_AND_TP63_TARGETS	PEREZ_TP53_AND_TP63_TARGETS	194	0.24982649	1.2570755	0.13871635	0.7964415	1.0	3548	tags=22%, list=18%, signal=27%
REACTOME_PEROXISOMAL_LIPID_METABOLISM	REACTOME_PEROXISOMAL_LIPID_METABOLISM	20	-0.48589405	-1.4493563	0.054435484	0.409081	1.0	4353	tags=35%, list=22%, signal=45%		TAKADA_GASTRIC_CANCER_COPY_NUMBER_DN	TAKADA_GASTRIC_CANCER_COPY_NUMBER_DN	29	0.34270883	1.2564654	0.12162162	0.79631835	1.0	5160	tags=31%, list=26%, signal=42%
GRADE_COLON_CANCER_DN	GRADE_COLON_CANCER_DN	33	-0.45609665	-1.4477383	0.028056113	0.41211423	1.0	1677	tags=21%, list=8%, signal=23%		MARSON_FOXP3_TARGETS_STIMULATED_UP	MARSON_FOXP3_TARGETS_STIMULATED_UP	29	0.38872486	1.255594	0.10358566	0.79739666	1.0	2644	tags=21%, list=13%, signal=24%
VERHAAK_GLIOBLASTOMA_NEURAL	VERHAAK_GLIOBLASTOMA_NEURAL	127	-0.34951282	-1.4469032	0.04183267	0.41328904	1.0	4328	tags=28%, list=22%, signal=35%		WANG_THOC1_TARGETS_DN	WANG_THOC1_TARGETS_DN	20	0.4498402	1.255305	0.1605691	0.79621106	1.0	6196	tags=60%, list=31%, signal=87%
LABBE_TARGETS_OF_TGFB1_AND_WNT3A_DN	LABBE_TARGETS_OF_TGFB1_AND_WNT3A_DN	106	-0.2810808	-1.4452709	0.0	0.41628	1.0	4557	tags=29%, list=23%, signal=38%		BIOCARTA_41BB_PATHWAY	BIOCARTA_41BB_PATHWAY	17	0.38031486	1.2549098	0.18674698	0.79502994	1.0	1486	tags=18%, list=7%, signal=19%
BIOCARTA_STATHMIN_PATHWAY	BIOCARTA_STATHMIN_PATHWAY	19	-0.45162502	-1.4444441	0.11089494	0.4174943	1.0	5920	tags=47%, list=30%, signal=67%		SABATES_COLORECTAL_ADENOMA_UP	SABATES_COLORECTAL_ADENOMA_UP	132	0.2680199	1.2546582	0.16317992	0.79320604	1.0	4919	tags=33%, list=25%, signal=44%
NGUYEN_NOTCH1_TARGETS_UP	NGUYEN_NOTCH1_TARGETS_UP	29	-0.37015823	-1.443698	0.038617887	0.41849953	1.0	4669	tags=38%, list=23%, signal=49%		MATZUK_IMPLANTATION_AND_UTERINE	MATZUK_IMPLANTATION_AND_UTERINE	22	0.32786036	1.2537215	0.17681728	0.794576	1.0	2994	tags=23%, list=15%, signal=27%
PID_CD8_TCR_PATHWAY	PID_CD8_TCR_PATHWAY	52	-0.32776386	-1.443648	0.027027028	0.41717505	1.0	4660	tags=33%, list=23%, signal=43%		PID_ECADHERIN_STABILIZATION_PATHWAY	PID_ECADHERIN_STABILIZATION_PATHWAY	41	0.34497973	1.2536393	0.12992126	0.79228276	1.0	3873	tags=20%, list=19%, signal=24%
ZHAN_MULTIPLE_MYELOMA_LB_DN	ZHAN_MULTIPLE_MYELOMA_LB_DN	39	-0.37981096	-1.4434525	0.044624746	0.41628727	1.0	4672	tags=36%, list=23%, signal=47%		ZHANG_GATA6_TARGETS_UP	ZHANG_GATA6_TARGETS_UP	15	0.36610705	1.2528807	0.07926829	0.7924985	1.0	1761	tags=13%, list=9%, signal=15%
HOLLMANN_APOPTOSIS_VIA_CD40_DN	HOLLMANN_APOPTOSIS_VIA_CD40_DN	255	-0.28110796	-1.4422709	0.0	0.41909394	1.0	2837	tags=19%, list=14%, signal=22%		REACTOME_REGULATION_OF_WATER_BALANCE_BY_RENAL_AQUAPORINS	REACTOME_REGULATION_OF_WATER_BALANCE_BY_RENAL_AQUAPORINS	42	0.34025884	1.2525902	0.17154811	0.7909284	1.0	3373	tags=29%, list=17%, signal=34%
REACTOME_METABOLISM_OF_VITAMINS_AND_COFACTORS	REACTOME_METABOLISM_OF_VITAMINS_AND_COFACTORS	49	-0.33134758	-1.4413916	0.020876827	0.42030463	1.0	3513	tags=22%, list=18%, signal=27%		REACTOME_TRANSMEMBRANE_TRANSPORT_OF_SMALL_MOLECULES	REACTOME_TRANSMEMBRANE_TRANSPORT_OF_SMALL_MOLECULES	404	0.22991511	1.2521738	0.050813008	0.7897149	1.0	3393	tags=18%, list=17%, signal=21%
REACTOME_GOLGI_ASSOCIATED_VESICLE_BIOGENESIS	REACTOME_GOLGI_ASSOCIATED_VESICLE_BIOGENESIS	51	-0.39151683	-1.441084	0.0	0.4199119	1.0	2455	tags=20%, list=12%, signal=22%		MIKKELSEN_MEF_HCP_WITH_H3_UNMETHYLATED	MIKKELSEN_MEF_HCP_WITH_H3_UNMETHYLATED	218	0.3095973	1.2520192	0.11	0.78786373	1.0	3359	tags=24%, list=17%, signal=29%
LOPES_METHYLATED_IN_COLON_CANCER_DN	LOPES_METHYLATED_IN_COLON_CANCER_DN	28	-0.34957054	-1.4408484	0.032786883	0.41904774	1.0	2361	tags=14%, list=12%, signal=16%		PID_NFKAPPAB_ATYPICAL_PATHWAY	PID_NFKAPPAB_ATYPICAL_PATHWAY	17	0.36143813	1.2515253	0.13821138	0.78711474	1.0	1009	tags=12%, list=5%, signal=12%
HAN_SATB1_TARGETS_DN	HAN_SATB1_TARGETS_DN	426	-0.28395924	-1.4408126	0.0	0.41775924	1.0	5321	tags=35%, list=27%, signal=47%		WENG_POR_TARGETS_LIVER_DN	WENG_POR_TARGETS_LIVER_DN	18	0.4243509	1.2515229	0.15429688	0.7844491	1.0	5557	tags=56%, list=28%, signal=77%
SILIGAN_TARGETS_OF_EWS_FLI1_FUSION_DN	SILIGAN_TARGETS_OF_EWS_FLI1_FUSION_DN	18	-0.44974896	-1.4406247	0.09484536	0.41683435	1.0	4972	tags=50%, list=25%, signal=66%		MIKKELSEN_MEF_ICP_WITH_H3K4ME3_AND_H3K27ME3	MIKKELSEN_MEF_ICP_WITH_H3K4ME3_AND_H3K27ME3	37	0.34099752	1.2514851	0.11702128	0.7819956	1.0	4747	tags=38%, list=24%, signal=50%
JIANG_HYPOXIA_NORMAL	JIANG_HYPOXIA_NORMAL	302	-0.27670145	-1.4404954	0.0	0.4159379	1.0	2485	tags=18%, list=12%, signal=20%		REACTOME_NCAM1_INTERACTIONS	REACTOME_NCAM1_INTERACTIONS	39	0.3879404	1.2512974	0.16	0.78018713	1.0	3298	tags=26%, list=17%, signal=31%
LIU_CMYB_TARGETS_UP	LIU_CMYB_TARGETS_UP	159	-0.29466325	-1.439054	0.0	0.41848645	1.0	1793	tags=17%, list=9%, signal=19%		MIKKELSEN_MCV6_HCP_WITH_H3K27ME3	MIKKELSEN_MCV6_HCP_WITH_H3K27ME3	427	0.3567502	1.2509184	0.24435319	0.77920175	1.0	5053	tags=38%, list=25%, signal=50%
ZHAN_MULTIPLE_MYELOMA_MS_DN	ZHAN_MULTIPLE_MYELOMA_MS_DN	43	-0.3840673	-1.4388475	0.0373444	0.41767052	1.0	4196	tags=28%, list=21%, signal=35%		MEISSNER_BRAIN_HCP_WITH_H3_UNMETHYLATED	MEISSNER_BRAIN_HCP_WITH_H3_UNMETHYLATED	36	0.3506399	1.2501239	0.21804512	0.7800416	1.0	3122	tags=33%, list=16%, signal=39%
WAKABAYASHI_ADIPOGENESIS_PPARG_RXRA_BOUND_36HR	WAKABAYASHI_ADIPOGENESIS_PPARG_RXRA_BOUND_36HR	145	-0.2678082	-1.4373657	0.0	0.42054674	1.0	3941	tags=26%, list=20%, signal=32%		REACTOME_HS_GAG_DEGRADATION	REACTOME_HS_GAG_DEGRADATION	20	0.40853724	1.2494718	0.18421052	0.77993375	1.0	4068	tags=40%, list=20%, signal=50%
DAVICIONI_TARGETS_OF_PAX_FOXO1_FUSIONS_UP	DAVICIONI_TARGETS_OF_PAX_FOXO1_FUSIONS_UP	251	-0.31352133	-1.4368279	0.0	0.4203305	1.0	4331	tags=31%, list=22%, signal=39%		REACTOME_TIE2_SIGNALING	REACTOME_TIE2_SIGNALING	17	0.46415544	1.2492098	0.11067194	0.77826947	1.0	494	tags=12%, list=2%, signal=12%
WARTERS_RESPONSE_TO_IR_SKIN	WARTERS_RESPONSE_TO_IR_SKIN	74	-0.28595528	-1.4350574	0.0708502	0.42530334	1.0	2235	tags=16%, list=11%, signal=18%		FIRESTEIN_CTNNB1_PATHWAY	FIRESTEIN_CTNNB1_PATHWAY	32	0.30964395	1.2485349	0.17578125	0.77835447	1.0	5344	tags=28%, list=27%, signal=38%
WESTON_VEGFA_TARGETS_12HR	WESTON_VEGFA_TARGETS_12HR	33	-0.41337308	-1.4335617	0.037037037	0.4276106	1.0	2957	tags=30%, list=15%, signal=36%		WANG_NEOPLASTIC_TRANSFORMATION_BY_CCND1_MYC	WANG_NEOPLASTIC_TRANSFORMATION_BY_CCND1_MYC	21	0.36901647	1.2480947	0.15257733	0.7774374	1.0	2854	tags=24%, list=14%, signal=28%
REACTOME_FATTY_ACYL_COA_BIOSYNTHESIS	REACTOME_FATTY_ACYL_COA_BIOSYNTHESIS	18	-0.44201088	-1.4328169	0.0936255	0.42897886	1.0	5987	tags=44%, list=30%, signal=63%		WANG_LSD1_TARGETS_DN	WANG_LSD1_TARGETS_DN	39	0.3306099	1.2477984	0.14754099	0.77568847	1.0	2091	tags=23%, list=10%, signal=26%
XU_HGF_SIGNALING_NOT_VIA_AKT1_48HR_UP	XU_HGF_SIGNALING_NOT_VIA_AKT1_48HR_UP	35	-0.4132119	-1.431731	0.08964144	0.43159255	1.0	2400	tags=26%, list=12%, signal=29%		LIAN_LIPA_TARGETS_3M	LIAN_LIPA_TARGETS_3M	58	0.35497186	1.2475034	0.17706238	0.77449715	1.0	5016	tags=36%, list=25%, signal=48%
YU_BAP1_TARGETS	YU_BAP1_TARGETS	28	-0.49900335	-1.4316698	0.059183672	0.43035895	1.0	5688	tags=46%, list=28%, signal=65%		PEREZ_TP63_TARGETS	PEREZ_TP63_TARGETS	334	0.23829836	1.2473522	0.0797546	0.7725792	1.0	3561	tags=22%, list=18%, signal=26%
CHIANG_LIVER_CANCER_SUBCLASS_PROLIFERATION_DN	CHIANG_LIVER_CANCER_SUBCLASS_PROLIFERATION_DN	174	-0.30477044	-1.4310889	0.026209677	0.4308583	1.0	3492	tags=27%, list=17%, signal=32%		ROY_WOUND_BLOOD_VESSEL_DN	ROY_WOUND_BLOOD_VESSEL_DN	22	0.35126552	1.2468364	0.13	0.77212393	1.0	2473	tags=27%, list=12%, signal=31%
GERHOLD_ADIPOGENESIS_UP	GERHOLD_ADIPOGENESIS_UP	49	-0.35740897	-1.4309633	0.050403226	0.430018	1.0	3556	tags=35%, list=18%, signal=42%		PID_CONE_PATHWAY	PID_CONE_PATHWAY	23	0.381601	1.2467092	0.14814815	0.7704791	1.0	3547	tags=35%, list=18%, signal=42%
YAO_TEMPORAL_RESPONSE_TO_PROGESTERONE_CLUSTER_9	YAO_TEMPORAL_RESPONSE_TO_PROGESTERONE_CLUSTER_9	74	-0.31221324	-1.4303429	0.02004008	0.43030062	1.0	5172	tags=39%, list=26%, signal=53%		SEITZ_NEOPLASTIC_TRANSFORMATION_BY_8P_DELETION_DN	SEITZ_NEOPLASTIC_TRANSFORMATION_BY_8P_DELETION_DN	30	0.3215913	1.2451972	0.031620555	0.7735184	1.0	2133	tags=20%, list=11%, signal=22%
LAIHO_COLORECTAL_CANCER_SERRATED_UP	LAIHO_COLORECTAL_CANCER_SERRATED_UP	112	-0.36453724	-1.4299008	0.024539877	0.4300319	1.0	5124	tags=33%, list=26%, signal=44%		LEE_NEURAL_CREST_STEM_CELL_UP	LEE_NEURAL_CREST_STEM_CELL_UP	146	0.25574005	1.2449695	0.1167002	0.77215207	1.0	4522	tags=25%, list=23%, signal=32%
HINATA_NFKB_TARGETS_KERATINOCYTE_UP	HINATA_NFKB_TARGETS_KERATINOCYTE_UP	91	-0.31798577	-1.4291224	0.01980198	0.43132082	1.0	3280	tags=27%, list=16%, signal=33%		HUMMERICH_BENIGN_SKIN_TUMOR_UP	HUMMERICH_BENIGN_SKIN_TUMOR_UP	16	0.41530573	1.2448797	0.1423077	0.76989573	1.0	4322	tags=38%, list=22%, signal=48%
KUMAR_PATHOGEN_LOAD_BY_MACROPHAGES	KUMAR_PATHOGEN_LOAD_BY_MACROPHAGES	263	-0.2528662	-1.4288865	0.0	0.4307984	1.0	3637	tags=23%, list=18%, signal=28%		PARK_HSC_MARKERS	PARK_HSC_MARKERS	44	0.3136508	1.244492	0.14168377	0.76883745	1.0	5166	tags=25%, list=26%, signal=34%
KEGG_ALANINE_ASPARTATE_AND_GLUTAMATE_METABOLISM	KEGG_ALANINE_ASPARTATE_AND_GLUTAMATE_METABOLISM	32	-0.3973731	-1.4287336	0.05811623	0.42996064	1.0	2189	tags=22%, list=11%, signal=25%		KEGG_HEDGEHOG_SIGNALING_PATHWAY	KEGG_HEDGEHOG_SIGNALING_PATHWAY	56	0.30433235	1.2439896	0.14112903	0.76807094	1.0	1644	tags=16%, list=8%, signal=17%
GAUSSMANN_MLL_AF4_FUSION_TARGETS_A_DN	GAUSSMANN_MLL_AF4_FUSION_TARGETS_A_DN	85	-0.35112768	-1.4286366	0.15757576	0.42893735	1.0	3620	tags=28%, list=18%, signal=34%		DARWICHE_SQUAMOUS_CELL_CARCINOMA_UP	DARWICHE_SQUAMOUS_CELL_CARCINOMA_UP	143	0.27087772	1.243486	0.0625	0.76794887	1.0	4867	tags=29%, list=24%, signal=39%
LI_WILMS_TUMOR_VS_FETAL_KIDNEY_1_UP	LI_WILMS_TUMOR_VS_FETAL_KIDNEY_1_UP	180	-0.36928266	-1.4284693	0.054108217	0.42800146	1.0	5346	tags=43%, list=27%, signal=59%		MCCLUNG_COCAIN_REWARD_4WK	MCCLUNG_COCAIN_REWARD_4WK	74	0.23748358	1.2427366	0.06903353	0.76806176	1.0	4103	tags=22%, list=21%, signal=27%
CEBALLOS_TARGETS_OF_TP53_AND_MYC_UP	CEBALLOS_TARGETS_OF_TP53_AND_MYC_UP	21	-0.40543804	-1.4276003	0.0	0.42907616	1.0	5950	tags=52%, list=30%, signal=75%		SHEN_SMARCA2_TARGETS_DN	SHEN_SMARCA2_TARGETS_DN	330	0.31333256	1.2424171	0.27530363	0.7668264	1.0	5223	tags=35%, list=26%, signal=47%
FARMER_BREAST_CANCER_CLUSTER_3	FARMER_BREAST_CANCER_CLUSTER_3	16	-0.51294154	-1.427083	0.03006012	0.42912528	1.0	2175	tags=44%, list=11%, signal=49%		RIZ_ERYTHROID_DIFFERENTIATION_12HR	RIZ_ERYTHROID_DIFFERENTIATION_12HR	43	0.31020826	1.2420695	0.14139344	0.76591766	1.0	4296	tags=28%, list=21%, signal=35%
WATANABE_RECTAL_CANCER_RADIOTHERAPY_RESPONSIVE_DN	WATANABE_RECTAL_CANCER_RADIOTHERAPY_RESPONSIVE_DN	91	-0.33039245	-1.4268476	0.028282829	0.4283178	1.0	6151	tags=45%, list=31%, signal=65%		LU_IL4_SIGNALING	LU_IL4_SIGNALING	89	0.29376838	1.2419523	0.14016737	0.76400095	1.0	2695	tags=17%, list=13%, signal=19%
YAO_TEMPORAL_RESPONSE_TO_PROGESTERONE_CLUSTER_0	YAO_TEMPORAL_RESPONSE_TO_PROGESTERONE_CLUSTER_0	72	-0.41115272	-1.4267125	0.102970295	0.42736843	1.0	5272	tags=39%, list=26%, signal=53%		REACTOME_AQUAPORIN_MEDIATED_TRANSPORT	REACTOME_AQUAPORIN_MEDIATED_TRANSPORT	49	0.3486821	1.2416072	0.21231422	0.7630193	1.0	3373	tags=29%, list=17%, signal=34%
JIANG_AGING_HYPOTHALAMUS_UP	JIANG_AGING_HYPOTHALAMUS_UP	43	-0.39644313	-1.4262366	0.078431375	0.4276068	1.0	4989	tags=42%, list=25%, signal=56%		YAO_TEMPORAL_RESPONSE_TO_PROGESTERONE_CLUSTER_1	YAO_TEMPORAL_RESPONSE_TO_PROGESTERONE_CLUSTER_1	66	0.28354385	1.2414263	0.17276423	0.7614373	1.0	2555	tags=20%, list=13%, signal=23%
BROWNE_HCMV_INFECTION_14HR_DN	BROWNE_HCMV_INFECTION_14HR_DN	293	-0.28730124	-1.4256884	0.037190083	0.42751017	1.0	4202	tags=25%, list=21%, signal=31%		MOHANKUMAR_TLX1_TARGETS_DN	MOHANKUMAR_TLX1_TARGETS_DN	174	0.23926136	1.2412416	0.11867704	0.7596933	1.0	2854	tags=16%, list=14%, signal=19%
RIZKI_TUMOR_INVASIVENESS_3D_DN	RIZKI_TUMOR_INVASIVENESS_3D_DN	264	-0.26316968	-1.4249152	0.0	0.42810678	1.0	4518	tags=28%, list=23%, signal=36%		SIG_PIP3_SIGNALING_IN_B_LYMPHOCYTES	SIG_PIP3_SIGNALING_IN_B_LYMPHOCYTES	36	0.32924685	1.2411985	0.16831683	0.7576841	1.0	1685	tags=17%, list=8%, signal=18%
FAELT_B_CLL_WITH_VH_REARRANGEMENTS_UP	FAELT_B_CLL_WITH_VH_REARRANGEMENTS_UP	46	-0.33886158	-1.4246175	0.104417674	0.42739165	1.0	4726	tags=33%, list=24%, signal=43%		SIG_IL4RECEPTOR_IN_B_LYPHOCYTES	SIG_IL4RECEPTOR_IN_B_LYPHOCYTES	27	0.36789772	1.2394482	0.25844932	0.7625224	1.0	1151	tags=11%, list=6%, signal=12%
CHIANG_LIVER_CANCER_SUBCLASS_INTERFERON_UP	CHIANG_LIVER_CANCER_SUBCLASS_INTERFERON_UP	26	-0.5016632	-1.4245508	0.04863813	0.42624688	1.0	4031	tags=46%, list=20%, signal=58%		DOANE_BREAST_CANCER_ESR1_DN	DOANE_BREAST_CANCER_ESR1_DN	47	0.30226958	1.2378995	0.18571429	0.76569384	1.0	4322	tags=34%, list=22%, signal=43%
CHANG_CORE_SERUM_RESPONSE_DN	CHANG_CORE_SERUM_RESPONSE_DN	203	-0.3637197	-1.4238312	0.1021611	0.42675868	1.0	5256	tags=39%, list=26%, signal=53%		REACTOME_SLC_MEDIATED_TRANSMEMBRANE_TRANSPORT	REACTOME_SLC_MEDIATED_TRANSMEMBRANE_TRANSPORT	237	0.22699882	1.2377841	0.093877554	0.763619	1.0	3821	tags=19%, list=19%, signal=24%
BIOCARTA_SPRY_PATHWAY	BIOCARTA_SPRY_PATHWAY	18	-0.3751837	-1.4230887	0.0	0.42732033	1.0	310	tags=11%, list=2%, signal=11%		BOQUEST_STEM_CELL_CULTURED_VS_FRESH_DN	BOQUEST_STEM_CELL_CULTURED_VS_FRESH_DN	31	0.37124288	1.237555	0.071428575	0.76216024	1.0	3110	tags=23%, list=16%, signal=27%
KARLSSON_TGFB1_TARGETS_DN	KARLSSON_TGFB1_TARGETS_DN	201	-0.3023059	-1.423015	0.017821781	0.42620987	1.0	3762	tags=23%, list=19%, signal=28%		PIEPOLI_LGI1_TARGETS_UP	PIEPOLI_LGI1_TARGETS_UP	15	0.4651216	1.2372396	0.25406504	0.76119035	1.0	3767	tags=33%, list=19%, signal=41%
REACTOME_NOTCH1_INTRACELLULAR_DOMAIN_REGULATES_TRANSCRIPTION	REACTOME_NOTCH1_INTRACELLULAR_DOMAIN_REGULATES_TRANSCRIPTION	44	-0.32659915	-1.4229083	0.029045643	0.4251699	1.0	6399	tags=45%, list=32%, signal=67%		VILIMAS_NOTCH1_TARGETS_UP	VILIMAS_NOTCH1_TARGETS_UP	50	0.28690195	1.2363368	0.067961164	0.76285595	1.0	3440	tags=24%, list=17%, signal=29%
MORI_SMALL_PRE_BII_LYMPHOCYTE_UP	MORI_SMALL_PRE_BII_LYMPHOCYTE_UP	85	-0.30379105	-1.4222482	0.0	0.42590648	1.0	2599	tags=22%, list=13%, signal=26%		JEON_SMAD6_TARGETS_UP	JEON_SMAD6_TARGETS_UP	23	0.29550406	1.2350911	0.17670682	0.765495	1.0	4934	tags=39%, list=25%, signal=52%
HALMOS_CEBPA_TARGETS_UP	HALMOS_CEBPA_TARGETS_UP	51	-0.39746395	-1.4216181	0.018181818	0.4264894	1.0	3039	tags=39%, list=15%, signal=46%		MATTIOLI_MGUS_VS_PCL	MATTIOLI_MGUS_VS_PCL	106	0.27891758	1.2333481	0.12476008	0.7697095	1.0	5865	tags=35%, list=29%, signal=49%
SARTIPY_BLUNTED_BY_INSULIN_RESISTANCE_DN	SARTIPY_BLUNTED_BY_INSULIN_RESISTANCE_DN	18	-0.537811	-1.4204696	0.045544554	0.4284599	1.0	3397	tags=44%, list=17%, signal=53%		BRUINS_UVC_RESPONSE_VIA_TP53_GROUP_D	BRUINS_UVC_RESPONSE_VIA_TP53_GROUP_D	271	0.22420429	1.2310299	0.03469388	0.77643496	1.0	4017	tags=22%, list=20%, signal=27%
ST_GA13_PATHWAY	ST_GA13_PATHWAY	36	-0.35586995	-1.4198889	0.017408123	0.42929536	1.0	4207	tags=25%, list=21%, signal=32%		VERHAAK_GLIOBLASTOMA_PRONEURAL	VERHAAK_GLIOBLASTOMA_PRONEURAL	173	0.24651358	1.2295958	0.08349901	0.7798034	1.0	2573	tags=14%, list=13%, signal=16%
LINDGREN_BLADDER_CANCER_CLUSTER_2A_DN	LINDGREN_BLADDER_CANCER_CLUSTER_2A_DN	137	-0.41576007	-1.4196086	0.030425964	0.4286955	1.0	3457	tags=31%, list=17%, signal=38%		PARK_TRETINOIN_RESPONSE_AND_RARA_PLZF_FUSION	PARK_TRETINOIN_RESPONSE_AND_RARA_PLZF_FUSION	22	0.40218386	1.2293624	0.29282868	0.7783845	1.0	4836	tags=36%, list=24%, signal=48%
CHAUHAN_RESPONSE_TO_METHOXYESTRADIOL_UP	CHAUHAN_RESPONSE_TO_METHOXYESTRADIOL_UP	47	-0.3314524	-1.4168843	0.020366598	0.4345136	1.0	4977	tags=36%, list=25%, signal=48%		ZHAN_VARIABLE_EARLY_DIFFERENTIATION_GENES_UP	ZHAN_VARIABLE_EARLY_DIFFERENTIATION_GENES_UP	15	0.35572663	1.2293078	0.14107884	0.7762498	1.0	5843	tags=40%, list=29%, signal=56%
ISSAEVA_MLL2_TARGETS	ISSAEVA_MLL2_TARGETS	59	-0.3864055	-1.4160769	0.08678501	0.43630117	1.0	1253	tags=15%, list=6%, signal=16%		TANAKA_METHYLATED_IN_ESOPHAGEAL_CARCINOMA	TANAKA_METHYLATED_IN_ESOPHAGEAL_CARCINOMA	101	0.24063955	1.2292438	0.059183672	0.77406716	1.0	5635	tags=35%, list=28%, signal=48%
STEIN_ESTROGEN_RESPONSE_NOT_VIA_ESRRA	STEIN_ESTROGEN_RESPONSE_NOT_VIA_ESRRA	18	-0.44813266	-1.4155184	0.018556701	0.43714646	1.0	3904	tags=33%, list=20%, signal=41%		PID_PRL_SIGNALING_EVENTS_PATHWAY	PID_PRL_SIGNALING_EVENTS_PATHWAY	23	0.349203	1.2292339	0.037181996	0.771796	1.0	1911	tags=17%, list=10%, signal=19%
YIH_RESPONSE_TO_ARSENITE_C3	YIH_RESPONSE_TO_ARSENITE_C3	34	-0.3996627	-1.4154546	0.051759835	0.43613833	1.0	3777	tags=26%, list=19%, signal=33%		QI_PLASMACYTOMA_DN	QI_PLASMACYTOMA_DN	100	0.28775525	1.2291135	0.21912351	0.7698043	1.0	5578	tags=35%, list=28%, signal=48%
HU_GENOTOXIC_DAMAGE_24HR	HU_GENOTOXIC_DAMAGE_24HR	34	-0.3800972	-1.4152335	28	0.4357726	1.0	3705	tags=38%, list=19%, signal=47%		REACTOME_ACYL_CHAIN_REMODELLING_OF_PG	REACTOME_ACYL_CHAIN_REMODELLING_OF_PG	16	0.4110598	1.2282039	0.27855712	0.77171624	1.0	2628	tags=19%, list=13%, signal=22%
NAM_FXYD5_TARGETS_DN	NAM_FXYD5_TARGETS_DN	18	-0.55483603	-1.4142644	0.0	0.43724763	1.0	6088	tags=56%, list=30%, signal=80%		STEINER_ERYTHROCYTE_MEMBRANE_GENES	STEINER_ERYTHROCYTE_MEMBRANE_GENES	15	0.35145807	1.2281475	0.08416834	0.76967937	1.0	173	tags=7%, list=1%, signal=7%
REACTOME_NEUROTRANSMITTER_RELEASE_CYCLE	REACTOME_NEUROTRANSMITTER_RELEASE_CYCLE	34	-0.3797286	-1.4136245	0.091451295	0.43789878	1.0	2630	tags=26%, list=13%, signal=30%		HOLLEMAN_ASPARAGINASE_RESISTANCE_B_ALL_UP	HOLLEMAN_ASPARAGINASE_RESISTANCE_B_ALL_UP	26	0.434737	1.2280908	0.27021697	0.7675769	1.0	6124	tags=42%, list=31%, signal=61%
SHAFFER_IRF4_TARGETS_IN_PLASMA_CELL_VS_MATURE_B_LYMPHOCYTE	SHAFFER_IRF4_TARGETS_IN_PLASMA_CELL_VS_MATURE_B_LYMPHOCYTE	66	-0.34878486	-1.4135215	0.06090373	0.43681452	1.0	4955	tags=38%, list=25%, signal=50%		MIKKELSEN_NPC_HCP_WITH_H3K4ME3_AND_H3K27ME3	MIKKELSEN_NPC_HCP_WITH_H3K4ME3_AND_H3K27ME3	207	0.29089412	1.2265934	0.20523138	0.7705814	1.0	5370	tags=37%, list=27%, signal=50%
ROSS_LEUKEMIA_WITH_MLL_FUSIONS	ROSS_LEUKEMIA_WITH_MLL_FUSIONS	76	-0.34496316	-1.4135209	0.044660196	0.43557265	1.0	4185	tags=33%, list=21%, signal=41%		NIKOLSKY_BREAST_CANCER_7P22_AMPLICON	NIKOLSKY_BREAST_CANCER_7P22_AMPLICON	36	0.34472322	1.2261459	0.11157025	0.76996535	1.0	5125	tags=39%, list=26%, signal=52%
MOROSETTI_FACIOSCAPULOHUMERAL_MUSCULAR_DISTROPHY_UP	MOROSETTI_FACIOSCAPULOHUMERAL_MUSCULAR_DISTROPHY_UP	20	-0.44130334	-1.4120182	0.109126985	0.43887207	1.0	2837	tags=30%, list=14%, signal=35%		RIZ_ERYTHROID_DIFFERENTIATION_HEMGN	RIZ_ERYTHROID_DIFFERENTIATION_HEMGN	31	0.33206543	1.2258837	0.11270492	0.76869744	1.0	1659	tags=16%, list=8%, signal=18%
TUOMISTO_TUMOR_SUPPRESSION_BY_COL13A1_UP	TUOMISTO_TUMOR_SUPPRESSION_BY_COL13A1_UP	17	-0.445138	-1.4119061	0.054545455	0.43780735	1.0	2825	tags=41%, list=14%, signal=48%		LIN_TUMOR_ESCAPE_FROM_IMMUNE_ATTACK	LIN_TUMOR_ESCAPE_FROM_IMMUNE_ATTACK	18	0.46355608	1.2258389	172	0.7666372	1.0	1946	tags=22%, list=10%, signal=25%
PARK_HSC_VS_MULTIPOTENT_PROGENITORS_DN	PARK_HSC_VS_MULTIPOTENT_PROGENITORS_DN	16	-0.4621158	-1.4118344	0.07186858	0.4367801	1.0	6560	tags=63%, list=33%, signal=93%		MIKKELSEN_IPS_LCP_WITH_H3K4ME3	MIKKELSEN_IPS_LCP_WITH_H3K4ME3	163	0.36559388	1.2247075	0.25	0.76838297	1.0	4186	tags=26%, list=21%, signal=32%
KIM_WT1_TARGETS_12HR_UP	KIM_WT1_TARGETS_12HR_UP	158	-0.2930272	-1.4117166	0.0	0.43608853	1.0	3013	tags=23%, list=15%, signal=27%		DAIRKEE_CANCER_PRONE_RESPONSE_BPA	DAIRKEE_CANCER_PRONE_RESPONSE_BPA	51	0.27099442	1.2241442	0.18383838	0.7677558	1.0	2011	tags=14%, list=10%, signal=15%
REACTOME_TAK1_ACTIVATES_NFKB_BY_PHOSPHORYLATION_AND_ACTIVATION_OF_IKKS_COMPLEX	REACTOME_TAK1_ACTIVATES_NFKB_BY_PHOSPHORYLATION_AND_ACTIVATION_OF_IKKS_COMPLEX	23	-0.39413115	-1.4116004	0.020366598	0.43501937	1.0	5116	tags=43%, list=26%, signal=58%		HUPER_BREAST_BASAL_VS_LUMINAL_UP	HUPER_BREAST_BASAL_VS_LUMINAL_UP	53	0.28410375	1.2218562	0.15831663	0.77429676	1.0	4322	tags=26%, list=22%, signal=34%
ALONSO_METASTASIS_EMT_UP	ALONSO_METASTASIS_EMT_UP	36	-0.37444717	-1.4105333	0.0373444	0.4365715	1.0	4217	tags=36%, list=21%, signal=46%		PID_LIS1_PATHWAY	PID_LIS1_PATHWAY	28	0.29866374	1.2218108	0.14574899	0.77222276	1.0	4573	tags=21%, list=23%, signal=28%
AMUNDSON_GENOTOXIC_SIGNATURE	AMUNDSON_GENOTOXIC_SIGNATURE	102	-0.30846557	-1.4104965	0.021484375	0.43546984	1.0	3681	tags=26%, list=18%, signal=32%		CHEBOTAEV_GR_TARGETS_UP	CHEBOTAEV_GR_TARGETS_UP	75	0.27504128	1.2208543	0.18532819	0.774078	1.0	2530	tags=16%, list=13%, signal=18%
LASTOWSKA_COAMPLIFIED_WITH_MYCN	LASTOWSKA_COAMPLIFIED_WITH_MYCN	38	-0.38350874	-1.4102703	0.02366864	0.4350691	1.0	3216	tags=32%, list=16%, signal=38%		SABATES_COLORECTAL_ADENOMA_DN	SABATES_COLORECTAL_ADENOMA_DN	281	0.26815	1.2199672	0.12280702	0.7756443	1.0	4199	tags=26%, list=21%, signal=32%
KEGG_VALINE_LEUCINE_AND_ISOLEUCINE_DEGRADATION	KEGG_VALINE_LEUCINE_AND_ISOLEUCINE_DEGRADATION	44	-0.43131077	-1.4096768	0.12676056	0.4353794	1.0	3492	tags=36%, list=17%, signal=44%		REACTOME_AMINE_DERIVED_HORMONES	REACTOME_AMINE_DERIVED_HORMONES	15	0.44831428	1.2197884	0.28600407	0.7739919	1.0	4312	tags=47%, list=22%, signal=59%
MCCABE_HOXC6_TARGETS_DN	MCCABE_HOXC6_TARGETS_DN	21	-0.35914832	-1.4096159	0.113680154	0.43438682	1.0	1343	tags=14%, list=7%, signal=15%		MCGARVEY_SILENCED_BY_METHYLATION_IN_COLON_CANCER	MCGARVEY_SILENCED_BY_METHYLATION_IN_COLON_CANCER	42	0.32644433	1.2195292	0.13562752	0.7728902	1.0	3258	tags=26%, list=16%, signal=31%
REACTOME_SPHINGOLIPID_DE_NOVO_BIOSYNTHESIS	REACTOME_SPHINGOLIPID_DE_NOVO_BIOSYNTHESIS	25	-0.46289185	-1.409273	0.09221312	0.434294	1.0	2154	tags=28%, list=11%, signal=31%		BIOCARTA_CYTOKINE_PATHWAY	BIOCARTA_CYTOKINE_PATHWAY	20	0.36005497	1.2192681	0.1750503	0.7719111	1.0	3863	tags=30%, list=19%, signal=37%
VANTVEER_BREAST_CANCER_METASTASIS_DN	VANTVEER_BREAST_CANCER_METASTASIS_DN	117	-0.4362328	-1.4092476	0.097510375	0.43312153	1.0	3378	tags=31%, list=17%, signal=37%		PARK_HSC_AND_MULTIPOTENT_PROGENITORS	PARK_HSC_AND_MULTIPOTENT_PROGENITORS	47	0.29195604	1.2190322	0.11089866	0.7706449	1.0	5611	tags=30%, list=28%, signal=41%
UDAYAKUMAR_MED1_TARGETS_DN	UDAYAKUMAR_MED1_TARGETS_DN	229	-0.26965204	-1.4077855	0.0	0.43577462	1.0	2602	tags=18%, list=13%, signal=21%		REACTOME_AMINE_LIGAND_BINDING_RECEPTORS	REACTOME_AMINE_LIGAND_BINDING_RECEPTORS	37	0.38795316	1.2182187	0.18762887	0.7712921	1.0	2066	tags=27%, list=10%, signal=30%
HOFMANN_MYELODYSPLASTIC_SYNDROM_RISK_UP	HOFMANN_MYELODYSPLASTIC_SYNDROM_RISK_UP	22	-0.40253296	-1.4075842	0.0	0.43516007	1.0	3605	tags=36%, list=18%, signal=44%		SHIPP_DLBCL_VS_FOLLICULAR_LYMPHOMA_DN	SHIPP_DLBCL_VS_FOLLICULAR_LYMPHOMA_DN	45	0.30844167	1.217986	0.19348268	0.77007246	1.0	6801	tags=47%, list=34%, signal=71%
THUM_MIR21_TARGETS_HEART_DISEASE_UP	THUM_MIR21_TARGETS_HEART_DISEASE_UP	17	-0.51770186	-1.4070017	0.062992126	0.43524167	1.0	4754	tags=47%, list=24%, signal=62%		KEGG_PRIMARY_IMMUNODEFICIENCY	KEGG_PRIMARY_IMMUNODEFICIENCY	35	0.33874685	1.2172613	0.08130081	0.77058005	1.0	5490	tags=43%, list=27%, signal=59%
RUTELLA_RESPONSE_TO_HGF_VS_CSF2RB_AND_IL4_UP	RUTELLA_RESPONSE_TO_HGF_VS_CSF2RB_AND_IL4_UP	400	-0.27477244	-1.4061308	0.020120725	0.43659574	1.0	3634	tags=23%, list=18%, signal=28%		HOEGERKORP_CD44_TARGETS_DIRECT_UP	HOEGERKORP_CD44_TARGETS_DIRECT_UP	26	0.31595054	1.2139156	0.16904277	0.7809337	1.0	5445	tags=31%, list=27%, signal=42%
PAPASPYRIDONOS_UNSTABLE_ATEROSCLEROTIC_PLAQUE_DN	PAPASPYRIDONOS_UNSTABLE_ATEROSCLEROTIC_PLAQUE_DN	43	-0.3859571	-1.4060596	0.04637097	0.43578324	1.0	3366	tags=23%, list=17%, signal=28%		WANG_BARRETTS_ESOPHAGUS_UP	WANG_BARRETTS_ESOPHAGUS_UP	48	0.31381083	1.2100164	184	0.79355323	1.0	4737	tags=31%, list=24%, signal=41%
KEGG_NOD_LIKE_RECEPTOR_SIGNALING_PATHWAY	KEGG_NOD_LIKE_RECEPTOR_SIGNALING_PATHWAY	62	-0.30753654	-1.4060004	0.018329939	0.4346643	1.0	3150	tags=27%, list=16%, signal=32%		REACTOME_PROTEIN_FOLDING	REACTOME_PROTEIN_FOLDING	49	0.34661976	1.2094849	0.21242484	0.7933209	1.0	4023	tags=31%, list=20%, signal=38%
REACTOME_BRANCHED_CHAIN_AMINO_ACID_CATABOLISM	REACTOME_BRANCHED_CHAIN_AMINO_ACID_CATABOLISM	17	-0.4609332	-1.4043462	0.102713175	0.43799713	1.0	4753	tags=47%, list=24%, signal=62%		KEGG_CELL_ADHESION_MOLECULES_CAMS	KEGG_CELL_ADHESION_MOLECULES_CAMS	130	0.27414933	1.2076803	122	0.7973794	1.0	3839	tags=24%, list=19%, signal=29%
BRACHAT_RESPONSE_TO_CAMPTOTHECIN_UP	BRACHAT_RESPONSE_TO_CAMPTOTHECIN_UP	28	-0.35520095	-1.4043031	0.0	0.43682215	1.0	3933	tags=32%, list=20%, signal=40%		YAO_TEMPORAL_RESPONSE_TO_PROGESTERONE_CLUSTER_2	YAO_TEMPORAL_RESPONSE_TO_PROGESTERONE_CLUSTER_2	80	0.23749465	1.2073909	0.04048583	0.79650766	1.0	3613	tags=16%, list=18%, signal=20%
TSUNODA_CISPLATIN_RESISTANCE_UP	TSUNODA_CISPLATIN_RESISTANCE_UP	15	-0.4120255	-1.4041215	0.038539555	0.43654335	1.0	5087	tags=47%, list=25%, signal=63%		SWEET_KRAS_TARGETS_DN	SWEET_KRAS_TARGETS_DN	64	0.29902363	1.2073764	0.21042085	0.79439944	1.0	5264	tags=36%, list=26%, signal=49%
PELLICCIOTTA_HDAC_IN_ANTIGEN_PRESENTATION_UP	PELLICCIOTTA_HDAC_IN_ANTIGEN_PRESENTATION_UP	64	-0.32913905	-1.4037079	0.0	0.43621987	1.0	3446	tags=23%, list=17%, signal=28%		CHEN_NEUROBLASTOMA_COPY_NUMBER_GAINS	CHEN_NEUROBLASTOMA_COPY_NUMBER_GAINS	48	0.28207535	1.207152	0.15057915	0.7929859	1.0	3139	tags=19%, list=16%, signal=22%
SMITH_LIVER_CANCER	SMITH_LIVER_CANCER	44	-0.3960186	-1.4031843	0.0945674	0.43676975	1.0	5234	tags=45%, list=26%, signal=61%		HENDRICKS_SMARCA4_TARGETS_UP	HENDRICKS_SMARCA4_TARGETS_UP	54	0.29914698	1.2066618	0.20123203	0.79256105	1.0	3204	tags=20%, list=16%, signal=24%
MORI_IMMATURE_B_LYMPHOCYTE_UP	MORI_IMMATURE_B_LYMPHOCYTE_UP	52	-0.32802176	-1.4031389	0.08080808	0.43576735	1.0	5108	tags=35%, list=26%, signal=46%		VANTVEER_BREAST_CANCER_BRCA1_UP	VANTVEER_BREAST_CANCER_BRCA1_UP	36	0.32348394	1.2063507	0.2043222	0.7912526	1.0	5818	tags=36%, list=29%, signal=51%
NAKAMURA_METASTASIS_MODEL_DN	NAKAMURA_METASTASIS_MODEL_DN	43	-0.3286324	-1.4017038	0.0	0.43832436	1.0	3289	tags=33%, list=16%, signal=39%		SU_PLACENTA	SU_PLACENTA	28	0.39601243	1.2062047	0.167002	0.7896183	1.0	5803	tags=50%, list=29%, signal=70%
REACTOME_SIGNALING_BY_ERBB4	REACTOME_SIGNALING_BY_ERBB4	87	-0.29251558	-1.4015737	0.0	0.43735543	1.0	6239	tags=34%, list=31%, signal=50%		STEGER_ADIPOGENESIS_UP	STEGER_ADIPOGENESIS_UP	21	0.37760678	1.2058371	0.23434344	0.78894746	1.0	3166	tags=19%, list=16%, signal=23%
MARCHINI_TRABECTEDIN_RESISTANCE_UP	MARCHINI_TRABECTEDIN_RESISTANCE_UP	21	-0.36913422	-1.4014689	0.046277665	0.43636143	1.0	5101	tags=38%, list=26%, signal=51%		WANG_CISPLATIN_RESPONSE_AND_XPC_UP	WANG_CISPLATIN_RESPONSE_AND_XPC_UP	193	0.22583015	1.2051309	0.115234375	0.7896967	1.0	3249	tags=18%, list=16%, signal=21%
WOOD_EBV_EBNA1_TARGETS_DN	WOOD_EBV_EBNA1_TARGETS_DN	47	-0.3989176	-1.4013865	0.0	0.43544447	1.0	4449	tags=40%, list=22%, signal=52%		LINDVALL_IMMORTALIZED_BY_TERT_DN	LINDVALL_IMMORTALIZED_BY_TERT_DN	79	0.24736777	1.2043511	0.0708502	0.79041713	1.0	4832	tags=28%, list=24%, signal=37%
GARY_CD5_TARGETS_UP	GARY_CD5_TARGETS_UP	458	-0.29974756	-1.4000176	0.11155379	0.43845192	1.0	4414	tags=25%, list=22%, signal=32%		MISHRA_CARCINOMA_ASSOCIATED_FIBROBLAST_UP	MISHRA_CARCINOMA_ASSOCIATED_FIBROBLAST_UP	23	0.34133303	1.204018	0.24109015	0.789366	1.0	2028	tags=22%, list=10%, signal=24%
REACTOME_EFFECTS_OF_PIP2_HYDROLYSIS	REACTOME_EFFECTS_OF_PIP2_HYDROLYSIS	23	-0.39220518	-1.3997139	0.046511628	0.43839103	1.0	4526	tags=43%, list=23%, signal=56%		CHEN_ETV5_TARGETS_SERTOLI	CHEN_ETV5_TARGETS_SERTOLI	20	0.35915896	1.2028321	0.29239765	0.79170394	1.0	6994	tags=50%, list=35%, signal=77%
BIOCARTA_KERATINOCYTE_PATHWAY	BIOCARTA_KERATINOCYTE_PATHWAY	46	-0.32059363	-1.3995016	0.06404959	0.43772584	1.0	4769	tags=33%, list=24%, signal=43%		LEIN_CEREBELLUM_MARKERS	LEIN_CEREBELLUM_MARKERS	82	0.23784187	1.2028259	0.0951417	0.7895954	1.0	5103	tags=29%, list=26%, signal=39%
AMIT_SERUM_RESPONSE_120_MCF10A	AMIT_SERUM_RESPONSE_120_MCF10A	63	-0.3708139	-1.3990471	0.019880716	0.43822107	1.0	3142	tags=30%, list=16%, signal=36%		KANG_GLIS3_TARGETS	KANG_GLIS3_TARGETS	36	0.37740496	1.202809	0.21146245	0.78752506	1.0	3848	tags=36%, list=19%, signal=45%
BURTON_ADIPOGENESIS_8	BURTON_ADIPOGENESIS_8	85	-0.35419112	-1.3975935	0.09795918	0.44143155	1.0	4888	tags=34%, list=24%, signal=45%		WHITE_NEUROBLASTOMA_WITH_1P36.3_DELETION	WHITE_NEUROBLASTOMA_WITH_1P36.3_DELETION	20	0.4404333	1.201851	0.22088353	0.7891829	1.0	4411	tags=45%, list=22%, signal=58%
LIU_VMYB_TARGETS_UP	LIU_VMYB_TARGETS_UP	121	-0.35437948	-1.3968132	0.07066381	0.44218445	1.0	4686	tags=38%, list=23%, signal=49%		DARWICHE_PAPILLOMA_RISK_HIGH_VS_LOW_DN	DARWICHE_PAPILLOMA_RISK_HIGH_VS_LOW_DN	32	0.33773062	1.2015857	0.16194332	0.7881204	1.0	4818	tags=34%, list=24%, signal=45%
HU_GENOTOXIC_DAMAGE_4HR	HU_GENOTOXIC_DAMAGE_4HR	33	-0.40847912	-1.3963295	0.052525252	0.4428277	1.0	2028	tags=15%, list=10%, signal=17%		THEODOROU_MAMMARY_TUMORIGENESIS	THEODOROU_MAMMARY_TUMORIGENESIS	30	0.31534675	1.2007427	0.19277108	0.7894274	1.0	3346	tags=27%, list=17%, signal=32%
BIOCARTA_BIOPEPTIDES_PATHWAY	BIOCARTA_BIOPEPTIDES_PATHWAY	42	-0.3697071	-1.3956945	0.043032788	0.44420072	1.0	5350	tags=36%, list=27%, signal=49%		GRAHAM_CML_QUIESCENT_VS_NORMAL_DIVIDING_UP	GRAHAM_CML_QUIESCENT_VS_NORMAL_DIVIDING_UP	54	0.27355996	1.2002265	0.27254903	0.78927404	1.0	3893	tags=24%, list=19%, signal=30%
MAGRANGEAS_MULTIPLE_MYELOMA_IGG_VS_IGA_DN	MAGRANGEAS_MULTIPLE_MYELOMA_IGG_VS_IGA_DN	23	-0.44093582	-1.3956628	0.023391813	0.44328693	1.0	4874	tags=48%, list=24%, signal=63%		REACTOME_RNA_POL_III_TRANSCRIPTION_INITIATION_FROM_TYPE_3_PROMOTER	REACTOME_RNA_POL_III_TRANSCRIPTION_INITIATION_FROM_TYPE_3_PROMOTER	26	0.37918258	1.1978824	0.28884462	0.7954935	1.0	1872	tags=15%, list=9%, signal=17%
COULOUARN_TEMPORAL_TGFB1_SIGNATURE_UP	COULOUARN_TEMPORAL_TGFB1_SIGNATURE_UP	108	-0.36453593	-1.3952861	0.03131524	0.4429753	1.0	3452	tags=27%, list=17%, signal=32%		REACTOME_PKA_MEDIATED_PHOSPHORYLATION_OF_CREB	REACTOME_PKA_MEDIATED_PHOSPHORYLATION_OF_CREB	17	0.3735752	1.1977326	0.22567287	0.79399186	1.0	1759	tags=24%, list=9%, signal=26%
SMITH_TERT_TARGETS_UP	SMITH_TERT_TARGETS_UP	143	-0.32219005	-1.3949397	0.0	0.44283408	1.0	5847	tags=39%, list=29%, signal=55%		REACTOME_LATENT_INFECTION_OF_HOMO_SAPIENS_WITH_MYCOBACTERIUM_TUBERCULOSIS	REACTOME_LATENT_INFECTION_OF_HOMO_SAPIENS_WITH_MYCOBACTERIUM_TUBERCULOSIS	31	0.3596618	1.1966237	0.15568863	0.7958336	1.0	3038	tags=19%, list=15%, signal=23%
REACTOME_MEMBRANE_TRAFFICKING	REACTOME_MEMBRANE_TRAFFICKING	125	-0.31288338	-1.3948001	0.049079753	0.44194287	1.0	3122	tags=22%, list=16%, signal=25%		REACTOME_IRON_UPTAKE_AND_TRANSPORT	REACTOME_IRON_UPTAKE_AND_TRANSPORT	36	0.285962	1.1965383	0.22770399	0.7940849	1.0	4983	tags=25%, list=25%, signal=33%
ONDER_CDH1_TARGETS_1_UP	ONDER_CDH1_TARGETS_1_UP	135	-0.3603019	-1.3942012	0.11089109	0.44255236	1.0	3856	tags=30%, list=19%, signal=37%		BIOCARTA_NKCELLS_PATHWAY	BIOCARTA_NKCELLS_PATHWAY	19	0.3442517	1.196436	0.22420634	0.7924208	1.0	573	tags=11%, list=3%, signal=11%
SHAFFER_IRF4_TARGETS_IN_ACTIVATED_DENDRITIC_CELL	SHAFFER_IRF4_TARGETS_IN_ACTIVATED_DENDRITIC_CELL	62	-0.3745518	-1.3939332	0.06776181	0.44194567	1.0	3202	tags=24%, list=16%, signal=29%		VERRECCHIA_RESPONSE_TO_TGFB1_C1	VERRECCHIA_RESPONSE_TO_TGFB1_C1	17	0.3604407	1.1958687	0.20486815	0.7926619	1.0	603	tags=12%, list=3%, signal=12%
BIOCARTA_CD40_PATHWAY	BIOCARTA_CD40_PATHWAY	15	-0.44129327	-1.3938355	98	0.4410245	1.0	4336	tags=33%, list=22%, signal=43%		PID_AR_TF_PATHWAY	PID_AR_TF_PATHWAY	52	0.29239568	1.1955504	0.18548387	0.7916037	1.0	1486	tags=12%, list=7%, signal=12%
WIERENGA_STAT5A_TARGETS_GROUP2	WIERENGA_STAT5A_TARGETS_GROUP2	56	-0.31586298	-1.3925993	0.0	0.44319165	1.0	3497	tags=36%, list=17%, signal=43%		LIU_LIVER_CANCER	LIU_LIVER_CANCER	31	0.3215333	1.19484	0.15134099	0.79212576	1.0	2464	tags=16%, list=12%, signal=18%
REACTOME_GAP_JUNCTION_ASSEMBLY	REACTOME_GAP_JUNCTION_ASSEMBLY	18	-0.4669646	-1.3914409	0.0	0.4449947	1.0	1180	tags=28%, list=6%, signal=29%		ACEVEDO_LIVER_TUMOR_VS_NORMAL_ADJACENT_TISSUE_DN	ACEVEDO_LIVER_TUMOR_VS_NORMAL_ADJACENT_TISSUE_DN	262	0.2437717	1.194119	0.115079366	0.792934	1.0	4754	tags=31%, list=24%, signal=40%
NIKOLSKY_BREAST_CANCER_6P24_P22_AMPLICON	NIKOLSKY_BREAST_CANCER_6P24_P22_AMPLICON	21	-0.40158838	-1.3909373	0.06625259	0.4453983	1.0	4093	tags=38%, list=20%, signal=48%		KEGG_HOMOLOGOUS_RECOMBINATION	KEGG_HOMOLOGOUS_RECOMBINATION	26	0.39075193	1.1936593	0.23425196	0.79274833	1.0	6343	tags=42%, list=32%, signal=62%
TANG_SENESCENCE_TP53_TARGETS_DN	TANG_SENESCENCE_TP53_TARGETS_DN	56	-0.46122938	-1.3895688	0.17073171	0.44764227	1.0	3540	tags=32%, list=18%, signal=39%		OUELLET_CULTURED_OVARIAN_CANCER_INVASIVE_VS_LMP_DN	OUELLET_CULTURED_OVARIAN_CANCER_INVASIVE_VS_LMP_DN	33	0.42887965	1.1934456	0.29313928	0.7914809	1.0	5065	tags=36%, list=25%, signal=49%
CHEN_LVAD_SUPPORT_OF_FAILING_HEART_UP	CHEN_LVAD_SUPPORT_OF_FAILING_HEART_UP	102	-0.32911864	-1.3889931	0.08747515	0.44799733	1.0	3103	tags=25%, list=16%, signal=30%		RUAN_RESPONSE_TO_TROGLITAZONE_DN	RUAN_RESPONSE_TO_TROGLITAZONE_DN	19	0.30776376	1.193281	0.18541667	0.7900243	1.0	5430	tags=37%, list=27%, signal=51%
MIKKELSEN_NPC_ICP_WITH_H3K4ME3	MIKKELSEN_NPC_ICP_WITH_H3K4ME3	433	-0.2529871	-1.3883446	0.0	0.44861597	1.0	3504	tags=23%, list=18%, signal=27%		JOSEPH_RESPONSE_TO_SODIUM_BUTYRATE_DN	JOSEPH_RESPONSE_TO_SODIUM_BUTYRATE_DN	62	0.30508777	1.1929265	0.15800416	0.78919625	1.0	2994	tags=16%, list=15%, signal=19%
BURTON_ADIPOGENESIS_PEAK_AT_0HR	BURTON_ADIPOGENESIS_PEAK_AT_0HR	62	-0.35430232	-1.3879559	0.03265306	0.4481565	1.0	3996	tags=32%, list=20%, signal=40%		JOSEPH_RESPONSE_TO_SODIUM_BUTYRATE_UP	JOSEPH_RESPONSE_TO_SODIUM_BUTYRATE_UP	29	0.32630023	1.1913781	0.20404041	0.79306304	1.0	2454	tags=21%, list=12%, signal=24%
DURAND_STROMA_S_UP	DURAND_STROMA_S_UP	292	-0.25691843	-1.3875762	0.04330709	0.44817775	1.0	4273	tags=28%, list=21%, signal=36%		REACTOME_ELONGATION_ARREST_AND_RECOVERY	REACTOME_ELONGATION_ARREST_AND_RECOVERY	31	0.3836552	1.1908324	0.21010101	0.7924683	1.0	7155	tags=52%, list=36%, signal=80%
REACTOME_SEMA4D_IN_SEMAPHORIN_SIGNALING	REACTOME_SEMA4D_IN_SEMAPHORIN_SIGNALING	28	-0.36689273	-1.386672	0.06496063	0.4500414	1.0	6000	tags=43%, list=30%, signal=61%		ENGELMANN_CANCER_PROGENITORS_DN	ENGELMANN_CANCER_PROGENITORS_DN	65	0.26966235	1.190574	0.15748031	0.79175085	1.0	4877	tags=31%, list=24%, signal=41%
HOOI_ST7_TARGETS_DN	HOOI_ST7_TARGETS_DN	114	-0.3078633	-1.3866521	0.027667984	0.4489782	1.0	2653	tags=23%, list=13%, signal=26%		NAKAYAMA_SOFT_TISSUE_TUMORS_PCA1_DN	NAKAYAMA_SOFT_TISSUE_TUMORS_PCA1_DN	74	0.28686255	1.1899351	0.12024048	0.79199684	1.0	2716	tags=20%, list=14%, signal=23%
PLASARI_TGFB1_SIGNALING_VIA_NFIC_1HR_UP	PLASARI_TGFB1_SIGNALING_VIA_NFIC_1HR_UP	33	-0.3539967	-1.3863589	0.073319755	0.44892332	1.0	1804	tags=21%, list=9%, signal=23%		BERENJENO_TRANSFORMED_BY_RHOA_REVERSIBLY_DN	BERENJENO_TRANSFORMED_BY_RHOA_REVERSIBLY_DN	28	0.3206515	1.1896355	0.19421488	0.79123384	1.0	1504	tags=14%, list=8%, signal=15%
XU_AKT1_TARGETS_6HR	XU_AKT1_TARGETS_6HR	27	-0.44843826	-1.386158	0.09054326	0.44826877	1.0	4898	tags=52%, list=25%, signal=69%		BROWNE_HCMV_INFECTION_10HR_UP	BROWNE_HCMV_INFECTION_10HR_UP	97	0.24001998	1.1894616	0.1446281	0.7897062	1.0	2459	tags=15%, list=12%, signal=18%
BIOCARTA_CTCF_PATHWAY	BIOCARTA_CTCF_PATHWAY	23	-0.38047028	-1.3845079	0.030303031	0.4513795	1.0	2602	tags=22%, list=13%, signal=25%		PETRETTO_HEART_MASS_QTL_CIS_UP	PETRETTO_HEART_MASS_QTL_CIS_UP	27	0.26203066	1.1890894	0.09795918	0.7892827	1.0	712	tags=7%, list=4%, signal=8%
HASLINGER_B_CLL_WITH_CHROMOSOME_12_TRISOMY	HASLINGER_B_CLL_WITH_CHROMOSOME_12_TRISOMY	24	-0.42414868	-1.3843379	0.10805501	0.45060393	1.0	3510	tags=29%, list=18%, signal=35%		PID_IL2_1PATHWAY	PID_IL2_1PATHWAY	55	0.30348292	1.1885679	0.27095518	0.78931993	1.0	2076	tags=15%, list=10%, signal=16%
REACTOME_G0_AND_EARLY_G1	REACTOME_G0_AND_EARLY_G1	23	-0.51064986	-1.3840656	0.024590164	0.45013916	1.0	5169	tags=52%, list=26%, signal=70%		REACTOME_VOLTAGE_GATED_POTASSIUM_CHANNELS	REACTOME_VOLTAGE_GATED_POTASSIUM_CHANNELS	43	0.34653625	1.1881601	0.11088296	0.78848755	1.0	4279	tags=37%, list=21%, signal=47%
PID_WNT_CANONICAL_PATHWAY	PID_WNT_CANONICAL_PATHWAY	20	-0.4068391	-1.3836572	0.06570842	0.45027754	1.0	5194	tags=35%, list=26%, signal=47%		KEGG_GNRH_SIGNALING_PATHWAY	KEGG_GNRH_SIGNALING_PATHWAY	99	0.28024	1.1868639	0.20366599	0.7905969	1.0	5640	tags=31%, list=28%, signal=43%
CHOI_ATL_CHRONIC_VS_ACUTE_DN	CHOI_ATL_CHRONIC_VS_ACUTE_DN	18	-0.54398465	-1.383357	0.1244898	0.4499757	1.0	5562	tags=50%, list=28%, signal=69%		KLEIN_TARGETS_OF_BCR_ABL1_FUSION	KLEIN_TARGETS_OF_BCR_ABL1_FUSION	44	0.3348418	1.186194	0.18737271	0.79104054	1.0	3364	tags=27%, list=17%, signal=33%
GENTILE_RESPONSE_CLUSTER_D3	GENTILE_RESPONSE_CLUSTER_D3	60	-0.40956685	-1.3830136	0.060851928	0.44998378	1.0	3990	tags=33%, list=20%, signal=42%		OUYANG_PROSTATE_CANCER_PROGRESSION_UP	OUYANG_PROSTATE_CANCER_PROGRESSION_UP	20	0.34332988	1.1861365	0.19547325	0.78923595	1.0	2028	tags=15%, list=10%, signal=17%
CREIGHTON_ENDOCRINE_THERAPY_RESISTANCE_2	CREIGHTON_ENDOCRINE_THERAPY_RESISTANCE_2	421	-0.28855458	-1.3828624	0.105788425	0.44930696	1.0	2813	tags=20%, list=14%, signal=23%		HADDAD_T_LYMPHOCYTE_AND_NK_PROGENITOR_DN	HADDAD_T_LYMPHOCYTE_AND_NK_PROGENITOR_DN	62	0.3091682	1.1860225	0.21169356	0.7877138	1.0	3073	tags=19%, list=15%, signal=23%
BHATI_G2M_ARREST_BY_2METHOXYESTRADIOL_DN	BHATI_G2M_ARREST_BY_2METHOXYESTRADIOL_DN	124	-0.3185544	-1.3824924	0.034623217	0.44900545	1.0	4500	tags=34%, list=23%, signal=43%		ONDER_CDH1_TARGETS_2_DN	ONDER_CDH1_TARGETS_2_DN	457	0.20745829	1.1846164	0.12273642	0.7905926	1.0	5155	tags=28%, list=26%, signal=37%
MCBRYAN_PUBERTAL_TGFB1_TARGETS_DN	MCBRYAN_PUBERTAL_TGFB1_TARGETS_DN	61	-0.3335153	-1.382419	0.044573642	0.44808826	1.0	4577	tags=38%, list=23%, signal=49%		KEGG_VASOPRESSIN_REGULATED_WATER_REABSORPTION	KEGG_VASOPRESSIN_REGULATED_WATER_REABSORPTION	44	0.25987107	1.1841669	0.11066398	0.7903239	1.0	1437	tags=11%, list=7%, signal=12%
BOQUEST_STEM_CELL_CULTURED_VS_FRESH_UP	BOQUEST_STEM_CELL_CULTURED_VS_FRESH_UP	423	-0.29253	-1.382403	48	0.44702047	1.0	4449	tags=30%, list=22%, signal=38%		MCCABE_BOUND_BY_HOXC6	MCCABE_BOUND_BY_HOXC6	414	0.20174761	1.1836075	0.0877193	0.78965867	1.0	3914	tags=18%, list=20%, signal=22%
GOZGIT_ESR1_TARGETS_UP	GOZGIT_ESR1_TARGETS_UP	140	-0.2844141	-1.3823133	0.02739726	0.4464428	1.0	3061	tags=21%, list=15%, signal=25%		PID_LYSOPHOSPHOLIPID_PATHWAY	PID_LYSOPHOSPHOLIPID_PATHWAY	66	0.28278533	1.1831588	0.09001957	0.789398	1.0	4094	tags=24%, list=20%, signal=30%
CHIARADONNA_NEOPLASTIC_TRANSFORMATION_KRAS_DN	CHIARADONNA_NEOPLASTIC_TRANSFORMATION_KRAS_DN	138	-0.3437736	-1.3819762	0.08151093	0.44628525	1.0	4108	tags=28%, list=21%, signal=35%		BOSCO_INTERFERON_INDUCED_ANTIVIRAL_MODULE	BOSCO_INTERFERON_INDUCED_ANTIVIRAL_MODULE	74	0.30641246	1.1799955	0.25454545	0.79882437	1.0	2360	tags=19%, list=12%, signal=21%
HARRIS_HYPOXIA	HARRIS_HYPOXIA	79	-0.3143951	-1.3817135	68	0.44585	1.0	3630	tags=28%, list=18%, signal=34%		CAMPS_COLON_CANCER_COPY_NUMBER_DN	CAMPS_COLON_CANCER_COPY_NUMBER_DN	56	0.28488737	1.1765924	0.23673469	0.8089064	1.0	2141	tags=16%, list=11%, signal=18%
REACTOME_TRANS_GOLGI_NETWORK_VESICLE_BUDDING	REACTOME_TRANS_GOLGI_NETWORK_VESICLE_BUDDING	58	-0.36366594	-1.3815628	0.050104383	0.44532773	1.0	2455	tags=17%, list=12%, signal=20%		ZHAN_LATE_DIFFERENTIATION_GENES_UP	ZHAN_LATE_DIFFERENTIATION_GENES_UP	33	0.27952078	1.176362	0.19839679	0.80788404	1.0	2855	tags=18%, list=14%, signal=21%
GEISS_RESPONSE_TO_DSRNA_UP	GEISS_RESPONSE_TO_DSRNA_UP	37	-0.4155609	-1.3813388	0.15132925	0.44475648	1.0	5824	tags=43%, list=29%, signal=61%		LEE_LIVER_CANCER_CIPROFIBRATE_UP	LEE_LIVER_CANCER_CIPROFIBRATE_UP	58	0.2567211	1.1721982	0.10429448	0.82069886	1.0	2116	tags=14%, list=11%, signal=15%
KEGG_STEROID_BIOSYNTHESIS	KEGG_STEROID_BIOSYNTHESIS	15	-0.5731778	-1.3810666	0.15060242	0.44458652	1.0	3478	tags=60%, list=17%, signal=73%		REACTOME_REGULATION_OF_GENE_EXPRESSION_IN_BETA_CELLS	REACTOME_REGULATION_OF_GENE_EXPRESSION_IN_BETA_CELLS	19	0.4563949	1.1709718	0.37654322	0.8232944	1.0	4233	tags=37%, list=21%, signal=47%
KEGG_ACUTE_MYELOID_LEUKEMIA	KEGG_ACUTE_MYELOID_LEUKEMIA	57	-0.3453465	-1.3809936	0.05144033	0.44366366	1.0	4354	tags=32%, list=22%, signal=40%		PLASARI_TGFB1_TARGETS_10HR_UP	PLASARI_TGFB1_TARGETS_10HR_UP	198	0.22685044	1.1706815	0.1889117	0.82235944	1.0	4976	tags=27%, list=25%, signal=36%
REACTOME_PI3K_EVENTS_IN_ERBB4_SIGNALING	REACTOME_PI3K_EVENTS_IN_ERBB4_SIGNALING	36	-0.3127729	-1.3786429	0.0	0.44917578	1.0	4336	tags=25%, list=22%, signal=32%		MCCABE_HOXC6_TARGETS_CANCER_UP	MCCABE_HOXC6_TARGETS_CANCER_UP	29	0.28352648	1.1704177	0.24796748	0.8212615	1.0	2117	tags=14%, list=11%, signal=15%
BOYLAN_MULTIPLE_MYELOMA_C_CLUSTER_DN	BOYLAN_MULTIPLE_MYELOMA_C_CLUSTER_DN	32	-0.46844998	-1.3782628	0.05788423	0.44914562	1.0	2430	tags=31%, list=12%, signal=36%		CHESLER_BRAIN_HIGHEST_GENETIC_VARIANCE	CHESLER_BRAIN_HIGHEST_GENETIC_VARIANCE	33	0.26617154	1.1703671	0.14003944	0.8195717	1.0	3033	tags=18%, list=15%, signal=21%
DAZARD_RESPONSE_TO_UV_SCC_UP	DAZARD_RESPONSE_TO_UV_SCC_UP	119	-0.36268845	-1.3782486	0.054545455	0.4481889	1.0	5073	tags=39%, list=25%, signal=53%		MCCLUNG_COCAINE_REWARD_5D	MCCLUNG_COCAINE_REWARD_5D	76	0.2688303	1.1703238	0.16089614	0.8178213	1.0	3557	tags=14%, list=18%, signal=18%
BAELDE_DIABETIC_NEPHROPATHY_DN	BAELDE_DIABETIC_NEPHROPATHY_DN	424	-0.31039616	-1.3775826	0.07214429	0.44904393	1.0	3590	tags=23%, list=18%, signal=28%		BIOCARTA_IL17_PATHWAY	BIOCARTA_IL17_PATHWAY	15	0.3964043	1.1695331	0.22222222	0.81868	1.0	3863	tags=33%, list=19%, signal=41%
MIDORIKAWA_AMPLIFIED_IN_LIVER_CANCER	MIDORIKAWA_AMPLIFIED_IN_LIVER_CANCER	53	-0.3416157	-1.377071	0.0	0.4489552	1.0	4681	tags=30%, list=23%, signal=39%		SCHLINGEMANN_SKIN_CARCINOGENESIS_TPA_DN	SCHLINGEMANN_SKIN_CARCINOGENESIS_TPA_DN	27	0.37790194	1.1692858	0.35772356	0.81782955	1.0	4994	tags=26%, list=25%, signal=35%
HU_ANGIOGENESIS_DN	HU_ANGIOGENESIS_DN	37	-0.44109967	-1.37626	0.0	0.44957963	1.0	7087	tags=70%, list=35%, signal=109%		REACTOME_CYTOCHROME_P450_ARRANGED_BY_SUBSTRATE_TYPE	REACTOME_CYTOCHROME_P450_ARRANGED_BY_SUBSTRATE_TYPE	50	0.3215619	1.1687322	0.2244898	0.8181248	1.0	6159	tags=48%, list=31%, signal=69%
LIANG_HEMATOPOIESIS_STEM_CELL_NUMBER_LARGE_VS_TINY_UP	LIANG_HEMATOPOIESIS_STEM_CELL_NUMBER_LARGE_VS_TINY_UP	43	-0.3152861	-1.3758259	0.037815128	0.44946182	1.0	2612	tags=21%, list=13%, signal=24%		PID_ALPHA_SYNUCLEIN_PATHWAY	PID_ALPHA_SYNUCLEIN_PATHWAY	33	0.3556277	1.1687149	0.30800822	0.81629854	1.0	4737	tags=30%, list=24%, signal=40%
WANG_RECURRENT_LIVER_CANCER_DN	WANG_RECURRENT_LIVER_CANCER_DN	16	-0.5522165	-1.3757334	0.14225942	0.4487539	1.0	2896	tags=38%, list=14%, signal=44%		REACTOME_GRB2_SOS_PROVIDES_LINKAGE_TO_MAPK_SIGNALING_FOR_INTERGRINS_	REACTOME_GRB2_SOS_PROVIDES_LINKAGE_TO_MAPK_SIGNALING_FOR_INTERGRINS_	15	0.37874067	1.1684586	0.19878297	0.8153465	1.0	4679	tags=27%, list=23%, signal=35%
SATO_SILENCED_EPIGENETICALLY_IN_PANCREATIC_CANCER	SATO_SILENCED_EPIGENETICALLY_IN_PANCREATIC_CANCER	46	-0.35432714	-1.3748785	0.11332008	0.4504512	1.0	3139	tags=24%, list=16%, signal=28%		HERNANDEZ_MITOTIC_ARREST_BY_DOCETAXEL_2_DN	HERNANDEZ_MITOTIC_ARREST_BY_DOCETAXEL_2_DN	19	0.38327703	1.1681466	0.22680412	0.8144681	1.0	1196	tags=16%, list=6%, signal=17%
CHEN_HOXA5_TARGETS_9HR_DN	CHEN_HOXA5_TARGETS_9HR_DN	40	-0.37338138	-1.3734435	0.08146639	0.452696	1.0	5255	tags=40%, list=26%, signal=54%		CERVERA_SDHB_TARGETS_1_DN	CERVERA_SDHB_TARGETS_1_DN	36	0.33069062	1.1679144	0.2597137	0.8133132	1.0	5367	tags=36%, list=27%, signal=49%
KIM_MYCL1_AMPLIFICATION_TARGETS_DN	KIM_MYCL1_AMPLIFICATION_TARGETS_DN	20	-0.4998353	-1.3734031	0.12981744	0.4517143	1.0	5135	tags=50%, list=26%, signal=67%		TOMLINS_PROSTATE_CANCER_UP	TOMLINS_PROSTATE_CANCER_UP	40	0.30540508	1.1679028	0.109126985	0.81143755	1.0	4227	tags=25%, list=21%, signal=32%
CHESLER_BRAIN_HIGHEST_EXPRESSION	CHESLER_BRAIN_HIGHEST_EXPRESSION	38	-0.3732612	-1.3713149	0.045908183	0.45602465	1.0	5663	tags=39%, list=28%, signal=55%		REACTOME_ION_CHANNEL_TRANSPORT	REACTOME_ION_CHANNEL_TRANSPORT	54	0.2614555	1.1673249	0.14694656	0.81139797	1.0	2998	tags=20%, list=15%, signal=24%
WESTON_VEGFA_TARGETS_3HR	WESTON_VEGFA_TARGETS_3HR	74	-0.32865644	-1.3713088	0.058232933	0.4550399	1.0	3618	tags=31%, list=18%, signal=38%		NABA_ECM_GLYCOPROTEINS	NABA_ECM_GLYCOPROTEINS	189	0.27787444	1.1665922	0.19639279	0.81208223	1.0	4843	tags=32%, list=24%, signal=42%
SMID_BREAST_CANCER_LUMINAL_B_UP	SMID_BREAST_CANCER_LUMINAL_B_UP	164	-0.2832125	-1.3705149	0.0734127	0.45651647	1.0	2060	tags=16%, list=10%, signal=18%		FIGUEROA_AML_METHYLATION_CLUSTER_3_UP	FIGUEROA_AML_METHYLATION_CLUSTER_3_UP	168	0.24628451	1.1661876	0.105788425	0.81139857	1.0	3658	tags=20%, list=18%, signal=24%
RAMPON_ENRICHED_LEARNING_ENVIRONMENT_LATE_UP	RAMPON_ENRICHED_LEARNING_ENVIRONMENT_LATE_UP	22	-0.3787919	-1.3700947	0.088709675	0.45682588	1.0	6303	tags=50%, list=32%, signal=73%		REACTOME_INFLAMMASOMES	REACTOME_INFLAMMASOMES	16	0.3752306	1.1661322	0.23346303	0.8096544	1.0	5153	tags=31%, list=26%, signal=42%
WILLIAMS_ESR1_TARGETS_UP	WILLIAMS_ESR1_TARGETS_UP	26	-0.36721534	-1.3697891	0.02053388	0.45644277	1.0	5955	tags=54%, list=30%, signal=77%		REACTOME_G_BETA_GAMMA_SIGNALLING_THROUGH_PI3KGAMMA	REACTOME_G_BETA_GAMMA_SIGNALLING_THROUGH_PI3KGAMMA	24	0.35901713	1.1660709	0.23790322	0.80807585	1.0	4094	tags=38%, list=20%, signal=47%
BORCZUK_MALIGNANT_MESOTHELIOMA_UP	BORCZUK_MALIGNANT_MESOTHELIOMA_UP	296	-0.3677078	-1.3687088	0.04752066	0.45812637	1.0	5222	tags=35%, list=26%, signal=46%		BIOCARTA_SHH_PATHWAY	BIOCARTA_SHH_PATHWAY	16	0.35154623	1.165429	0.15132925	0.8085372	1.0	3876	tags=31%, list=19%, signal=39%
HELLER_HDAC_TARGETS_SILENCED_BY_METHYLATION_UP	HELLER_HDAC_TARGETS_SILENCED_BY_METHYLATION_UP	436	-0.2555297	-1.3682727	18	0.45831862	1.0	3812	tags=23%, list=19%, signal=28%		NUTT_GBM_VS_AO_GLIOMA_DN	NUTT_GBM_VS_AO_GLIOMA_DN	45	0.2616757	1.1644322	0.19880715	0.8100726	1.0	2464	tags=16%, list=12%, signal=18%
HAHTOLA_SEZARY_SYNDROM_UP	HAHTOLA_SEZARY_SYNDROM_UP	96	-0.28996155	-1.3675925	0.0	0.45967305	1.0	3540	tags=25%, list=18%, signal=30%		SANSOM_APC_TARGETS_REQUIRE_MYC	SANSOM_APC_TARGETS_REQUIRE_MYC	202	0.29685956	1.1629716	0.30039525	0.8131461	1.0	5562	tags=32%, list=28%, signal=44%
SASAKI_ADULT_T_CELL_LEUKEMIA	SASAKI_ADULT_T_CELL_LEUKEMIA	170	-0.3269119	-1.3667542	0.0	0.46094325	1.0	3540	tags=28%, list=18%, signal=33%		NAKAJIMA_EOSINOPHIL	NAKAJIMA_EOSINOPHIL	29	0.35807928	1.1627758	0.28712872	0.81184375	1.0	3013	tags=28%, list=15%, signal=32%
IVANOVA_HEMATOPOIESIS_MATURE_CELL	IVANOVA_HEMATOPOIESIS_MATURE_CELL	279	-0.2804694	-1.3664459	0.03125	0.46073392	1.0	4191	tags=28%, list=21%, signal=35%		LIU_VAV3_PROSTATE_CARCINOGENESIS_UP	LIU_VAV3_PROSTATE_CARCINOGENESIS_UP	88	0.29021952	1.1626704	0.22115384	0.8105407	1.0	4832	tags=35%, list=24%, signal=46%
WANG_METASTASIS_OF_BREAST_CANCER_ESR1_DN	WANG_METASTASIS_OF_BREAST_CANCER_ESR1_DN	27	-0.35055563	-1.3656293	0.054545455	0.461926	1.0	2918	tags=19%, list=15%, signal=22%		ACEVEDO_LIVER_CANCER_WITH_H3K27ME3_DN	ACEVEDO_LIVER_CANCER_WITH_H3K27ME3_DN	187	0.22389752	1.161897	0.24801587	0.811547	1.0	4379	tags=24%, list=22%, signal=30%
ZHAN_MULTIPLE_MYELOMA_MF_DN	ZHAN_MULTIPLE_MYELOMA_MF_DN	39	-0.43279168	-1.3652928	0.123732254	0.46166256	1.0	4627	tags=44%, list=23%, signal=57%		TARTE_PLASMA_CELL_VS_PLASMABLAST_UP	TARTE_PLASMA_CELL_VS_PLASMABLAST_UP	382	0.25056243	1.1606953	0.13387424	0.8146028	1.0	4962	tags=28%, list=25%, signal=37%
KEGG_PANTOTHENATE_AND_COA_BIOSYNTHESIS	KEGG_PANTOTHENATE_AND_COA_BIOSYNTHESIS	16	-0.42215014	-1.3645233	0.09259259	0.46256906	1.0	3559	tags=31%, list=18%, signal=38%		REACTOME_ADP_SIGNALLING_THROUGH_P2RY1	REACTOME_ADP_SIGNALLING_THROUGH_P2RY1	24	0.34003252	1.1605848	0.18989898	0.81324303	1.0	5103	tags=42%, list=26%, signal=56%
LEE_LIVER_CANCER_MYC_TGFA_UP	LEE_LIVER_CANCER_MYC_TGFA_UP	58	-0.34422716	-1.364167	0.084980235	0.46273655	1.0	4930	tags=40%, list=25%, signal=52%		MCMURRAY_TP53_HRAS_COOPERATION_RESPONSE_DN	MCMURRAY_TP53_HRAS_COOPERATION_RESPONSE_DN	65	0.2665363	1.159885	0.251497	0.8138065	1.0	4484	tags=31%, list=22%, signal=40%
PICCALUGA_ANGIOIMMUNOBLASTIC_LYMPHOMA_UP	PICCALUGA_ANGIOIMMUNOBLASTIC_LYMPHOMA_UP	203	-0.26889396	-1.3639694	0.028225806	0.46215686	1.0	4557	tags=29%, list=23%, signal=37%		KOHOUTEK_CCNT2_TARGETS	KOHOUTEK_CCNT2_TARGETS	57	0.26713744	1.1597733	0.2264529	0.8125208	1.0	3804	tags=30%, list=19%, signal=37%
REACTOME_SIGNALING_BY_FGFR_IN_DISEASE	REACTOME_SIGNALING_BY_FGFR_IN_DISEASE	121	-0.28545666	-1.3629547	0.022267206	0.46434197	1.0	2677	tags=21%, list=13%, signal=24%		SA_B_CELL_RECEPTOR_COMPLEXES	SA_B_CELL_RECEPTOR_COMPLEXES	24	0.3673181	1.1572263	0.26407766	0.8194827	1.0	5359	tags=33%, list=27%, signal=45%
BIOCARTA_P53_PATHWAY	BIOCARTA_P53_PATHWAY	16	-0.40539616	-1.3628533	0.08695652	0.46354318	1.0	5067	tags=38%, list=25%, signal=50%		HUMMERICH_SKIN_CANCER_PROGRESSION_UP	HUMMERICH_SKIN_CANCER_PROGRESSION_UP	86	0.25301993	1.1560504	0.38742393	0.82220477	1.0	5184	tags=31%, list=26%, signal=42%
MATZUK_EMBRYONIC_GERM_CELL	MATZUK_EMBRYONIC_GERM_CELL	19	-0.41059822	-1.361712	0.042944785	0.46628645	1.0	2989	tags=37%, list=15%, signal=43%		KEGG_B_CELL_RECEPTOR_SIGNALING_PATHWAY	KEGG_B_CELL_RECEPTOR_SIGNALING_PATHWAY	75	0.24662058	1154	0.25390625	0.82865983	1.0	5034	tags=24%, list=25%, signal=32%
REACTOME_TCA_CYCLE_AND_RESPIRATORY_ELECTRON_TRANSPORT	REACTOME_TCA_CYCLE_AND_RESPIRATORY_ELECTRON_TRANSPORT	117	-0.34341857	-1.3603528	0.13131313	0.4688508	1.0	4237	tags=29%, list=21%, signal=37%		REACTOME_ABORTIVE_ELONGATION_OF_HIV1_TRANSCRIPT_IN_THE_ABSENCE_OF_TAT	REACTOME_ABORTIVE_ELONGATION_OF_HIV1_TRANSCRIPT_IN_THE_ABSENCE_OF_TAT	23	0.41779956	1.1531352	244	0.82920295	1.0	7788	tags=57%, list=39%, signal=92%
REACTOME_RAP1_SIGNALLING	REACTOME_RAP1_SIGNALLING	16	-0.37788013	-1.3603214	0.054325957	0.46802008	1.0	2064	tags=19%, list=10%, signal=21%		KEGG_CYTOKINE_CYTOKINE_RECEPTOR_INTERACTION	KEGG_CYTOKINE_CYTOKINE_RECEPTOR_INTERACTION	251	0.25055337	1.1521298	0.26190478	0.8304785	1.0	4612	tags=27%, list=23%, signal=35%
BOYLAN_MULTIPLE_MYELOMA_PCA3_UP	BOYLAN_MULTIPLE_MYELOMA_PCA3_UP	75	-0.34584948	-1.3602568	0.10183299	0.46718922	1.0	2481	tags=24%, list=12%, signal=27%		MYLLYKANGAS_AMPLIFICATION_HOT_SPOT_17	MYLLYKANGAS_AMPLIFICATION_HOT_SPOT_17	19	0.38285393	1.1498433	0.28294572	0.83642274	1.0	7933	tags=53%, list=40%, signal=87%
DAZARD_UV_RESPONSE_CLUSTER_G28	DAZARD_UV_RESPONSE_CLUSTER_G28	20	-0.4322429	-1.3600469	86	0.46655348	1.0	4962	tags=55%, list=25%, signal=73%		LINDGREN_BLADDER_CANCER_CLUSTER_3_DN	LINDGREN_BLADDER_CANCER_CLUSTER_3_DN	216	0.22182944	1.1495138	0.11776062	0.83620155	1.0	3923	tags=19%, list=20%, signal=23%
WUNDER_INFLAMMATORY_RESPONSE_AND_CHOLESTEROL_UP	WUNDER_INFLAMMATORY_RESPONSE_AND_CHOLESTEROL_UP	55	-0.3297795	-1.3595643	0.038539555	0.46721545	1.0	1944	tags=18%, list=10%, signal=20%		FONTAINE_THYROID_TUMOR_UNCERTAIN_MALIGNANCY_DN	FONTAINE_THYROID_TUMOR_UNCERTAIN_MALIGNANCY_DN	26	0.30399275	1.1493907	0.22727273	0.83474606	1.0	4543	tags=31%, list=23%, signal=40%
GOTZMANN_EPITHELIAL_TO_MESENCHYMAL_TRANSITION_DN	GOTZMANN_EPITHELIAL_TO_MESENCHYMAL_TRANSITION_DN	201	-0.27947894	-1.3594035	0.109311745	0.4667186	1.0	4228	tags=30%, list=21%, signal=37%		MULLIGHAN_NPM1_SIGNATURE_3_DN	MULLIGHAN_NPM1_SIGNATURE_3_DN	159	0.22856453	1.1487608	0.12627292	0.8352721	1.0	4712	tags=22%, list=24%, signal=29%
BIOCARTA_STRESS_PATHWAY	BIOCARTA_STRESS_PATHWAY	25	-0.33654156	-1.3592098	0.04828974	0.46631968	1.0	4769	tags=32%, list=24%, signal=42%		MEISSNER_BRAIN_HCP_WITH_H3K4ME2_AND_H3K27ME3	MEISSNER_BRAIN_HCP_WITH_H3K4ME2_AND_H3K27ME3	59	0.3215177	1.1486477	0.16432866	0.8337801	1.0	3862	tags=27%, list=19%, signal=34%
CHIANG_LIVER_CANCER_SUBCLASS_CTNNB1_UP	CHIANG_LIVER_CANCER_SUBCLASS_CTNNB1_UP	168	-0.26663128	-1.3585805	0.069767445	0.4669987	1.0	4776	tags=32%, list=24%, signal=41%		KEGG_LYSOSOME	KEGG_LYSOSOME	120	0.26751396	1.1479099	0.29607844	0.8346418	1.0	4224	tags=21%, list=21%, signal=26%
GRAESSMANN_RESPONSE_TO_MC_AND_SERUM_DEPRIVATION_UP	GRAESSMANN_RESPONSE_TO_MC_AND_SERUM_DEPRIVATION_UP	205	-0.2607811	-1.358041	0.01778656	0.467407	1.0	3403	tags=22%, list=17%, signal=27%		VERHAAK_AML_WITH_NPM1_MUTATED_DN	VERHAAK_AML_WITH_NPM1_MUTATED_DN	240	0.22656824	1.1450461	0.21774194	0.8429375	1.0	4914	tags=25%, list=25%, signal=32%
REACTOME_DEPOSITION_OF_NEW_CENPA_CONTAINING_NUCLEOSOMES_AT_THE_CENTROMERE	REACTOME_DEPOSITION_OF_NEW_CENPA_CONTAINING_NUCLEOSOMES_AT_THE_CENTROMERE	55	-0.38981122	-1.3578264	0.22903885	0.4669615	1.0	3449	tags=35%, list=17%, signal=42%		OKAWA_NEUROBLASTOMA_1P36_31_DELETION	OKAWA_NEUROBLASTOMA_1P36_31_DELETION	22	0.4223083	1.1448104	0.22088353	0.84189725	1.0	4411	tags=41%, list=22%, signal=52%
FERRANDO_T_ALL_WITH_MLL_ENL_FUSION_UP	FERRANDO_T_ALL_WITH_MLL_ENL_FUSION_UP	85	-0.3129369	-1.3575958	0.12825651	0.46657932	1.0	3056	tags=26%, list=15%, signal=30%		BIOCARTA_PTDINS_PATHWAY	BIOCARTA_PTDINS_PATHWAY	23	0.33138382	1.1440172	0.17029703	0.84293836	1.0	6707	tags=39%, list=34%, signal=59%
SANA_TNF_SIGNALING_DN	SANA_TNF_SIGNALING_DN	88	-0.27482015	-1.3567233	0.04563492	0.4679264	1.0	2365	tags=19%, list=12%, signal=22%		FARMER_BREAST_CANCER_CLUSTER_4	FARMER_BREAST_CANCER_CLUSTER_4	19	0.45158425	1.1433027	0.31632653	0.843377	1.0	7421	tags=47%, list=37%, signal=75%
BOYLAN_MULTIPLE_MYELOMA_D_DN	BOYLAN_MULTIPLE_MYELOMA_D_DN	75	-0.276123	-1.3566009	0.056112226	0.46721166	1.0	3536	tags=21%, list=18%, signal=26%		SMID_BREAST_CANCER_RELAPSE_IN_BONE_UP	SMID_BREAST_CANCER_RELAPSE_IN_BONE_UP	93	0.26963118	1.1427778	0.1920792	0.84334856	1.0	3414	tags=22%, list=17%, signal=26%
REACTOME_SIGNALING_BY_EGFR_IN_CANCER	REACTOME_SIGNALING_BY_EGFR_IN_CANCER	105	-0.31179968	-1.355778	0.07113821	0.46874604	1.0	2947	tags=22%, list=15%, signal=26%		REACTOME_NUCLEAR_RECEPTOR_TRANSCRIPTION_PATHWAY	REACTOME_NUCLEAR_RECEPTOR_TRANSCRIPTION_PATHWAY	46	0.27988505	1.1426761	0.27732792	0.8417056	1.0	1184	tags=9%, list=6%, signal=9%
DIAZ_CHRONIC_MEYLOGENOUS_LEUKEMIA_DN	DIAZ_CHRONIC_MEYLOGENOUS_LEUKEMIA_DN	115	-0.26721135	-1.3553079	0.01814516	0.46916583	1.0	4548	tags=32%, list=23%, signal=41%		ZEMBUTSU_SENSITIVITY_TO_CISPLATIN	ZEMBUTSU_SENSITIVITY_TO_CISPLATIN	20	0.34366834	1.1413386	0.26458332	0.84452	1.0	3995	tags=30%, list=20%, signal=37%
BIOCARTA_G2_PATHWAY	BIOCARTA_G2_PATHWAY	24	-0.39883795	-1.353599	175	0.4723351	1.0	5037	tags=50%, list=25%, signal=67%		DOANE_RESPONSE_TO_ANDROGEN_UP	DOANE_RESPONSE_TO_ANDROGEN_UP	173	0.22626185	1.1412531	0.2977867	0.8429924	1.0	4419	tags=23%, list=22%, signal=29%
KUROKAWA_LIVER_CANCER_CHEMOTHERAPY_DN	KUROKAWA_LIVER_CANCER_CHEMOTHERAPY_DN	41	-0.328283	-1.3535192	0.062248997	0.4714443	1.0	4242	tags=32%, list=21%, signal=40%		HUMMERICH_MALIGNANT_SKIN_TUMOR_UP	HUMMERICH_MALIGNANT_SKIN_TUMOR_UP	15	0.41887397	1.1405941	0.25708503	0.843892	1.0	482	tags=13%, list=2%, signal=14%
TIEN_INTESTINE_PROBIOTICS_2HR_DN	TIEN_INTESTINE_PROBIOTICS_2HR_DN	86	-0.4020306	-1.3529838	0.09859155	0.4719429	1.0	5048	tags=36%, list=25%, signal=48%		IWANAGA_CARCINOGENESIS_BY_KRAS_DN	IWANAGA_CARCINOGENESIS_BY_KRAS_DN	118	0.22458555	1.1377938	0.20272905	0.85151654	1.0	4961	tags=23%, list=25%, signal=30%
REACTOME_TRIF_MEDIATED_TLR3_SIGNALING	REACTOME_TRIF_MEDIATED_TLR3_SIGNALING	72	-0.2860442	-1.3526902	0.07317073	0.47167805	1.0	5389	tags=38%, list=27%, signal=51%		REACTOME_O_LINKED_GLYCOSYLATION_OF_MUCINS	REACTOME_O_LINKED_GLYCOSYLATION_OF_MUCINS	53	0.2753114	1.1371285	0.3195021	0.8515756	1.0	4634	tags=34%, list=23%, signal=44%
BACOLOD_RESISTANCE_TO_ALKYLATING_AGENTS_UP	BACOLOD_RESISTANCE_TO_ALKYLATING_AGENTS_UP	25	-0.3712044	-1.3524511	0.06517312	0.47160518	1.0	2246	tags=24%, list=11%, signal=27%		REACTOME_INCRETIN_SYNTHESIS_SECRETION_AND_INACTIVATION	REACTOME_INCRETIN_SYNTHESIS_SECRETION_AND_INACTIVATION	20	0.33658367	1.1370361	0.25256673	0.8500805	1.0	5103	tags=40%, list=26%, signal=54%
BRUECKNER_TARGETS_OF_MIRLET7A3_UP	BRUECKNER_TARGETS_OF_MIRLET7A3_UP	109	-0.31700677	-1.3506302	42	0.47588515	1.0	2586	tags=23%, list=13%, signal=26%		NIKOLSKY_BREAST_CANCER_16P13_AMPLICON	NIKOLSKY_BREAST_CANCER_16P13_AMPLICON	116	0.40877822	1.1361704	0.36144578	0.85128826	1.0	5357	tags=43%, list=27%, signal=59%
JI_RESPONSE_TO_FSH_UP	JI_RESPONSE_TO_FSH_UP	67	-0.33205226	-1.3501228	0.06198347	0.4763169	1.0	5052	tags=36%, list=25%, signal=48%		SATO_SILENCED_BY_METHYLATION_IN_PANCREATIC_CANCER_1	SATO_SILENCED_BY_METHYLATION_IN_PANCREATIC_CANCER_1	405	0.21562119	1.1357994	0.27145708	0.850544	1.0	5291	tags=30%, list=26%, signal=39%
SAMOLS_TARGETS_OF_KHSV_MIRNAS_DN	SAMOLS_TARGETS_OF_KHSV_MIRNAS_DN	59	-0.30731767	-1.34995	0.037401576	0.475573	1.0	5361	tags=37%, list=27%, signal=51%		KEGG_AXON_GUIDANCE	KEGG_AXON_GUIDANCE	129	0.24582231	1.1355686	0.22469635	0.849357	1.0	7065	tags=39%, list=35%, signal=60%
SENESE_HDAC2_TARGETS_DN	SENESE_HDAC2_TARGETS_DN	122	-0.32736972	-1.3498973	0.105882354	0.47462514	1.0	4754	tags=35%, list=24%, signal=46%		COLIN_PILOCYTIC_ASTROCYTOMA_VS_GLIOBLASTOMA_UP	COLIN_PILOCYTIC_ASTROCYTOMA_VS_GLIOBLASTOMA_UP	35	0.2843508	1.1352816	0.28125	0.8483965	1.0	4719	tags=29%, list=24%, signal=37%
LIU_SMARCA4_TARGETS	LIU_SMARCA4_TARGETS	59	-0.3582036	-1.349841	0.101167314	0.4738522	1.0	4286	tags=41%, list=21%, signal=52%		ROVERSI_GLIOMA_COPY_NUMBER_UP	ROVERSI_GLIOMA_COPY_NUMBER_UP	99	0.24875434	1.1319818	0.17227723	0.8576619	1.0	6872	tags=39%, list=34%, signal=60%
CERVERA_SDHB_TARGETS_2	CERVERA_SDHB_TARGETS_2	111	-0.26649782	-1.3487253	0.016161617	0.4754799	1.0	3526	tags=23%, list=18%, signal=27%		CHEOK_RESPONSE_TO_HD_MTX_UP	CHEOK_RESPONSE_TO_HD_MTX_UP	22	0.3727275	1.1317667	0.3286004	0.8565127	1.0	4259	tags=41%, list=21%, signal=52%
WU_HBX_TARGETS_2_UP	WU_HBX_TARGETS_2_UP	23	-0.3814691	-1.3483411	0.06936416	0.4755472	1.0	897	tags=13%, list=4%, signal=14%		MURAKAMI_UV_RESPONSE_6HR_UP	MURAKAMI_UV_RESPONSE_6HR_UP	33	0.27912322	1.1302481	0.27634194	0.85996306	1.0	5957	tags=48%, list=30%, signal=69%
SHETH_LIVER_CANCER_VS_TXNIP_LOSS_PAM2	SHETH_LIVER_CANCER_VS_TXNIP_LOSS_PAM2	151	-0.25961795	-1.3477637	0.0	0.47633377	1.0	4105	tags=28%, list=21%, signal=35%		MIKKELSEN_IPS_ICP_WITH_H3K4ME3_AND_H327ME3	MIKKELSEN_IPS_ICP_WITH_H3K4ME3_AND_H327ME3	124	0.30111545	1.1302356	0.23015873	0.85819495	1.0	4360	tags=27%, list=22%, signal=35%
YE_METASTATIC_LIVER_CANCER	YE_METASTATIC_LIVER_CANCER	26	-0.349964	-1.3474814	0.020449897	0.47615162	1.0	4173	tags=38%, list=21%, signal=49%		REACTOME_NRAGE_SIGNALS_DEATH_THROUGH_JNK	REACTOME_NRAGE_SIGNALS_DEATH_THROUGH_JNK	43	0.27221146	1.130166	0.24532224	0.85664755	1.0	2940	tags=16%, list=15%, signal=19%
REACTOME_GLUCOSE_METABOLISM	REACTOME_GLUCOSE_METABOLISM	64	-0.3321033	-1.3473682	0.10344828	0.47535858	1.0	2248	tags=19%, list=11%, signal=21%		ST_DIFFERENTIATION_PATHWAY_IN_PC12_CELLS	ST_DIFFERENTIATION_PATHWAY_IN_PC12_CELLS	44	0.3011682	1.1295301	0.22328244	0.85696226	1.0	1570	tags=14%, list=8%, signal=15%
IWANAGA_CARCINOGENESIS_BY_KRAS_PTEN_DN	IWANAGA_CARCINOGENESIS_BY_KRAS_PTEN_DN	347	-0.23016925	-1.3464973	0.0	0.47685808	1.0	3457	tags=21%, list=17%, signal=25%		PID_RB_1PATHWAY	PID_RB_1PATHWAY	65	0.227798	1.1287879	0.22023809	0.8581812	1.0	3533	tags=17%, list=18%, signal=20%
REACTOME_TOLL_RECEPTOR_CASCADES	REACTOME_TOLL_RECEPTOR_CASCADES	112	-0.25808236	-1.3460959	0.0	0.4770481	1.0	3768	tags=22%, list=19%, signal=27%		ZWANG_EGF_INTERVAL_UP	ZWANG_EGF_INTERVAL_UP	83	0.24932583	1.1287465	0.26824456	0.85640955	1.0	4970	tags=30%, list=25%, signal=40%
CHIANG_LIVER_CANCER_SUBCLASS_CTNNB1_DN	CHIANG_LIVER_CANCER_SUBCLASS_CTNNB1_DN	167	-0.28141728	-1.3460869	0.1284585	0.4760757	1.0	5071	tags=38%, list=25%, signal=51%		SMID_BREAST_CANCER_RELAPSE_IN_BRAIN_DN	SMID_BREAST_CANCER_RELAPSE_IN_BRAIN_DN	79	0.24258642	1.1281922	0.24603175	0.856218	1.0	4430	tags=24%, list=22%, signal=31%
SCHLINGEMANN_SKIN_CARCINOGENESIS_TPA_UP	SCHLINGEMANN_SKIN_CARCINOGENESIS_TPA_UP	40	-0.32875857	-1.3458279	0.050403226	0.47589433	1.0	1732	tags=20%, list=9%, signal=22%		KEGG_RIBOSOME	KEGG_RIBOSOME	85	0.39265254	1.1276423	0.33655706	0.8561066	1.0	5532	tags=41%, list=28%, signal=57%
KYNG_DNA_DAMAGE_DN	KYNG_DNA_DAMAGE_DN	192	-0.26476055	-1.3455336	0.017857144	0.47554657	1.0	4360	tags=27%, list=22%, signal=34%		MOREAUX_MULTIPLE_MYELOMA_BY_TACI_UP	MOREAUX_MULTIPLE_MYELOMA_BY_TACI_UP	394	0.26073202	1.1267096	0.29132232	0.85741466	1.0	5051	tags=27%, list=25%, signal=35%
MILI_PSEUDOPODIA_CHEMOTAXIS_UP	MILI_PSEUDOPODIA_CHEMOTAXIS_UP	69	-0.4038697	-1.3455169	0.04191617	0.47464782	1.0	4246	tags=28%, list=21%, signal=35%		NEMETH_INFLAMMATORY_RESPONSE_LPS_DN	NEMETH_INFLAMMATORY_RESPONSE_LPS_DN	32	0.26940003	1.12659	0.17790262	0.85606956	1.0	2663	tags=13%, list=13%, signal=14%
BIOCARTA_P53HYPOXIA_PATHWAY	BIOCARTA_P53HYPOXIA_PATHWAY	22	-0.36039853	-1.3447279	0.1184466	0.4756051	1.0	2813	tags=27%, list=14%, signal=32%		REACTOME_ACYL_CHAIN_REMODELLING_OF_PS	REACTOME_ACYL_CHAIN_REMODELLING_OF_PS	15	0.4107278	1.1260335	0.32142857	0.8561723	1.0	996	tags=13%, list=5%, signal=14%
STEIN_ESRRA_TARGETS_UP	STEIN_ESRRA_TARGETS_UP	379	-0.27287105	-1.3446641	0.1009901	0.47479457	1.0	3681	tags=22%, list=18%, signal=27%		REACTOME_TIGHT_JUNCTION_INTERACTIONS	REACTOME_TIGHT_JUNCTION_INTERACTIONS	29	0.29095268	1.1252054	0.2782258	0.8574082	1.0	2358	tags=21%, list=12%, signal=23%
PID_MYC_REPRESS_PATHWAY	PID_MYC_REPRESS_PATHWAY	62	-0.28976038	-1.344142	0.03976143	0.47560215	1.0	4723	tags=29%, list=24%, signal=38%		THUM_SYSTOLIC_HEART_FAILURE_DN	THUM_SYSTOLIC_HEART_FAILURE_DN	218	0.24980603	1.124895	0.26209676	0.8568204	1.0	3422	tags=16%, list=17%, signal=19%
ZIRN_TRETINOIN_RESPONSE_UP	ZIRN_TRETINOIN_RESPONSE_UP	18	-0.4849772	-1.3441038	0.12749004	0.47492698	1.0	4325	tags=50%, list=22%, signal=64%		LIEN_BREAST_CARCINOMA_METAPLASTIC_VS_DUCTAL_UP	LIEN_BREAST_CARCINOMA_METAPLASTIC_VS_DUCTAL_UP	83	0.24207498	1.1247927	0.24158415	0.85535043	1.0	5258	tags=31%, list=26%, signal=42%
DAVICIONI_RHABDOMYOSARCOMA_PAX_FOXO1_FUSION_DN	DAVICIONI_RHABDOMYOSARCOMA_PAX_FOXO1_FUSION_DN	15	-0.41451696	-1.3432909	0.08282828	0.4763105	1.0	3295	tags=33%, list=16%, signal=40%		OSADA_ASCL1_TARGETS_UP	OSADA_ASCL1_TARGETS_UP	46	0.3136093	1.1244314	0.3253012	0.8548889	1.0	3127	tags=22%, list=16%, signal=26%
BURTON_ADIPOGENESIS_9	BURTON_ADIPOGENESIS_9	90	-0.34147847	-1.3432834	0.092337914	0.47535786	1.0	4128	tags=34%, list=21%, signal=43%		HOSHIDA_LIVER_CANCER_SUBCLASS_S1	HOSHIDA_LIVER_CANCER_SUBCLASS_S1	235	0.19734047	1.1239238	0.21572581	0.8550443	1.0	4562	tags=20%, list=23%, signal=26%
SENESE_HDAC1_AND_HDAC2_TARGETS_DN	SENESE_HDAC1_AND_HDAC2_TARGETS_DN	220	-0.31132913	-1.3431401	0.09053498	0.474866	1.0	4754	tags=34%, list=24%, signal=44%		WEIGEL_OXIDATIVE_STRESS_BY_HNE_AND_TBH	WEIGEL_OXIDATIVE_STRESS_BY_HNE_AND_TBH	59	0.26998585	1.1218011	0.28349516	0.86029816	1.0	5843	tags=31%, list=29%, signal=43%
PASINI_SUZ12_TARGETS_DN	PASINI_SUZ12_TARGETS_DN	312	-0.289841	-1.3430866	0.09780439	0.47411296	1.0	4746	tags=30%, list=24%, signal=38%		PID_SYNDECAN_1_PATHWAY	PID_SYNDECAN_1_PATHWAY	46	0.26830462	1.1198893	0.37525356	0.86495215	1.0	5059	tags=30%, list=25%, signal=41%
HIRSCH_CELLULAR_TRANSFORMATION_SIGNATURE_UP	HIRSCH_CELLULAR_TRANSFORMATION_SIGNATURE_UP	239	-0.32351866	-1.3430539	0.08041237	0.47325435	1.0	3738	tags=28%, list=19%, signal=35%		PID_HDAC_CLASSIII_PATHWAY	PID_HDAC_CLASSIII_PATHWAY	25	0.32657972	1.1194726	0.28834355	0.86469567	1.0	2284	tags=16%, list=11%, signal=18%
FORTSCHEGGER_PHF8_TARGETS_UP	FORTSCHEGGER_PHF8_TARGETS_UP	258	-0.29646096	-1.3408084	0.018255578	0.47936836	1.0	4108	tags=28%, list=21%, signal=35%		WANG_TNF_TARGETS	WANG_TNF_TARGETS	24	0.32237828	1.1191597	0.3802817	0.86379915	1.0	1486	tags=13%, list=7%, signal=13%
SHIN_B_CELL_LYMPHOMA_CLUSTER_2	SHIN_B_CELL_LYMPHOMA_CLUSTER_2	30	-0.3247975	-1.3407804	0.09939148	0.47841942	1.0	4279	tags=33%, list=21%, signal=42%		PID_SYNDECAN_4_PATHWAY	PID_SYNDECAN_4_PATHWAY	32	0.30401996	1.1189348	0.26653695	0.8628674	1.0	4679	tags=25%, list=23%, signal=33%
WANG_SMARCE1_TARGETS_UP	WANG_SMARCE1_TARGETS_UP	274	-0.3082931	-1.3402747	0.08924949	0.4789997	1.0	3397	tags=25%, list=17%, signal=29%		KEGG_ABC_TRANSPORTERS	KEGG_ABC_TRANSPORTERS	43	0.26911837	1.1168749	0.35756385	0.86722916	1.0	4691	tags=30%, list=23%, signal=39%
PID_IL1_PATHWAY	PID_IL1_PATHWAY	33	-0.34238526	-1.3396561	0.15541922	0.47947398	1.0	4356	tags=33%, list=22%, signal=43%		RAY_TARGETS_OF_P210_BCR_ABL_FUSION_DN	RAY_TARGETS_OF_P210_BCR_ABL_FUSION_DN	15	0.40858766	1.1165782	0.36065573	0.86635333	1.0	2530	tags=20%, list=13%, signal=23%
BIOCARTA_MCALPAIN_PATHWAY	BIOCARTA_MCALPAIN_PATHWAY	25	-0.42353037	-1.33877	0.04863813	0.48109534	1.0	2652	tags=24%, list=13%, signal=28%		REACTOME_IL_2_SIGNALING	REACTOME_IL_2_SIGNALING	41	0.28977066	1.1161985	0.28486055	0.8657758	1.0	2076	tags=12%, list=10%, signal=14%
LINDGREN_BLADDER_CANCER_CLUSTER_3_UP	LINDGREN_BLADDER_CANCER_CLUSTER_3_UP	313	-0.3629871	-1.3387206	0.10633947	0.48033303	1.0	5224	tags=36%, list=26%, signal=48%		MIKKELSEN_IPS_WITH_HCP_H3K27ME3	MIKKELSEN_IPS_WITH_HCP_H3K27ME3	101	0.30030772	1.115388	312	0.86687	1.0	4541	tags=33%, list=23%, signal=42%
NIELSEN_LEIOMYOSARCOMA_DN	NIELSEN_LEIOMYOSARCOMA_DN	16	-0.4737499	-1.3381371	0.23046875	0.48087633	1.0	4577	tags=44%, list=23%, signal=57%		RAY_TUMORIGENESIS_BY_ERBB2_CDC25A_UP	RAY_TUMORIGENESIS_BY_ERBB2_CDC25A_UP	101	0.22464906	1.1151203	0.2128514	0.86598116	1.0	3542	tags=20%, list=18%, signal=24%
GUO_TARGETS_OF_IRS1_AND_IRS2	GUO_TARGETS_OF_IRS1_AND_IRS2	94	-0.28354445	-1.3374507	0.050200805	0.48198512	1.0	4961	tags=30%, list=25%, signal=39%		REACTOME_SYNTHESIS_OF_PIPS_AT_THE_PLASMA_MEMBRANE	REACTOME_SYNTHESIS_OF_PIPS_AT_THE_PLASMA_MEMBRANE	30	0.27845624	1.1148992	0.24748491	0.86497843	1.0	2365	tags=13%, list=12%, signal=15%
CHEOK_RESPONSE_TO_MERCAPTOPURINE_AND_LD_MTX_DN	CHEOK_RESPONSE_TO_MERCAPTOPURINE_AND_LD_MTX_DN	21	-0.33130684	-1.3363726	0.078470826	0.484242	1.0	2772	tags=29%, list=14%, signal=33%		STOSSI_RESPONSE_TO_ESTRADIOL	STOSSI_RESPONSE_TO_ESTRADIOL	49	0.27686206	1.1146114	0.24593496	0.86439115	1.0	3641	tags=27%, list=18%, signal=32%
TSENG_ADIPOGENIC_POTENTIAL_DN	TSENG_ADIPOGENIC_POTENTIAL_DN	46	-0.31651947	-1.3355553	0.0	0.48582664	1.0	3592	tags=24%, list=18%, signal=29%		CHEMELLO_SOLEUS_VS_EDL_MYOFIBERS_UP	CHEMELLO_SOLEUS_VS_EDL_MYOFIBERS_UP	34	0.3534414	1.1142038	0.27416173	0.8636118	1.0	3887	tags=32%, list=19%, signal=40%
PID_HIF1_TFPATHWAY	PID_HIF1_TFPATHWAY	66	-0.31351376	-1.335009	0.04684318	0.4861891	1.0	2407	tags=21%, list=12%, signal=24%		REACTOME_OLFACTORY_SIGNALING_PATHWAY	REACTOME_OLFACTORY_SIGNALING_PATHWAY	289	0.29710063	1.1124852	0.28397566	0.8672284	1.0	3705	tags=32%, list=19%, signal=39%
GRUETZMANN_PANCREATIC_CANCER_DN	GRUETZMANN_PANCREATIC_CANCER_DN	199	-0.2486561	-1.3348234	0.01996008	0.48584595	1.0	3513	tags=22%, list=18%, signal=27%		BEGUM_TARGETS_OF_PAX3_FOXO1_FUSION_UP	BEGUM_TARGETS_OF_PAX3_FOXO1_FUSION_UP	58	0.26730365	1.111778	0.26494023	0.8674819	1.0	5331	tags=31%, list=27%, signal=42%
ELLWOOD_MYC_TARGETS_DN	ELLWOOD_MYC_TARGETS_DN	39	-0.34863204	-1.334587	0.06012024	0.48534745	1.0	5592	tags=38%, list=28%, signal=53%		BIOCARTA_DC_PATHWAY	BIOCARTA_DC_PATHWAY	21	0.3756904	1.1114302	0.30039525	0.8671894	1.0	3440	tags=24%, list=17%, signal=29%
REACTOME_PI_3K_CASCADE	REACTOME_PI_3K_CASCADE	54	-0.3045348	-1.3341799	0.088709675	0.4857561	1.0	2602	tags=19%, list=13%, signal=21%		PID_IL12_2PATHWAY	PID_IL12_2PATHWAY	62	0.26337698	1.1105394	0.33194155	0.86815774	1.0	3440	tags=23%, list=17%, signal=27%
HEDENFALK_BREAST_CANCER_HEREDITARY_VS_SPORADIC	HEDENFALK_BREAST_CANCER_HEREDITARY_VS_SPORADIC	49	-0.41524184	-1.3337551	0.13793103	0.4860429	1.0	4534	tags=37%, list=23%, signal=47%		TONKS_TARGETS_OF_RUNX1_RUNX1T1_FUSION_HSC_DN	TONKS_TARGETS_OF_RUNX1_RUNX1T1_FUSION_HSC_DN	182	0.23086956	1.1093154	0.23387097	0.8704218	1.0	4024	tags=23%, list=20%, signal=28%
PID_TNF_PATHWAY	PID_TNF_PATHWAY	46	-0.3315203	-1.3325473	0.08130081	0.4887423	1.0	6318	tags=37%, list=32%, signal=54%		CHANDRAN_METASTASIS_DN	CHANDRAN_METASTASIS_DN	294	0.19689554	1.1088092	0.17425743	0.8704822	1.0	1799	tags=11%, list=9%, signal=11%
SMITH_TERT_TARGETS_DN	SMITH_TERT_TARGETS_DN	87	-0.31514263	-1.3325442	0.08401639	0.48780325	1.0	3630	tags=25%, list=18%, signal=31%		MARSON_FOXP3_TARGETS_DN	MARSON_FOXP3_TARGETS_DN	52	0.28014743	1.1074142	0.28484848	0.87310827	1.0	1476	tags=10%, list=7%, signal=10%
PLASARI_NFIC_TARGETS_BASAL_DN	PLASARI_NFIC_TARGETS_BASAL_DN	18	-0.42782542	-1.332379	0.103792414	0.4874659	1.0	2980	tags=28%, list=15%, signal=33%		DAVIES_MULTIPLE_MYELOMA_VS_MGUS_DN	DAVIES_MULTIPLE_MYELOMA_VS_MGUS_DN	27	0.28043783	1.1073091	0.2851638	0.8716586	1.0	3024	tags=22%, list=15%, signal=26%
KYNG_NORMAL_AGING_DN	KYNG_NORMAL_AGING_DN	29	-0.37656057	-1.3322291	0.09533469	0.48699024	1.0	2602	tags=31%, list=13%, signal=36%		POS_HISTAMINE_RESPONSE_NETWORK	POS_HISTAMINE_RESPONSE_NETWORK	32	0.26314908	1.1064533	0.23031496	0.8727701	1.0	1532	tags=16%, list=8%, signal=17%
VANDESLUIS_COMMD1_TARGETS_GROUP_2_UP	VANDESLUIS_COMMD1_TARGETS_GROUP_2_UP	15	-0.49463204	-1.3314769	0.06666667	0.4880553	1.0	2994	tags=40%, list=15%, signal=47%		KEGG_TYPE_II_DIABETES_MELLITUS	KEGG_TYPE_II_DIABETES_MELLITUS	46	0.29823712	1.1060386	0.2989899	0.8723508	1.0	3983	tags=22%, list=20%, signal=27%
EBAUER_TARGETS_OF_PAX3_FOXO1_FUSION_DN	EBAUER_TARGETS_OF_PAX3_FOXO1_FUSION_DN	47	-0.2932158	-1.3304851	0.047034767	0.48953888	1.0	4506	tags=30%, list=23%, signal=38%		LANDEMAINE_LUNG_METASTASIS	LANDEMAINE_LUNG_METASTASIS	21	0.3725234	1.1057937	0.37864077	0.871545	1.0	1284	tags=19%, list=6%, signal=20%
PID_P75_NTR_PATHWAY	PID_P75_NTR_PATHWAY	69	-0.29391822	-1.3302307	22	0.48949677	1.0	3201	tags=23%, list=16%, signal=28%		MEISSNER_NPC_HCP_WITH_H3K27ME3	MEISSNER_NPC_HCP_WITH_H3K27ME3	79	0.32459143	1.105754	294	0.86994433	1.0	4682	tags=39%, list=23%, signal=51%
BOYLAN_MULTIPLE_MYELOMA_D_CLUSTER_UP	BOYLAN_MULTIPLE_MYELOMA_D_CLUSTER_UP	26	-0.36595786	-1.3299942	0.0	0.48924747	1.0	5357	tags=54%, list=27%, signal=73%		REACTOME_3_UTR_MEDIATED_TRANSLATIONAL_REGULATION	REACTOME_3_UTR_MEDIATED_TRANSLATIONAL_REGULATION	103	0.36466753	1.1054962	0.3195266	0.8690194	1.0	5532	tags=38%, list=28%, signal=52%
UDAYAKUMAR_MED1_TARGETS_UP	UDAYAKUMAR_MED1_TARGETS_UP	133	-0.3310021	-1.3298798	0.15991902	0.48878232	1.0	3615	tags=25%, list=18%, signal=30%		PID_BCR_5PATHWAY	PID_BCR_5PATHWAY	65	0.23165438	1.1041725	0.29083666	0.8711974	1.0	5359	tags=25%, list=27%, signal=34%
LEI_HOXC8_TARGETS_DN	LEI_HOXC8_TARGETS_DN	17	-0.47110382	-1.3289734	0.2413793	0.49124765	1.0	4395	tags=29%, list=22%, signal=38%		MCBRYAN_PUBERTAL_BREAST_3_4WK_UP	MCBRYAN_PUBERTAL_BREAST_3_4WK_UP	213	0.19912614	1.099613	0.25201613	0.8853104	1.0	4714	tags=24%, list=24%, signal=32%
WILLERT_WNT_SIGNALING	WILLERT_WNT_SIGNALING	22	-0.4547532	-1.3289225	0.100616015	0.49055067	1.0	3605	tags=36%, list=18%, signal=44%		REACTOME_ACTIVATED_POINT_MUTANTS_OF_FGFR2	REACTOME_ACTIVATED_POINT_MUTANTS_OF_FGFR2	16	0.47568738	1.0993655	0.2955975	0.8844989	1.0	2785	tags=38%, list=14%, signal=44%
ZHAN_MULTIPLE_MYELOMA_CD1_UP	ZHAN_MULTIPLE_MYELOMA_CD1_UP	44	-0.35332894	-1.3287592	0.070993915	0.4899574	1.0	2451	tags=27%, list=12%, signal=31%		REACTOME_GLUCOSE_TRANSPORT	REACTOME_GLUCOSE_TRANSPORT	37	0.3198464	1.0992833	0.36472946	0.88304776	1.0	1896	tags=16%, list=9%, signal=18%
SCHAEFFER_PROSTATE_DEVELOPMENT_48HR_DN	SCHAEFFER_PROSTATE_DEVELOPMENT_48HR_DN	421	-0.24256495	-1.32872	0.07723577	0.48919892	1.0	3609	tags=20%, list=18%, signal=24%		NABA_CORE_MATRISOME	NABA_CORE_MATRISOME	267	0.2661277	1.0975206	0.2616633	0.8871931	1.0	3548	tags=23%, list=18%, signal=28%
GYORFFY_MITOXANTRONE_RESISTANCE	GYORFFY_MITOXANTRONE_RESISTANCE	53	-0.32106778	-1.3279544	0.034615386	0.49031514	1.0	5747	tags=40%, list=29%, signal=55%		BIOCARTA_ARF_PATHWAY	BIOCARTA_ARF_PATHWAY	17	0.29431105	1.0966755	0.29504952	0.88845974	1.0	7815	tags=47%, list=39%, signal=77%
GROSS_HYPOXIA_VIA_HIF1A_DN	GROSS_HYPOXIA_VIA_HIF1A_DN	110	-0.26952294	-1.3274206	0.077405855	0.49108112	1.0	3237	tags=24%, list=16%, signal=28%		KEGG_RNA_POLYMERASE	KEGG_RNA_POLYMERASE	27	0.35630184	1.096425	0.3139535	0.8876323	1.0	7438	tags=56%, list=37%, signal=88%
BIOCARTA_MEF2D_PATHWAY	BIOCARTA_MEF2D_PATHWAY	18	-0.48807982	-1.3238559	0.13426854	0.4987635	1.0	5350	tags=44%, list=27%, signal=61%		REACTOME_PEPTIDE_CHAIN_ELONGATION	REACTOME_PEPTIDE_CHAIN_ELONGATION	84	0.4015018	1.0960287	0.33858266	0.88695276	1.0	5532	tags=40%, list=28%, signal=56%
KLEIN_PRIMARY_EFFUSION_LYMPHOMA_DN	KLEIN_PRIMARY_EFFUSION_LYMPHOMA_DN	58	-0.32295564	-1.3237333	0.066797644	0.49842516	1.0	2189	tags=19%, list=11%, signal=21%		TOMIDA_METASTASIS_DN	TOMIDA_METASTASIS_DN	18	0.30139112	1.0946046	0.36514524	0.88976794	1.0	3950	tags=33%, list=20%, signal=42%
REACTOME_ACTIVATED_AMPK_STIMULATES_FATTY_ACID_OXIDATION_IN_MUSCLE	REACTOME_ACTIVATED_AMPK_STIMULATES_FATTY_ACID_OXIDATION_IN_MUSCLE	17	-0.43818545	-1.3229566	0.15705766	0.49974868	1.0	4135	tags=29%, list=21%, signal=37%		DARWICHE_SKIN_TUMOR_PROMOTER_DN	DARWICHE_SKIN_TUMOR_PROMOTER_DN	179	0.21218416	1.0940263	0.18837675	0.8903888	1.0	3978	tags=22%, list=20%, signal=28%
TONKS_TARGETS_OF_RUNX1_RUNX1T1_FUSION_GRANULOCYTE_UP	TONKS_TARGETS_OF_RUNX1_RUNX1T1_FUSION_GRANULOCYTE_UP	52	-0.3245918	-1.3227854	0.09867173	0.49946773	1.0	4323	tags=35%, list=22%, signal=44%		MULLIGHAN_NPM1_MUTATED_SIGNATURE_2_DN	MULLIGHAN_NPM1_MUTATED_SIGNATURE_2_DN	75	0.2266511	1.0940142	0.17786561	0.8887511	1.0	2719	tags=13%, list=14%, signal=15%
STAMBOLSKY_TARGETS_OF_MUTATED_TP53_UP	STAMBOLSKY_TARGETS_OF_MUTATED_TP53_UP	49	-0.35718942	-1.3227345	0.027833002	0.4987847	1.0	1964	tags=14%, list=10%, signal=16%		KEGG_ETHER_LIPID_METABOLISM	KEGG_ETHER_LIPID_METABOLISM	31	0.31017607	1.0934737	0.32040817	0.88878596	1.0	4918	tags=29%, list=25%, signal=38%
ZWANG_EGF_PERSISTENTLY_UP	ZWANG_EGF_PERSISTENTLY_UP	31	-0.36049056	-1.3223454	0.17193677	0.49922395	1.0	1728	tags=16%, list=9%, signal=18%		GOBERT_CORE_OLIGODENDROCYTE_DIFFERENTIATION	GOBERT_CORE_OLIGODENDROCYTE_DIFFERENTIATION	40	0.29652843	1.0933048	0.26680243	0.8877253	1.0	939	tags=13%, list=5%, signal=13%
KUMAR_TARGETS_OF_MLL_AF9_FUSION	KUMAR_TARGETS_OF_MLL_AF9_FUSION	393	-0.22367468	-1.3222249	0.0	0.49856046	1.0	4687	tags=27%, list=23%, signal=35%		YUAN_ZNF143_PARTNERS	YUAN_ZNF143_PARTNERS	22	0.34255028	1.0920863	308	0.890899	1.0	623	tags=9%, list=3%, signal=9%
KYNG_WERNER_SYNDROM_UP	KYNG_WERNER_SYNDROM_UP	18	-0.5137877	-1.3222243	0.118236475	0.4976405	1.0	4108	tags=61%, list=21%, signal=77%		REACTOME_MAPK_TARGETS_NUCLEAR_EVENTS_MEDIATED_BY_MAP_KINASES	REACTOME_MAPK_TARGETS_NUCLEAR_EVENTS_MEDIATED_BY_MAP_KINASES	30	0.29221648	1.0918471	0.28793773	0.8900801	1.0	2028	tags=17%, list=10%, signal=19%
KOKKINAKIS_METHIONINE_DEPRIVATION_96HR_DN	KOKKINAKIS_METHIONINE_DEPRIVATION_96HR_DN	74	-0.32061043	-1.322203	0.05788423	0.4967241	1.0	5787	tags=42%, list=29%, signal=59%		REACTOME_L1CAM_INTERACTIONS	REACTOME_L1CAM_INTERACTIONS	83	0.25631446	1.0916727	0.310559	0.8889213	1.0	4028	tags=18%, list=20%, signal=23%
RICKMAN_HEAD_AND_NECK_CANCER_C	RICKMAN_HEAD_AND_NECK_CANCER_C	97	-0.29881895	-1.3201367	0.119760476	0.502115	1.0	4389	tags=34%, list=22%, signal=43%		PID_ECADHERIN_KERATINOCYTE_PATHWAY	PID_ECADHERIN_KERATINOCYTE_PATHWAY	21	0.31825393	1.0916244	0.28235295	0.88760096	1.0	1009	tags=10%, list=5%, signal=10%
WEBER_METHYLATED_HCP_IN_SPERM_UP	WEBER_METHYLATED_HCP_IN_SPERM_UP	20	-0.42206597	-1.3189346	0.11201629	0.504602	1.0	3659	tags=35%, list=18%, signal=43%		BRUINS_UVC_RESPONSE_VIA_TP53_GROUP_C	BRUINS_UVC_RESPONSE_VIA_TP53_GROUP_C	90	0.23154952	1.0912281	0.36489153	0.88715523	1.0	5850	tags=30%, list=29%, signal=42%
YANAGIHARA_ESX1_TARGETS	YANAGIHARA_ESX1_TARGETS	29	-0.5477477	-1.3179305	0.14897959	0.50665456	1.0	3295	tags=24%, list=16%, signal=29%		REACTOME_NONSENSE_MEDIATED_DECAY_ENHANCED_BY_THE_EXON_JUNCTION_COMPLEX	REACTOME_NONSENSE_MEDIATED_DECAY_ENHANCED_BY_THE_EXON_JUNCTION_COMPLEX	103	0.35847974	1.091211	0.3096647	0.88551044	1.0	5532	tags=38%, list=28%, signal=52%
OXFORD_RALA_OR_RALB_TARGETS_DN	OXFORD_RALA_OR_RALB_TARGETS_DN	24	-0.39575183	-1.3177232	0.11530815	0.50624967	1.0	6864	tags=46%, list=34%, signal=70%		HOQUE_METHYLATED_IN_CANCER	HOQUE_METHYLATED_IN_CANCER	56	0.26572204	1.0911375	0.34221312	0.88403714	1.0	4710	tags=27%, list=24%, signal=35%
SCHAEFFER_PROSTATE_DEVELOPMENT_6HR_UP	SCHAEFFER_PROSTATE_DEVELOPMENT_6HR_UP	172	-0.37194994	-1.3176515	0.071278825	0.505424	1.0	5088	tags=39%, list=25%, signal=52%		WEIGEL_OXIDATIVE_STRESS_RESPONSE	WEIGEL_OXIDATIVE_STRESS_RESPONSE	35	0.28334287	1.0907264	0.29218107	0.8836418	1.0	5331	tags=29%, list=27%, signal=39%
ROVERSI_GLIOMA_LOH_REGIONS	ROVERSI_GLIOMA_LOH_REGIONS	44	-0.37024498	-1.3175682	0.10873786	0.50472385	1.0	3471	tags=30%, list=17%, signal=36%		KEGG_VASCULAR_SMOOTH_MUSCLE_CONTRACTION	KEGG_VASCULAR_SMOOTH_MUSCLE_CONTRACTION	112	0.24065793	1.0907158	0.27326733	0.88204026	1.0	5008	tags=27%, list=25%, signal=36%
CASTELLANO_NRAS_TARGETS_UP	CASTELLANO_NRAS_TARGETS_UP	66	-0.32439148	-1.3175117	0.116935484	0.5039374	1.0	3765	tags=29%, list=19%, signal=35%		REACTOME_G_PROTEIN_BETA_GAMMA_SIGNALLING	REACTOME_G_PROTEIN_BETA_GAMMA_SIGNALLING	27	0.32528198	1.0906368	0.24698795	0.8805346	1.0	4094	tags=33%, list=20%, signal=42%
SCIBETTA_KDM5B_TARGETS_UP	SCIBETTA_KDM5B_TARGETS_UP	19	-0.3887286	-1.3171637	0.046747968	0.5039512	1.0	3446	tags=37%, list=17%, signal=44%		LEE_LIVER_CANCER	LEE_LIVER_CANCER	47	0.33723888	1.0904814	0.4194831	0.87925065	1.0	4820	tags=40%, list=24%, signal=53%
HENDRICKS_SMARCA4_TARGETS_DN	HENDRICKS_SMARCA4_TARGETS_DN	48	-0.31736958	-1.3171121	0.13279678	0.5031812	1.0	1677	tags=17%, list=8%, signal=18%		KYNG_ENVIRONMENTAL_STRESS_RESPONSE_NOT_BY_4NQO_IN_WS	KYNG_ENVIRONMENTAL_STRESS_RESPONSE_NOT_BY_4NQO_IN_WS	39	0.23906855	1.0891621	0.23238096	0.8822104	1.0	2721	tags=15%, list=14%, signal=18%
HASLINGER_B_CLL_WITH_6Q21_DELETION	HASLINGER_B_CLL_WITH_6Q21_DELETION	18	-0.40853024	-1.3170086	0.13292433	0.50246716	1.0	4198	tags=39%, list=21%, signal=49%		PID_RHODOPSIN_PATHWAY	PID_RHODOPSIN_PATHWAY	24	0.34191158	1.0888547	0.2804878	0.8816238	1.0	5470	tags=46%, list=27%, signal=63%
ACEVEDO_FGFR1_TARGETS_IN_PROSTATE_CANCER_MODEL_DN	ACEVEDO_FGFR1_TARGETS_IN_PROSTATE_CANCER_MODEL_DN	298	-0.28449884	-1.3167926	0.053784862	0.502114	1.0	2519	tags=20%, list=13%, signal=23%		KEGG_ALLOGRAFT_REJECTION	KEGG_ALLOGRAFT_REJECTION	35	0.3256284	1.0884348	0.3257732	0.8812498	1.0	4208	tags=23%, list=21%, signal=29%
REACTOME_CYTOSOLIC_TRNA_AMINOACYLATION	REACTOME_CYTOSOLIC_TRNA_AMINOACYLATION	24	-0.39223397	-1.3167219	0.16938776	0.5014253	1.0	4989	tags=58%, list=25%, signal=78%		TERAO_AOX4_TARGETS_SKIN_UP	TERAO_AOX4_TARGETS_SKIN_UP	38	0.3167705	1.088281	0.31752577	0.88038355	1.0	2569	tags=18%, list=13%, signal=21%
BOYLAN_MULTIPLE_MYELOMA_C_DN	BOYLAN_MULTIPLE_MYELOMA_C_DN	54	-0.38596278	-1.3165812	0.14285715	0.5012026	1.0	4279	tags=39%, list=21%, signal=49%		SEITZ_NEOPLASTIC_TRANSFORMATION_BY_8P_DELETION_UP	SEITZ_NEOPLASTIC_TRANSFORMATION_BY_8P_DELETION_UP	71	0.2646475	1.0881414	0.38445807	0.8791985	1.0	2339	tags=20%, list=12%, signal=22%
CHIBA_RESPONSE_TO_TSA_DN	CHIBA_RESPONSE_TO_TSA_DN	23	-0.4928445	-1.3165444	0.12757201	0.50035995	1.0	3099	tags=35%, list=16%, signal=41%		PID_PDGFRA_PATHWAY	PID_PDGFRA_PATHWAY	22	0.36266586	1.0877028	0.37821782	0.87858254	1.0	2028	tags=14%, list=10%, signal=15%
SERVITJA_LIVER_HNF1A_TARGETS_UP	SERVITJA_LIVER_HNF1A_TARGETS_UP	130	-0.2682321	-1.3158503	0.0	0.50099295	1.0	3556	tags=24%, list=18%, signal=29%		REACTOME_A_TETRASACCHARIDE_LINKER_SEQUENCE_IS_REQUIRED_FOR_GAG_SYNTHESIS	REACTOME_A_TETRASACCHARIDE_LINKER_SEQUENCE_IS_REQUIRED_FOR_GAG_SYNTHESIS	25	0.35407984	1.0866643	0.37424546	0.8802046	1.0	4068	tags=28%, list=20%, signal=35%
BAE_BRCA1_TARGETS_DN	BAE_BRCA1_TARGETS_DN	32	-0.41382313	-1.3155317	0.049281314	0.5008126	1.0	3778	tags=28%, list=19%, signal=35%		YAUCH_HEDGEHOG_SIGNALING_PARACRINE_UP	YAUCH_HEDGEHOG_SIGNALING_PARACRINE_UP	143	0.22226596	1.0865767	404	0.87878215	1.0	2804	tags=15%, list=14%, signal=17%
PLASARI_TGFB1_SIGNALING_VIA_NFIC_10HR_UP	PLASARI_TGFB1_SIGNALING_VIA_NFIC_10HR_UP	53	-0.32734042	-1.3154991	0.0	0.5001208	1.0	5600	tags=40%, list=28%, signal=55%		DOANE_BREAST_CANCER_CLASSES_UP	DOANE_BREAST_CANCER_CLASSES_UP	67	0.2946591	1.0838803	0.3392857	0.8856951	1.0	2056	tags=15%, list=10%, signal=17%
BURTON_ADIPOGENESIS_6	BURTON_ADIPOGENESIS_6	189	-0.27164388	-1.3154731	0.07014028	0.499288	1.0	6146	tags=39%, list=31%, signal=56%		REACTOME_PROSTACYCLIN_SIGNALLING_THROUGH_PROSTACYCLIN_RECEPTOR	REACTOME_PROSTACYCLIN_SIGNALLING_THROUGH_PROSTACYCLIN_RECEPTOR	18	0.35148975	1.0835603	0.3030303	0.8853974	1.0	4078	tags=39%, list=20%, signal=49%
REACTOME_SEMA4D_INDUCED_CELL_MIGRATION_AND_GROWTH_CONE_COLLAPSE	REACTOME_SEMA4D_INDUCED_CELL_MIGRATION_AND_GROWTH_CONE_COLLAPSE	24	-0.36012328	-1.3150375	0.06626506	0.4998473	1.0	6000	tags=42%, list=30%, signal=59%		MONNIER_POSTRADIATION_TUMOR_ESCAPE_UP	MONNIER_POSTRADIATION_TUMOR_ESCAPE_UP	381	0.23498091	1.0826485	0.29959515	0.886693	1.0	6713	tags=32%, list=34%, signal=48%
MORI_MATURE_B_LYMPHOCYTE_UP	MORI_MATURE_B_LYMPHOCYTE_UP	89	-0.26530945	-1.3145063	0.020325202	0.5006276	1.0	3046	tags=18%, list=15%, signal=21%		REACTOME_SIGNAL_AMPLIFICATION	REACTOME_SIGNAL_AMPLIFICATION	30	0.2992312	1.0825113	0.28024194	0.8855368	1.0	5103	tags=40%, list=26%, signal=54%
OSADA_ASCL1_TARGETS_DN	OSADA_ASCL1_TARGETS_DN	24	-0.37023562	-1.3141836	0.048484847	0.50037074	1.0	4443	tags=42%, list=22%, signal=54%		PID_MAPK_TRK_PATHWAY	PID_MAPK_TRK_PATHWAY	34	0.28209922	1.0823379	0.33005893	0.8844939	1.0	2028	tags=15%, list=10%, signal=16%
SESTO_RESPONSE_TO_UV_C7	SESTO_RESPONSE_TO_UV_C7	67	-0.30466264	-1.312835	0.04828974	0.5033868	1.0	3888	tags=25%, list=19%, signal=31%		BANDRES_RESPONSE_TO_CARMUSTIN_MGMT_48HR_DN	BANDRES_RESPONSE_TO_CARMUSTIN_MGMT_48HR_DN	159	0.29350346	1.0821207	376	0.88388926	1.0	4233	tags=26%, list=21%, signal=33%
BOYAULT_LIVER_CANCER_SUBCLASS_G6_UP	BOYAULT_LIVER_CANCER_SUBCLASS_G6_UP	62	-0.3046995	-1.3127245	0.10838446	0.5027515	1.0	2882	tags=24%, list=14%, signal=28%		NAKAYAMA_SOFT_TISSUE_TUMORS_PCA2_DN	NAKAYAMA_SOFT_TISSUE_TUMORS_PCA2_DN	80	0.30843896	1.0808821	0.45134574	0.88609976	1.0	5666	tags=33%, list=28%, signal=45%
SHIPP_DLBCL_CURED_VS_FATAL_DN	SHIPP_DLBCL_CURED_VS_FATAL_DN	45	-0.30850825	-1.3126628	0.092369474	0.5019434	1.0	2943	tags=20%, list=15%, signal=23%		DELLA_RESPONSE_TO_TSA_AND_BUTYRATE	DELLA_RESPONSE_TO_TSA_AND_BUTYRATE	21	0.307435	1.0803229	0.3109756	0.8861068	1.0	603	tags=10%, list=3%, signal=10%
INGRAM_SHH_TARGETS_UP	INGRAM_SHH_TARGETS_UP	123	-0.26605877	-1.3125014	0.0	0.50149757	1.0	4108	tags=26%, list=21%, signal=33%		KIM_GASTRIC_CANCER_CHEMOSENSITIVITY	KIM_GASTRIC_CANCER_CHEMOSENSITIVITY	98	0.28304458	1.0801002	0.3498965	0.8853998	1.0	6961	tags=40%, list=35%, signal=61%
PIONTEK_PKD1_TARGETS_DN	PIONTEK_PKD1_TARGETS_DN	18	-0.4337557	-1.3124536	0.14579055	0.5007749	1.0	2409	tags=28%, list=12%, signal=32%		AMIT_SERUM_RESPONSE_20_MCF10A	AMIT_SERUM_RESPONSE_20_MCF10A	21	0.33082032	1.0800442	0.3319672	0.883993	1.0	3572	tags=29%, list=18%, signal=35%
REACTOME_DOWNSTREAM_SIGNALING_OF_ACTIVATED_FGFR	REACTOME_DOWNSTREAM_SIGNALING_OF_ACTIVATED_FGFR	97	-0.28101534	-1.3123906	0.040983606	0.5000042	1.0	2652	tags=21%, list=13%, signal=24%		KEGG_COMPLEMENT_AND_COAGULATION_CASCADES	KEGG_COMPLEMENT_AND_COAGULATION_CASCADES	67	0.29816246	1.078955	0.306163	0.8862744	1.0	6522	tags=40%, list=33%, signal=60%
KEGG_ADIPOCYTOKINE_SIGNALING_PATHWAY	KEGG_ADIPOCYTOKINE_SIGNALING_PATHWAY	66	-0.32880703	-1.3118057	0.16500995	0.5006046	1.0	4336	tags=26%, list=22%, signal=33%		COLDREN_GEFITINIB_RESISTANCE_DN	COLDREN_GEFITINIB_RESISTANCE_DN	221	0.19909683	1.0785772	0.25609756	0.8858705	1.0	3808	tags=19%, list=19%, signal=24%
PID_CD40_PATHWAY	PID_CD40_PATHWAY	31	-0.34298274	-1.3116677	0.14230019	0.50002897	1.0	3115	tags=26%, list=16%, signal=31%		BHAT_ESR1_TARGETS_VIA_AKT1_UP	BHAT_ESR1_TARGETS_VIA_AKT1_UP	275	0.25827977	1.0782685	0.39795917	0.8852286	1.0	5137	tags=30%, list=26%, signal=40%
DANG_REGULATED_BY_MYC_DN	DANG_REGULATED_BY_MYC_DN	249	-0.25606725	-1.3114473	0.018595042	0.49983415	1.0	4392	tags=25%, list=22%, signal=32%		MEISSNER_NPC_HCP_WITH_H3K4ME2	MEISSNER_NPC_HCP_WITH_H3K4ME2	475	0.21775894	1.0780464	0.2749004	0.88428015	1.0	5054	tags=27%, list=25%, signal=35%
MASSARWEH_TAMOXIFEN_RESISTANCE_DN	MASSARWEH_TAMOXIFEN_RESISTANCE_DN	239	-0.27035895	-1.3113576	0.071287125	0.49926156	1.0	4309	tags=28%, list=22%, signal=35%		PEDERSEN_METASTASIS_BY_ERBB2_ISOFORM_1	PEDERSEN_METASTASIS_BY_ERBB2_ISOFORM_1	46	0.29354697	1.0777739	0.34406438	0.8837467	1.0	3650	tags=28%, list=18%, signal=34%
RAMPON_ENRICHED_LEARNING_ENVIRONMENT_EARLY_UP	RAMPON_ENRICHED_LEARNING_ENVIRONMENT_EARLY_UP	15	-0.39123031	-1.3105357	0.09072978	0.5003438	1.0	6408	tags=47%, list=32%, signal=69%		OHGUCHI_LIVER_HNF4A_TARGETS_DN	OHGUCHI_LIVER_HNF4A_TARGETS_DN	143	0.25672367	1.0776099	0.30425963	0.882702	1.0	4137	tags=24%, list=21%, signal=31%
GAUSSMANN_MLL_AF4_FUSION_TARGETS_E_DN	GAUSSMANN_MLL_AF4_FUSION_TARGETS_E_DN	22	-0.32231975	-1.3099856	0.08416834	0.50121623	1.0	4449	tags=36%, list=22%, signal=47%		NABA_COLLAGENS	NABA_COLLAGENS	43	0.2840377	1.077453	0.34774068	0.8814988	1.0	3648	tags=26%, list=18%, signal=31%
DORN_ADENOVIRUS_INFECTION_12HR_UP	DORN_ADENOVIRUS_INFECTION_12HR_UP	29	-0.3827509	-1.3099602	0.1045082	0.5004742	1.0	3646	tags=34%, list=18%, signal=42%		REACTOME_CHEMOKINE_RECEPTORS_BIND_CHEMOKINES	REACTOME_CHEMOKINE_RECEPTORS_BIND_CHEMOKINES	51	0.31748325	1.077128	0.29411766	0.8809276	1.0	2727	tags=25%, list=14%, signal=29%
NIELSEN_GIST_AND_SYNOVIAL_SARCOMA_DN	NIELSEN_GIST_AND_SYNOVIAL_SARCOMA_DN	20	-0.4295191	-1.309871	0.18145162	0.49991462	1.0	2547	tags=30%, list=13%, signal=34%		AFFAR_YY1_TARGETS_UP	AFFAR_YY1_TARGETS_UP	210	0.22420058	1.0767431	0.26346153	0.8810087	1.0	3711	tags=19%, list=19%, signal=23%
COLIN_PILOCYTIC_ASTROCYTOMA_VS_GLIOBLASTOMA_DN	COLIN_PILOCYTIC_ASTROCYTOMA_VS_GLIOBLASTOMA_DN	28	-0.4127598	-1.3090692	0.22267206	0.50134116	1.0	6052	tags=46%, list=30%, signal=66%		REACTOME_PRE_NOTCH_PROCESSING_IN_GOLGI	REACTOME_PRE_NOTCH_PROCESSING_IN_GOLGI	16	0.35310733	1.0765117	322	0.88011587	1.0	1152	tags=13%, list=6%, signal=13%
KEGG_TOLL_LIKE_RECEPTOR_SIGNALING_PATHWAY	KEGG_TOLL_LIKE_RECEPTOR_SIGNALING_PATHWAY	98	-0.2973869	-1.3086708	0.019646365	0.5017758	1.0	3753	tags=29%, list=19%, signal=35%		SESTO_RESPONSE_TO_UV_C4	SESTO_RESPONSE_TO_UV_C4	19	0.28115386	1.0759559	0.33052632	0.88019675	1.0	99	tags=5%, list=0%, signal=5%
YU_MYC_TARGETS_UP	YU_MYC_TARGETS_UP	41	-0.4973344	-1.3086362	0.10788382	0.5009846	1.0	3279	tags=29%, list=16%, signal=35%		GOUYER_TATI_TARGETS_DN	GOUYER_TATI_TARGETS_DN	16	0.43629378	1.0758134	0.36645964	0.8792522	1.0	4679	tags=63%, list=23%, signal=82%
BIOCARTA_CK1_PATHWAY	BIOCARTA_CK1_PATHWAY	17	-0.39232975	-1.3085693	0.108949415	0.5002746	1.0	4694	tags=29%, list=23%, signal=38%		LEE_LIVER_CANCER_MYC_TGFA_DN	LEE_LIVER_CANCER_MYC_TGFA_DN	64	0.25183988	1.0753123	0.265625	0.8795717	1.0	3369	tags=22%, list=17%, signal=26%
FURUKAWA_DUSP6_TARGETS_PCI35_UP	FURUKAWA_DUSP6_TARGETS_PCI35_UP	73	-0.35708532	-1.30782	0.22244489	0.5017126	1.0	4397	tags=33%, list=22%, signal=42%		RIZ_ERYTHROID_DIFFERENTIATION_APOBEC2	RIZ_ERYTHROID_DIFFERENTIATION_APOBEC2	27	0.34381637	1.0745806	0.39337474	0.880432	1.0	4361	tags=30%, list=22%, signal=38%
HU_GENOTOXIN_ACTION_DIRECT_VS_INDIRECT_24HR	HU_GENOTOXIN_ACTION_DIRECT_VS_INDIRECT_24HR	53	-0.31883726	-1.3076848	0.1437247	0.5010459	1.0	3683	tags=26%, list=18%, signal=32%		MARKS_ACETYLATED_NON_HISTONE_PROTEINS	MARKS_ACETYLATED_NON_HISTONE_PROTEINS	15	0.35918275	1.0742295	0.31931165	0.87989104	1.0	1486	tags=13%, list=7%, signal=14%
LANDIS_ERBB2_BREAST_TUMORS_324_UP	LANDIS_ERBB2_BREAST_TUMORS_324_UP	148	-0.27218285	-1.307331	0.029411765	0.5012258	1.0	4907	tags=31%, list=25%, signal=41%		AMIT_EGF_RESPONSE_120_MCF10A	AMIT_EGF_RESPONSE_120_MCF10A	43	0.26598835	1.0738192	0.24	0.8793375	1.0	6403	tags=42%, list=32%, signal=61%
PID_TAP63_PATHWAY	PID_TAP63_PATHWAY	54	-0.29903573	-1.305741	0.062626265	0.5045055	1.0	2818	tags=24%, list=14%, signal=28%		KEGG_OLFACTORY_TRANSDUCTION	KEGG_OLFACTORY_TRANSDUCTION	357	0.2806161	1.0732591	0.3204868	0.87964165	1.0	3705	tags=29%, list=19%, signal=35%
STAMBOLSKY_TARGETS_OF_MUTATED_TP53_DN	STAMBOLSKY_TARGETS_OF_MUTATED_TP53_DN	50	-0.37485096	-1.3054687	0.16833667	0.50440145	1.0	3515	tags=30%, list=18%, signal=36%		WEST_ADRENOCORTICAL_CARCINOMA_VS_ADENOMA_DN	WEST_ADRENOCORTICAL_CARCINOMA_VS_ADENOMA_DN	23	0.3299356	1.07316	0.29504952	0.8784918	1.0	6220	tags=39%, list=31%, signal=57%
ST_TUMOR_NECROSIS_FACTOR_PATHWAY	ST_TUMOR_NECROSIS_FACTOR_PATHWAY	28	-0.34420717	-1.3050326	0.14056225	0.50456494	1.0	4769	tags=29%, list=24%, signal=37%		REACTOME_TRANSPORT_OF_INORGANIC_CATIONS_ANIONS_AND_AMINO_ACIDS_OLIGOPEPTIDES	REACTOME_TRANSPORT_OF_INORGANIC_CATIONS_ANIONS_AND_AMINO_ACIDS_OLIGOPEPTIDES	92	0.24316242	1.0723536	0.31557378	0.8798029	1.0	4954	tags=28%, list=25%, signal=37%
REACTOME_MITOTIC_PROMETAPHASE	REACTOME_MITOTIC_PROMETAPHASE	86	-0.42958063	-1.3041321	0.18089432	0.50620174	1.0	5250	tags=44%, list=26%, signal=60%		BARRIER_CANCER_RELAPSE_NORMAL_SAMPLE_UP	BARRIER_CANCER_RELAPSE_NORMAL_SAMPLE_UP	30	0.28821227	1.0718565	0.24693878	0.8796027	1.0	3890	tags=23%, list=19%, signal=29%
REACTOME_ACTIVATION_OF_CHAPERONE_GENES_BY_XBP1S	REACTOME_ACTIVATION_OF_CHAPERONE_GENES_BY_XBP1S	43	-0.3322259	-1.3038796	0.14928426	0.50619555	1.0	3336	tags=23%, list=17%, signal=28%		ST_GRANULE_CELL_SURVIVAL_PATHWAY	ST_GRANULE_CELL_SURVIVAL_PATHWAY	27	0.27091953	1.0714892	0.30784315	0.87925595	1.0	2340	tags=15%, list=12%, signal=17%
OUELLET_OVARIAN_CANCER_INVASIVE_VS_LMP_UP	OUELLET_OVARIAN_CANCER_INVASIVE_VS_LMP_UP	116	-0.39103004	-1.3011934	0.060240965	0.5131333	1.0	4632	tags=29%, list=23%, signal=38%		SMID_BREAST_CANCER_RELAPSE_IN_PLEURA_DN	SMID_BREAST_CANCER_RELAPSE_IN_PLEURA_DN	24	0.35199156	1.0709984	0.3647541	0.8793548	1.0	4322	tags=38%, list=22%, signal=48%
WANG_RESPONSE_TO_FORSKOLIN_UP	WANG_RESPONSE_TO_FORSKOLIN_UP	22	-0.36910984	-1.3010472	0.0625	0.5126143	1.0	2117	tags=23%, list=11%, signal=25%		MA_PITUITARY_FETAL_VS_ADULT_UP	MA_PITUITARY_FETAL_VS_ADULT_UP	28	0.27355674	1.0709759	0.35445544	0.87789273	1.0	5092	tags=32%, list=25%, signal=43%
YEGNASUBRAMANIAN_PROSTATE_CANCER	YEGNASUBRAMANIAN_PROSTATE_CANCER	118	-0.32887533	-1.3007296	0.09936575	0.5128138	1.0	3802	tags=31%, list=19%, signal=37%		MAHAJAN_RESPONSE_TO_IL1A_UP	MAHAJAN_RESPONSE_TO_IL1A_UP	80	0.2741222	1.0709383	0.41497976	0.8765279	1.0	3167	tags=21%, list=16%, signal=25%
CORRE_MULTIPLE_MYELOMA_UP	CORRE_MULTIPLE_MYELOMA_UP	64	-0.29264754	-1.3005487	0.14403293	0.5125158	1.0	4874	tags=39%, list=24%, signal=51%		REACTOME_NEUROTRANSMITTER_RECEPTOR_BINDING_AND_DOWNSTREAM_TRANSMISSION_IN_THE_POSTSYNAPTIC_CELL	REACTOME_NEUROTRANSMITTER_RECEPTOR_BINDING_AND_DOWNSTREAM_TRANSMISSION_IN_THE_POSTSYNAPTIC_CELL	132	0.26425377	1.0704904	0.3415133	0.8763881	1.0	4681	tags=28%, list=23%, signal=36%
REACTOME_PYRUVATE_METABOLISM	REACTOME_PYRUVATE_METABOLISM	18	-0.5019684	-1.3004384	0.14699793	0.5120178	1.0	4237	tags=44%, list=21%, signal=56%		RAMALHO_STEMNESS_DN	RAMALHO_STEMNESS_DN	72	0.2452821	1.0701977	0.24643585	0.87607884	1.0	4900	tags=22%, list=25%, signal=29%
PID_INTEGRIN_CS_PATHWAY	PID_INTEGRIN_CS_PATHWAY	26	-0.33739612	-1.2997226	124	0.51331085	1.0	5627	tags=46%, list=28%, signal=64%		SMID_BREAST_CANCER_ERBB2_UP	SMID_BREAST_CANCER_ERBB2_UP	140	0.23055777	1.0698804	0.3825911	0.87561285	1.0	5150	tags=26%, list=26%, signal=34%
REACTOME_SIGNALING_BY_FGFR	REACTOME_SIGNALING_BY_FGFR	108	-0.27897462	-1.29937	0.045454547	0.513448	1.0	2652	tags=20%, list=13%, signal=23%		STEARMAN_TUMOR_FIELD_EFFECT_UP	STEARMAN_TUMOR_FIELD_EFFECT_UP	34	0.28983387	1.069505	352	0.8751416	1.0	1952	tags=15%, list=10%, signal=16%
JUBAN_TARGETS_OF_SPI1_AND_FLI1_UP	JUBAN_TARGETS_OF_SPI1_AND_FLI1_UP	109	-0.2323042	-1.2991163	0.0	0.5132422	1.0	2776	tags=15%, list=14%, signal=17%		REACTOME_INFLUENZA_VIRAL_RNA_TRANSCRIPTION_AND_REPLICATION	REACTOME_INFLUENZA_VIRAL_RNA_TRANSCRIPTION_AND_REPLICATION	100	0.36301163	1.0689378	0.37278107	0.87546796	1.0	5532	tags=38%, list=28%, signal=52%
NIELSEN_SYNOVIAL_SARCOMA_UP	NIELSEN_SYNOVIAL_SARCOMA_UP	18	-0.40014824	-1.2989007	0.105050504	0.5130263	1.0	687	tags=17%, list=3%, signal=17%		KEGG_HEMATOPOIETIC_CELL_LINEAGE	KEGG_HEMATOPOIETIC_CELL_LINEAGE	85	0.24517873	1.0686548	0.3319672	0.8748139	1.0	5018	tags=26%, list=25%, signal=34%
BOQUEST_STEM_CELL_UP	BOQUEST_STEM_CELL_UP	256	-0.26035297	-1.2986519	0.14368932	0.5127725	1.0	3579	tags=24%, list=18%, signal=29%		LIU_PROSTATE_CANCER_DN	LIU_PROSTATE_CANCER_DN	464	0.20660153	1.0682462	0.27620968	0.8747043	1.0	3923	tags=19%, list=20%, signal=23%
REACTOME_AMINO_ACID_TRANSPORT_ACROSS_THE_PLASMA_MEMBRANE	REACTOME_AMINO_ACID_TRANSPORT_ACROSS_THE_PLASMA_MEMBRANE	31	-0.35305157	-1.2982231	0.06986028	0.51295185	1.0	5808	tags=42%, list=29%, signal=59%		ACEVEDO_LIVER_CANCER_WITH_H3K27ME3_UP	ACEVEDO_LIVER_CANCER_WITH_H3K27ME3_UP	269	0.21596459	1.0681237	0.39468303	0.87353635	1.0	4323	tags=24%, list=22%, signal=30%
BOYLAN_MULTIPLE_MYELOMA_D_UP	BOYLAN_MULTIPLE_MYELOMA_D_UP	88	-0.29459628	-1.2977861	0.07910751	0.51352084	1.0	4734	tags=32%, list=24%, signal=42%		FLECHNER_BIOPSY_KIDNEY_TRANSPLANT_REJECTED_VS_OK_UP	FLECHNER_BIOPSY_KIDNEY_TRANSPLANT_REJECTED_VS_OK_UP	87	0.24186943	1.0672385	0.38509318	0.8747524	1.0	3129	tags=22%, list=16%, signal=26%
OUELLET_CULTURED_OVARIAN_CANCER_INVASIVE_VS_LMP_UP	OUELLET_CULTURED_OVARIAN_CANCER_INVASIVE_VS_LMP_UP	67	-0.3070122	-1.29774	0.060728744	0.51270753	1.0	5234	tags=39%, list=26%, signal=52%		FARMER_BREAST_CANCER_CLUSTER_1	FARMER_BREAST_CANCER_CLUSTER_1	42	0.31136248	1.066287	0.34313726	0.87635213	1.0	2360	tags=21%, list=12%, signal=24%
BIOCARTA_IL22BP_PATHWAY	BIOCARTA_IL22BP_PATHWAY	16	-0.43818852	-1.2975965	0.01953125	0.51226276	1.0	4970	tags=38%, list=25%, signal=50%		DASU_IL6_SIGNALING_SCAR_UP	DASU_IL6_SIGNALING_SCAR_UP	30	0.2910832	1.0661371	0.34008098	0.8753377	1.0	2834	tags=17%, list=14%, signal=19%
GROSS_ELK3_TARGETS_DN	GROSS_ELK3_TARGETS_DN	32	-0.3428155	-1.2968819	0.0945674	0.51308084	1.0	3079	tags=31%, list=15%, signal=37%		DARWICHE_PAPILLOMA_PROGRESSION_RISK	DARWICHE_PAPILLOMA_PROGRESSION_RISK	71	0.24026887	1.0649686	0.3148515	0.87762225	1.0	4495	tags=25%, list=22%, signal=33%
PACHER_TARGETS_OF_IGF1_AND_IGF2_UP	PACHER_TARGETS_OF_IGF1_AND_IGF2_UP	35	-0.3629738	-1.296763	0.11680328	0.51254123	1.0	3446	tags=26%, list=17%, signal=31%		CHYLA_CBFA2T3_TARGETS_DN	CHYLA_CBFA2T3_TARGETS_DN	228	0.21083474	1.0645127	0.2988048	0.87768984	1.0	5119	tags=25%, list=26%, signal=33%
GENTILE_UV_RESPONSE_CLUSTER_D9	GENTILE_UV_RESPONSE_CLUSTER_D9	24	-0.45015213	-1.2967457	0.15737052	0.5118329	1.0	2943	tags=29%, list=15%, signal=34%		BROWNE_HCMV_INFECTION_4HR_DN	BROWNE_HCMV_INFECTION_4HR_DN	246	0.19540025	1.0642428	0.26086956	0.8768512	1.0	4949	tags=23%, list=25%, signal=30%
REACTOME_HOMOLOGOUS_RECOMBINATION_REPAIR_OF_REPLICATION_INDEPENDENT_DOUBLE_STRAND_BREAKS	REACTOME_HOMOLOGOUS_RECOMBINATION_REPAIR_OF_REPLICATION_INDEPENDENT_DOUBLE_STRAND_BREAKS	16	-0.50080186	-1.2961837	0.13305613	0.51261604	1.0	5804	tags=56%, list=29%, signal=79%		WHITEHURST_PACLITAXEL_SENSITIVITY	WHITEHURST_PACLITAXEL_SENSITIVITY	38	0.27259114	1.0641569	0.3957115	0.8755882	1.0	4357	tags=26%, list=22%, signal=34%
SHI_SPARC_TARGETS_UP	SHI_SPARC_TARGETS_UP	23	-0.36263493	-1.2957793	0.08418891	0.51289815	1.0	3985	tags=35%, list=20%, signal=43%		VANDESLUIS_COMMD1_TARGETS_GROUP_3_UP	VANDESLUIS_COMMD1_TARGETS_GROUP_3_UP	86	0.2803021	1.0639689	0.33333334	0.87473154	1.0	3273	tags=26%, list=16%, signal=30%
BIOCARTA_IGF1R_PATHWAY	BIOCARTA_IGF1R_PATHWAY	23	-0.38802508	-1.2957443	0.12426036	0.5120879	1.0	3883	tags=22%, list=19%, signal=27%		GAUSSMANN_MLL_AF4_FUSION_TARGETS_G_UP	GAUSSMANN_MLL_AF4_FUSION_TARGETS_G_UP	223	0.19306521	1.0639619	0.32454363	0.87330616	1.0	3019	tags=13%, list=15%, signal=16%
DAIRKEE_TERT_TARGETS_DN	DAIRKEE_TERT_TARGETS_DN	115	-0.31636623	-1.2957282	96	0.51125306	1.0	2982	tags=23%, list=15%, signal=26%		MIKKELSEN_ES_ICP_WITH_H3K4ME3_AND_H3K27ME3	MIKKELSEN_ES_ICP_WITH_H3K4ME3_AND_H3K27ME3	133	0.27591953	1.0637072	0.40438247	0.8727814	1.0	3167	tags=20%, list=16%, signal=24%
REACTOME_BOTULINUM_NEUROTOXICITY	REACTOME_BOTULINUM_NEUROTOXICITY	17	-0.40367556	-1.2955787	0.080912866	0.5107297	1.0	1292	tags=18%, list=6%, signal=19%		MCLACHLAN_DENTAL_CARIES_DN	MCLACHLAN_DENTAL_CARIES_DN	80	0.23688376	1.0634196	0.3687375	0.8723293	1.0	2180	tags=14%, list=11%, signal=15%
TERAO_AOX4_TARGETS_HG_UP	TERAO_AOX4_TARGETS_HG_UP	25	-0.35594612	-1.2952329	0.06938776	0.5109589	1.0	4356	tags=28%, list=22%, signal=36%		BIOCARTA_ALK_PATHWAY	BIOCARTA_ALK_PATHWAY	37	0.23304792	1.061933	0.24901186	0.87544537	1.0	5213	tags=30%, list=26%, signal=40%
HUANG_GATA2_TARGETS_DN	HUANG_GATA2_TARGETS_DN	66	-0.30749786	-1.2951585	0.11515152	0.5105244	1.0	4623	tags=27%, list=23%, signal=35%		REACTOME_GABA_SYNTHESIS_RELEASE_REUPTAKE_AND_DEGRADATION	REACTOME_GABA_SYNTHESIS_RELEASE_REUPTAKE_AND_DEGRADATION	17	0.31879628	1.0618585	0.32991803	0.8742619	1.0	580	tags=12%, list=3%, signal=12%
WENG_POR_DOSAGE	WENG_POR_DOSAGE	19	-0.41016132	-1.2950095	0.15430862	0.5101504	1.0	1266	tags=16%, list=6%, signal=17%		SHIN_B_CELL_LYMPHOMA_CLUSTER_8	SHIN_B_CELL_LYMPHOMA_CLUSTER_8	36	0.28122514	1.061514	0.32515338	0.87392724	1.0	1062	tags=11%, list=5%, signal=12%
MARTORIATI_MDM4_TARGETS_NEUROEPITHELIUM_UP	MARTORIATI_MDM4_TARGETS_NEUROEPITHELIUM_UP	162	-0.2466901	-1.2949553	0.01996008	0.5093864	1.0	3127	tags=22%, list=16%, signal=25%		HOEBEKE_LYMPHOID_STEM_CELL_DN	HOEBEKE_LYMPHOID_STEM_CELL_DN	86	0.23255672	1.0614276	0.27911645	0.8726273	1.0	3690	tags=20%, list=18%, signal=24%
BAE_BRCA1_TARGETS_UP	BAE_BRCA1_TARGETS_UP	73	-0.26965868	-1.2944533	0.0741483	0.50999886	1.0	2237	tags=19%, list=11%, signal=22%		ROSS_AML_WITH_AML1_ETO_FUSION	ROSS_AML_WITH_AML1_ETO_FUSION	75	0.2357868	1.0613763	0.40688258	0.8713596	1.0	4191	tags=25%, list=21%, signal=32%
REACTOME_TCR_SIGNALING	REACTOME_TCR_SIGNALING	49	-0.32657143	-1.2942537	0.055776894	0.5094533	1.0	3188	tags=22%, list=16%, signal=27%		BROWNE_HCMV_INFECTION_2HR_DN	BROWNE_HCMV_INFECTION_2HR_DN	48	0.26585364	1.0613595	0.30487806	0.86994904	1.0	3597	tags=23%, list=18%, signal=28%
MITSIADES_RESPONSE_TO_APLIDIN_UP	MITSIADES_RESPONSE_TO_APLIDIN_UP	422	-0.26454654	-1.2941151	0.0	0.5089329	1.0	4172	tags=27%, list=21%, signal=33%		GUO_HEX_TARGETS_DN	GUO_HEX_TARGETS_DN	60	0.24371845	1.0609843	0.38235295	0.86978316	1.0	2971	tags=17%, list=15%, signal=20%
FINETTI_BREAST_CANCER_KINOME_GREEN	FINETTI_BREAST_CANCER_KINOME_GREEN	16	-0.36314306	-1.2933719	0.063917525	0.5098718	1.0	414	tags=13%, list=2%, signal=13%		DAZARD_UV_RESPONSE_CLUSTER_G24	DAZARD_UV_RESPONSE_CLUSTER_G24	26	0.34139058	1.0605769	0.33730158	0.8699564	1.0	4063	tags=27%, list=20%, signal=34%
TIEN_INTESTINE_PROBIOTICS_6HR_DN	TIEN_INTESTINE_PROBIOTICS_6HR_DN	161	-0.31088045	-1.2928984	0.09832636	0.51048833	1.0	4922	tags=32%, list=25%, signal=42%		GALLUZZI_PREVENT_MITOCHONDIAL_PERMEABILIZATION	GALLUZZI_PREVENT_MITOCHONDIAL_PERMEABILIZATION	22	0.32888862	1.0601999	0.398773	0.86973244	1.0	6727	tags=45%, list=34%, signal=68%
SHAFFER_IRF4_TARGETS_IN_ACTIVATED_B_LYMPHOCYTE	SHAFFER_IRF4_TARGETS_IN_ACTIVATED_B_LYMPHOCYTE	77	-0.33961022	-1.2926795	0.17255718	0.510338	1.0	4992	tags=42%, list=25%, signal=55%		DELYS_THYROID_CANCER_UP	DELYS_THYROID_CANCER_UP	434	0.20191917	1.059997	0.34808853	0.8689684	1.0	4871	tags=24%, list=24%, signal=31%
PLASARI_TGFB1_TARGETS_10HR_DN	PLASARI_TGFB1_TARGETS_10HR_DN	242	-0.30896348	-1.291766	0.09561753	0.51176685	1.0	4580	tags=32%, list=23%, signal=41%		NAKAJIMA_MAST_CELL	NAKAJIMA_MAST_CELL	46	0.3088147	1.059455	0.39478958	0.8691185	1.0	3996	tags=30%, list=20%, signal=38%
BIOCARTA_WNT_PATHWAY	BIOCARTA_WNT_PATHWAY	26	-0.39007807	-1.2916201	0.10224949	0.5113054	1.0	6191	tags=42%, list=31%, signal=61%		BILD_HRAS_ONCOGENIC_SIGNATURE	BILD_HRAS_ONCOGENIC_SIGNATURE	252	0.20616218	1.0592462	0.36831683	0.86833924	1.0	4976	tags=25%, list=25%, signal=33%
WANG_RESPONSE_TO_BEXAROTENE_DN	WANG_RESPONSE_TO_BEXAROTENE_DN	29	-0.3619512	-1.2903368	0.1	0.5139915	1.0	2640	tags=21%, list=13%, signal=24%		LIM_MAMMARY_STEM_CELL_UP	LIM_MAMMARY_STEM_CELL_UP	476	0.18034591	1.0583773	0.30181086	0.86957264	1.0	4147	tags=19%, list=21%, signal=24%
REACTOME_ACTIVATED_TLR4_SIGNALLING	REACTOME_ACTIVATED_TLR4_SIGNALLING	89	-0.26245522	-1.2895609	0.11392405	0.5157072	1.0	3768	tags=24%, list=19%, signal=29%		RICKMAN_HEAD_AND_NECK_CANCER_F	RICKMAN_HEAD_AND_NECK_CANCER_F	54	0.2667574	1.0577646	0.3392857	0.8700134	1.0	4519	tags=28%, list=23%, signal=36%
MIYAGAWA_TARGETS_OF_EWSR1_ETS_FUSIONS_UP	MIYAGAWA_TARGETS_OF_EWSR1_ETS_FUSIONS_UP	249	-0.25845757	-1.2888689	0.052837573	0.51644987	1.0	4114	tags=27%, list=21%, signal=34%		MCMURRAY_TP53_HRAS_COOPERATION_RESPONSE_UP	MCMURRAY_TP53_HRAS_COOPERATION_RESPONSE_UP	26	0.2653516	1.0569932	0.3384913	0.8711419	1.0	5238	tags=38%, list=26%, signal=52%
HOLLMANN_APOPTOSIS_VIA_CD40_UP	HOLLMANN_APOPTOSIS_VIA_CD40_UP	194	-0.2585065	-1.2888634	0.0480167	0.51569563	1.0	5314	tags=31%, list=27%, signal=42%		TONKS_TARGETS_OF_RUNX1_RUNX1T1_FUSION_SUSTAINED_IN_GRANULOCYTE_UP	TONKS_TARGETS_OF_RUNX1_RUNX1T1_FUSION_SUSTAINED_IN_GRANULOCYTE_UP	15	0.28938374	1.0569111	0.33401638	0.8700773	1.0	4170	tags=27%, list=21%, signal=34%
REACTOME_DOUBLE_STRAND_BREAK_REPAIR	REACTOME_DOUBLE_STRAND_BREAK_REPAIR	22	-0.5136987	-1.2885273	0.13305613	0.5161135	1.0	5804	tags=55%, list=29%, signal=77%		BILD_MYC_ONCOGENIC_SIGNATURE	BILD_MYC_ONCOGENIC_SIGNATURE	195	0.21434708	1.0568426	0.30769232	0.8688883	1.0	4713	tags=25%, list=24%, signal=33%
GINESTIER_BREAST_CANCER_ZNF217_AMPLIFIED_UP	GINESTIER_BREAST_CANCER_ZNF217_AMPLIFIED_UP	75	-0.4084503	-1.2885138	0.1889117	0.51532376	1.0	5346	tags=33%, list=27%, signal=45%		PECE_MAMMARY_STEM_CELL_UP	PECE_MAMMARY_STEM_CELL_UP	134	0.28675053	1.0568236	0.39637828	0.86753	1.0	5671	tags=34%, list=28%, signal=48%
LABBE_WNT3A_TARGETS_UP	LABBE_WNT3A_TARGETS_UP	110	-0.28196883	-1.2884296	0.07569721	0.51461244	1.0	4132	tags=27%, list=21%, signal=34%		REACTOME_AXON_GUIDANCE	REACTOME_AXON_GUIDANCE	239	0.21049291	1.0565852	0.36734694	0.86697215	1.0	3548	tags=15%, list=18%, signal=18%
KIM_RESPONSE_TO_TSA_AND_DECITABINE_UP	KIM_RESPONSE_TO_TSA_AND_DECITABINE_UP	126	-0.2839679	-1.2880006	166	0.5149002	1.0	2594	tags=20%, list=13%, signal=23%		SERVITJA_ISLET_HNF1A_TARGETS_DN	SERVITJA_ISLET_HNF1A_TARGETS_DN	106	0.24673675	1.0564314	0.32277226	0.86614174	1.0	3379	tags=20%, list=17%, signal=24%
NIELSEN_GIST	NIELSEN_GIST	96	-0.29276806	-1.2869809	0.06431536	0.51683635	1.0	3944	tags=22%, list=20%, signal=27%		STEARMAN_LUNG_CANCER_EARLY_VS_LATE_DN	STEARMAN_LUNG_CANCER_EARLY_VS_LATE_DN	59	0.2674394	1.0559974	0.28742516	0.8662669	1.0	2853	tags=19%, list=14%, signal=22%
CREIGHTON_AKT1_SIGNALING_VIA_MTOR_DN	CREIGHTON_AKT1_SIGNALING_VIA_MTOR_DN	22	-0.46214297	-1.2868596	0.20355731	0.5161805	1.0	4269	tags=41%, list=21%, signal=52%		BIOCARTA_BCR_PATHWAY	BIOCARTA_BCR_PATHWAY	34	0.2718857	1.055596	0.3095723	0.8662906	1.0	5571	tags=26%, list=28%, signal=37%
BOCHKIS_FOXA2_TARGETS	BOCHKIS_FOXA2_TARGETS	421	-0.22920159	-1.2864773	0.0	0.51628524	1.0	4128	tags=24%, list=21%, signal=30%		KEGG_CALCIUM_SIGNALING_PATHWAY	KEGG_CALCIUM_SIGNALING_PATHWAY	175	0.23259544	1.0555775	0.38104838	0.86498696	1.0	3410	tags=18%, list=17%, signal=22%
MORI_LARGE_PRE_BII_LYMPHOCYTE_DN	MORI_LARGE_PRE_BII_LYMPHOCYTE_DN	57	-0.3010248	-1.2864352	0.08467742	0.51561457	1.0	2481	tags=19%, list=12%, signal=22%		CROMER_METASTASIS_DN	CROMER_METASTASIS_DN	79	0.2657779	1.0554479	0.402834	0.8639216	1.0	6675	tags=41%, list=33%, signal=61%
KEGG_PROTEIN_EXPORT	KEGG_PROTEIN_EXPORT	23	-0.43766135	-1.2863317	0.23991935	0.51511693	1.0	5214	tags=43%, list=26%, signal=59%		GHANDHI_DIRECT_IRRADIATION_DN	GHANDHI_DIRECT_IRRADIATION_DN	33	0.30049723	1.055223	0.42941177	0.86331755	1.0	2758	tags=21%, list=14%, signal=25%
BECKER_TAMOXIFEN_RESISTANCE_UP	BECKER_TAMOXIFEN_RESISTANCE_UP	50	-0.3753429	-1.286276	0.22727273	0.5144552	1.0	3529	tags=38%, list=18%, signal=46%		VANDESLUIS_COMMD1_TARGETS_GROUP_3_DN	VANDESLUIS_COMMD1_TARGETS_GROUP_3_DN	38	0.34183162	1.0548341	0.3553719	0.86322165	1.0	4282	tags=34%, list=21%, signal=43%
DORN_ADENOVIRUS_INFECTION_48HR_DN	DORN_ADENOVIRUS_INFECTION_48HR_DN	40	-0.33571148	-1.2857819	0.1244898	0.5149855	1.0	3046	tags=28%, list=15%, signal=32%		LEE_DOUBLE_POLAR_THYMOCYTE	LEE_DOUBLE_POLAR_THYMOCYTE	25	0.28295848	1.0545532	0.39215687	0.86274064	1.0	5809	tags=44%, list=29%, signal=62%
KARAKAS_TGFB1_SIGNALING	KARAKAS_TGFB1_SIGNALING	18	-0.3973511	-1.2855464	0.11983471	0.5148937	1.0	4669	tags=28%, list=23%, signal=36%		DACOSTA_UV_RESPONSE_VIA_ERCC3_XPCS_UP	DACOSTA_UV_RESPONSE_VIA_ERCC3_XPCS_UP	27	0.27950877	1.0539508	0.4008097	0.86339766	1.0	1582	tags=11%, list=8%, signal=12%
REACTOME_METAL_ION_SLC_TRANSPORTERS	REACTOME_METAL_ION_SLC_TRANSPORTERS	21	-0.3795719	-1.2855166	0.15212981	0.5140949	1.0	4557	tags=33%, list=23%, signal=43%		LI_CISPLATIN_RESISTANCE_UP	LI_CISPLATIN_RESISTANCE_UP	26	0.36663273	1.0529947	0.38133875	0.8650216	1.0	3362	tags=27%, list=17%, signal=32%
WANG_ADIPOGENIC_GENES_REPRESSED_BY_SIRT1	WANG_ADIPOGENIC_GENES_REPRESSED_BY_SIRT1	27	-0.37865102	-1.2854992	0.22736418	0.5133354	1.0	2450	tags=30%, list=12%, signal=34%		BARRIER_CANCER_RELAPSE_NORMAL_SAMPLE_DN	BARRIER_CANCER_RELAPSE_NORMAL_SAMPLE_DN	31	0.32665348	1.0528424	0.41020408	0.86409193	1.0	6219	tags=32%, list=31%, signal=47%
BROCKE_APOPTOSIS_REVERSED_BY_IL6	BROCKE_APOPTOSIS_REVERSED_BY_IL6	141	-0.33366218	-1.2851411	0.08979592	0.51341337	1.0	5343	tags=39%, list=27%, signal=53%		DARWICHE_SKIN_TUMOR_PROMOTER_UP	DARWICHE_SKIN_TUMOR_PROMOTER_UP	137	0.22674249	1.0527939	0.40292275	0.8628282	1.0	5351	tags=28%, list=27%, signal=39%
COATES_MACROPHAGE_M1_VS_M2_UP	COATES_MACROPHAGE_M1_VS_M2_UP	81	-0.26143923	-1.284924	0.084337346	0.5132252	1.0	4375	tags=35%, list=22%, signal=44%		REACTOME_METABOLISM_OF_CARBOHYDRATES	REACTOME_METABOLISM_OF_CARBOHYDRATES	230	0.1982155	1.0521758	0.39250493	0.86354154	1.0	3860	tags=17%, list=19%, signal=21%
NATSUME_RESPONSE_TO_INTERFERON_BETA_DN	NATSUME_RESPONSE_TO_INTERFERON_BETA_DN	51	-0.31167978	-1.2848749	0.072434604	0.5126141	1.0	4308	tags=25%, list=22%, signal=32%		KEGG_ECM_RECEPTOR_INTERACTION	KEGG_ECM_RECEPTOR_INTERACTION	83	0.2345341	1.0516614	0.35918367	0.8636835	1.0	3796	tags=19%, list=19%, signal=24%
VECCHI_GASTRIC_CANCER_ADVANCED_VS_EARLY_DN	VECCHI_GASTRIC_CANCER_ADVANCED_VS_EARLY_DN	130	-0.2816022	-1.2847724	124	0.51219296	1.0	3338	tags=23%, list=17%, signal=28%		XU_RESPONSE_TO_TRETINOIN_AND_NSC682994_UP	XU_RESPONSE_TO_TRETINOIN_AND_NSC682994_UP	17	0.36727723	1.051278	0.42178217	0.8634757	1.0	2617	tags=24%, list=13%, signal=27%
REACTOME_DOWNSTREAM_SIGNAL_TRANSDUCTION	REACTOME_DOWNSTREAM_SIGNAL_TRANSDUCTION	91	-0.2809754	-1.2846271	0.0998004	0.51182604	1.0	5130	tags=32%, list=26%, signal=43%		REACTOME_ACTIVATION_OF_BH3_ONLY_PROTEINS	REACTOME_ACTIVATION_OF_BH3_ONLY_PROTEINS	16	0.32719108	1.0506755	0.31944445	0.8640764	1.0	6293	tags=44%, list=31%, signal=64%
REACTOME_NFKB_AND_MAP_KINASES_ACTIVATION_MEDIATED_BY_TLR4_SIGNALING_REPERTOIRE	REACTOME_NFKB_AND_MAP_KINASES_ACTIVATION_MEDIATED_BY_TLR4_SIGNALING_REPERTOIRE	69	-0.28224832	-1.28448	0.048681542	0.511437	1.0	5389	tags=36%, list=27%, signal=49%		REACTOME_DEVELOPMENTAL_BIOLOGY	REACTOME_DEVELOPMENTAL_BIOLOGY	379	0.2026527	1.0497999	0.38367346	0.8653421	1.0	4103	tags=17%, list=21%, signal=21%
GREENBAUM_E2A_TARGETS_UP	GREENBAUM_E2A_TARGETS_UP	33	-0.4585869	-1.2844334	0.21242484	0.5107941	1.0	5771	tags=64%, list=29%, signal=89%		BROWNE_HCMV_INFECTION_1HR_UP	BROWNE_HCMV_INFECTION_1HR_UP	59	0.24569912	1.0497468	0.3210634	0.86414284	1.0	3600	tags=19%, list=18%, signal=23%
SHEPARD_BMYB_MORPHOLINO_DN	SHEPARD_BMYB_MORPHOLINO_DN	194	-0.24559759	-1.2830673	0.098790325	0.5138815	1.0	5056	tags=36%, list=25%, signal=47%		LASTOWSKA_NEUROBLASTOMA_COPY_NUMBER_UP	LASTOWSKA_NEUROBLASTOMA_COPY_NUMBER_UP	169	0.21915254	1.0492669	0.33079848	0.8642459	1.0	5959	tags=33%, list=30%, signal=46%
PID_TGFBR_PATHWAY	PID_TGFBR_PATHWAY	54	-0.34432128	-1.2830551	0.060851928	0.51309687	1.0	6583	tags=48%, list=33%, signal=72%		ZUCCHI_METASTASIS_DN	ZUCCHI_METASTASIS_DN	43	0.31066328	1.0492458	0.33199194	0.8629546	1.0	5865	tags=47%, list=29%, signal=66%
TOMLINS_METASTASIS_DN	TOMLINS_METASTASIS_DN	20	-0.37224182	-1.28293	0.16232465	0.51271445	1.0	2046	tags=25%, list=10%, signal=28%		AZARE_NEOPLASTIC_TRANSFORMATION_BY_STAT3_DN	AZARE_NEOPLASTIC_TRANSFORMATION_BY_STAT3_DN	17	0.32378238	1.0489781	0.27504912	0.86237955	1.0	899	tags=18%, list=4%, signal=18%
LEE_NEURAL_CREST_STEM_CELL_DN	LEE_NEURAL_CREST_STEM_CELL_DN	117	-0.27618358	-1.2821343	0.048780486	0.51443845	1.0	3502	tags=25%, list=18%, signal=30%		BOYLAN_MULTIPLE_MYELOMA_PCA1_UP	BOYLAN_MULTIPLE_MYELOMA_PCA1_UP	99	0.22856519	1.0480663	0.5276074	0.8632516	1.0	2076	tags=13%, list=10%, signal=15%
CREIGHTON_ENDOCRINE_THERAPY_RESISTANCE_1	CREIGHTON_ENDOCRINE_THERAPY_RESISTANCE_1	495	-0.26510814	-1.2813959	0.020491803	0.51572675	1.0	4841	tags=28%, list=24%, signal=37%		PURBEY_TARGETS_OF_CTBP1_NOT_SATB1_UP	PURBEY_TARGETS_OF_CTBP1_NOT_SATB1_UP	332	0.17232731	1.0471448	0.18627451	0.86470324	1.0	5830	tags=27%, list=29%, signal=37%
SHARMA_PILOCYTIC_ASTROCYTOMA_LOCATION_UP	SHARMA_PILOCYTIC_ASTROCYTOMA_LOCATION_UP	25	-0.47517645	-1.2809011	0.1846473	0.5162873	1.0	5278	tags=64%, list=26%, signal=87%		RIGGINS_TAMOXIFEN_RESISTANCE_UP	RIGGINS_TAMOXIFEN_RESISTANCE_UP	65	0.22120962	1.0469575	0.31237322	0.86375993	1.0	4815	tags=25%, list=24%, signal=32%
DELPUECH_FOXO3_TARGETS_UP	DELPUECH_FOXO3_TARGETS_UP	68	-0.34626728	-1.2808205	0.15841584	0.5157088	1.0	3375	tags=25%, list=17%, signal=30%		BIOCARTA_NO2IL12_PATHWAY	BIOCARTA_NO2IL12_PATHWAY	17	0.36719587	1.0465273	0.4507874	0.8636888	1.0	3440	tags=24%, list=17%, signal=28%
GENTILE_UV_RESPONSE_CLUSTER_D6	GENTILE_UV_RESPONSE_CLUSTER_D6	35	-0.44670588	-1.2803293	0.12576064	0.5165354	1.0	5836	tags=40%, list=29%, signal=56%		RAGHAVACHARI_PLATELET_SPECIFIC_GENES	RAGHAVACHARI_PLATELET_SPECIFIC_GENES	70	0.24923775	1.0465196	0.41025642	0.86235934	1.0	3799	tags=19%, list=19%, signal=23%
REACTOME_SMAD2_SMAD3_SMAD4_HETEROTRIMER_REGULATES_TRANSCRIPTION	REACTOME_SMAD2_SMAD3_SMAD4_HETEROTRIMER_REGULATES_TRANSCRIPTION	25	-0.37976074	-1.2801058	0.14700194	0.51635706	1.0	5450	tags=48%, list=27%, signal=66%		WOO_LIVER_CANCER_RECURRENCE_UP	WOO_LIVER_CANCER_RECURRENCE_UP	105	0.21734914	1.0464801	0.40748033	0.86117035	1.0	4141	tags=23%, list=21%, signal=29%
REACTOME_FACTORS_INVOLVED_IN_MEGAKARYOCYTE_DEVELOPMENT_AND_PLATELET_PRODUCTION	REACTOME_FACTORS_INVOLVED_IN_MEGAKARYOCYTE_DEVELOPMENT_AND_PLATELET_PRODUCTION	120	-0.28312665	-1.2787373	0.12704918	0.5191176	1.0	5545	tags=36%, list=28%, signal=49%		REACTOME_THROMBIN_SIGNALLING_THROUGH_PROTEINASE_ACTIVATED_RECEPTORS_PARS	REACTOME_THROMBIN_SIGNALLING_THROUGH_PROTEINASE_ACTIVATED_RECEPTORS_PARS	31	0.2802787	1.0463518	0.34516767	0.8603169	1.0	4419	tags=32%, list=22%, signal=41%
ZHAN_MULTIPLE_MYELOMA_CD1_AND_CD2_UP	ZHAN_MULTIPLE_MYELOMA_CD1_AND_CD2_UP	84	-0.33153766	-1.2782909	0.08467742	0.5197264	1.0	3125	tags=24%, list=16%, signal=28%		REACTOME_FRS2_MEDIATED_CASCADE	REACTOME_FRS2_MEDIATED_CASCADE	36	0.2858714	1.0460721	0.43813387	0.86005944	1.0	2785	tags=19%, list=14%, signal=23%
KEEN_RESPONSE_TO_ROSIGLITAZONE_DN	KEEN_RESPONSE_TO_ROSIGLITAZONE_DN	104	-0.28194118	-1.2782052	0.062374245	0.5192532	1.0	4271	tags=28%, list=21%, signal=35%		KEGG_RIBOFLAVIN_METABOLISM	KEGG_RIBOFLAVIN_METABOLISM	16	0.3454144	1.0449163	0.40562248	0.8616555	1.0	381	tags=13%, list=2%, signal=13%
SWEET_LUNG_CANCER_KRAS_UP	SWEET_LUNG_CANCER_KRAS_UP	478	-0.2385613	-1.2776161	0.06613226	0.5201781	1.0	4647	tags=29%, list=23%, signal=36%		GAL_LEUKEMIC_STEM_CELL_DN	GAL_LEUKEMIC_STEM_CELL_DN	235	0.2077263	1.0443689	0.38030887	0.8618863	1.0	4034	tags=18%, list=20%, signal=22%
DUAN_PRDM5_TARGETS	DUAN_PRDM5_TARGETS	76	-0.28362828	-1.2768327	0.1497006	0.5211747	1.0	2911	tags=18%, list=15%, signal=21%		BROWNE_HCMV_INFECTION_24HR_UP	BROWNE_HCMV_INFECTION_24HR_UP	146	0.2123509	1.0429964	0.33880904	0.86507106	1.0	5300	tags=29%, list=27%, signal=39%
PETROVA_ENDOTHELIUM_LYMPHATIC_VS_BLOOD_DN	PETROVA_ENDOTHELIUM_LYMPHATIC_VS_BLOOD_DN	162	-0.26186654	-1.2765757	0.028169014	0.5211431	1.0	4379	tags=28%, list=22%, signal=36%		LI_DCP2_BOUND_MRNA	LI_DCP2_BOUND_MRNA	85	0.36004493	1.0428356	0.3266533	0.8644786	1.0	5671	tags=42%, list=28%, signal=59%
CHICAS_RB1_TARGETS_GROWING	CHICAS_RB1_TARGETS_GROWING	237	-0.3370839	-1.2764647	0.18762887	0.52071595	1.0	5073	tags=36%, list=25%, signal=48%		ZHAN_EARLY_DIFFERENTIATION_GENES_DN	ZHAN_EARLY_DIFFERENTIATION_GENES_DN	42	0.2511267	1.0426044	0.29791668	0.8638687	1.0	3533	tags=19%, list=18%, signal=23%
HUMMERICH_BENIGN_SKIN_TUMOR_DN	HUMMERICH_BENIGN_SKIN_TUMOR_DN	18	-0.48587796	-1.2760538	0.1783567	0.5217172	1.0	3213	tags=33%, list=16%, signal=40%		KEGG_BASAL_TRANSCRIPTION_FACTORS	KEGG_BASAL_TRANSCRIPTION_FACTORS	33	0.2698859	1.0423123	0.43313372	0.8633839	1.0	6534	tags=36%, list=33%, signal=54%
SCHWAB_TARGETS_OF_BMYB_POLYMORPHIC_VARIANTS_DN	SCHWAB_TARGETS_OF_BMYB_POLYMORPHIC_VARIANTS_DN	17	-0.35933647	-1.2759306	0.17913386	0.5212919	1.0	432	tags=12%, list=2%, signal=12%		PID_PI3KCI_PATHWAY	PID_PI3KCI_PATHWAY	48	0.23324461	1.0416507	0.44668007	0.86390483	1.0	1603	tags=10%, list=8%, signal=11%
KYNG_RESPONSE_TO_H2O2_VIA_ERCC6_UP	KYNG_RESPONSE_TO_H2O2_VIA_ERCC6_UP	39	-0.31571192	-1.2748497	0.101626016	0.52335614	1.0	3370	tags=23%, list=17%, signal=28%		BIOCARTA_GATA3_PATHWAY	BIOCARTA_GATA3_PATHWAY	16	0.2882197	1.0407885	0.35051546	0.86522865	1.0	2279	tags=13%, list=11%, signal=14%
VALK_AML_CLUSTER_1	VALK_AML_CLUSTER_1	27	-0.39841944	-1.274783	0.17741935	0.5227999	1.0	1917	tags=19%, list=10%, signal=20%		KEGG_CHEMOKINE_SIGNALING_PATHWAY	KEGG_CHEMOKINE_SIGNALING_PATHWAY	179	0.21503219	1.0391867	0.35785288	0.86872154	1.0	4737	tags=24%, list=24%, signal=31%
HOFFMANN_IMMATURE_TO_MATURE_B_LYMPHOCYTE_UP	HOFFMANN_IMMATURE_TO_MATURE_B_LYMPHOCYTE_UP	42	-0.31666714	-1.2746296	0.07058824	0.52246964	1.0	2243	tags=19%, list=11%, signal=21%		OSWALD_HEMATOPOIETIC_STEM_CELL_IN_COLLAGEN_GEL_UP	OSWALD_HEMATOPOIETIC_STEM_CELL_IN_COLLAGEN_GEL_UP	228	0.19697233	1.0367906	0.38181818	0.8742051	1.0	5925	tags=31%, list=30%, signal=44%
MCBRYAN_PUBERTAL_BREAST_5_6WK_UP	MCBRYAN_PUBERTAL_BREAST_5_6WK_UP	115	-0.29115167	-1.2745348	0.05894309	0.521859	1.0	3673	tags=25%, list=18%, signal=31%		KEGG_MELANOMA	KEGG_MELANOMA	71	0.2458771	1.0359862	0.4218107	0.87502056	1.0	2855	tags=15%, list=14%, signal=18%
KIM_WT1_TARGETS_8HR_DN	KIM_WT1_TARGETS_8HR_DN	123	-0.26913688	-1.2735698	0.12934363	0.52359766	1.0	4365	tags=24%, list=22%, signal=30%		BONCI_TARGETS_OF_MIR15A_AND_MIR16_1	BONCI_TARGETS_OF_MIR15A_AND_MIR16_1	90	0.26360467	1.0356225	0.40438247	0.8747194	1.0	2517	tags=12%, list=13%, signal=14%
DORN_ADENOVIRUS_INFECTION_32HR_DN	DORN_ADENOVIRUS_INFECTION_32HR_DN	39	-0.34536242	-1.2722176	0.1391129	0.52672523	1.0	3646	tags=33%, list=18%, signal=41%		CONCANNON_APOPTOSIS_BY_EPOXOMICIN_UP	CONCANNON_APOPTOSIS_BY_EPOXOMICIN_UP	235	0.1901302	1.0347787	0.33264464	0.8756456	1.0	4915	tags=21%, list=25%, signal=27%
KIM_MYCN_AMPLIFICATION_TARGETS_DN	KIM_MYCN_AMPLIFICATION_TARGETS_DN	97	-0.35418418	-1.2717044	0.17886178	0.52712375	1.0	4784	tags=36%, list=24%, signal=47%		MEDINA_SMARCA4_TARGETS	MEDINA_SMARCA4_TARGETS	41	0.23305832	1.034383	0.35928145	0.87569636	1.0	3092	tags=15%, list=15%, signal=17%
MARTORIATI_MDM4_TARGETS_NEUROEPITHELIUM_DN	MARTORIATI_MDM4_TARGETS_NEUROEPITHELIUM_DN	158	-0.26869038	-1.271456	0.10784314	0.5269227	1.0	4226	tags=28%, list=21%, signal=35%		REACTOME_STRIATED_MUSCLE_CONTRACTION	REACTOME_STRIATED_MUSCLE_CONTRACTION	27	0.3370821	1.0340257	0.4413519	0.87558854	1.0	1371	tags=15%, list=7%, signal=16%
KAYO_AGING_MUSCLE_UP	KAYO_AGING_MUSCLE_UP	240	-0.21419765	-1.2708288	0.0	0.52783245	1.0	4766	tags=27%, list=24%, signal=35%		REACTOME_TERMINATION_OF_O_GLYCAN_BIOSYNTHESIS	REACTOME_TERMINATION_OF_O_GLYCAN_BIOSYNTHESIS	19	0.34681824	1.033271	0.39053255	0.876245	1.0	4634	tags=37%, list=23%, signal=48%
KAAB_HEART_ATRIUM_VS_VENTRICLE_DN	KAAB_HEART_ATRIUM_VS_VENTRICLE_DN	258	-0.269626	-1.2706344	0.08582834	0.52766407	1.0	4237	tags=28%, list=21%, signal=34%		ZEMBUTSU_SENSITIVITY_TO_NIMUSTINE	ZEMBUTSU_SENSITIVITY_TO_NIMUSTINE	17	0.32826877	1.0324026	0.4183267	0.87784445	1.0	3437	tags=29%, list=17%, signal=35%
REACTOME_PI3K_EVENTS_IN_ERBB2_SIGNALING	REACTOME_PI3K_EVENTS_IN_ERBB2_SIGNALING	42	-0.3107214	-1.2705562	0.1529175	0.52709347	1.0	4715	tags=26%, list=24%, signal=34%		REACTOME_OTHER_SEMAPHORIN_INTERACTIONS	REACTOME_OTHER_SEMAPHORIN_INTERACTIONS	15	0.37907064	1.0320446	0.41617358	0.8776901	1.0	3762	tags=27%, list=19%, signal=33%
WELCSH_BRCA1_TARGETS_UP	WELCSH_BRCA1_TARGETS_UP	196	-0.29746124	-1.2705429	0.10040161	0.52636176	1.0	3476	tags=22%, list=17%, signal=26%		HOFFMANN_IMMATURE_TO_MATURE_B_LYMPHOCYTE_DN	HOFFMANN_IMMATURE_TO_MATURE_B_LYMPHOCYTE_DN	50	0.31052202	1.0319955	472	0.8765009	1.0	2984	tags=22%, list=15%, signal=26%
NELSON_RESPONSE_TO_ANDROGEN_DN	NELSON_RESPONSE_TO_ANDROGEN_DN	18	-0.40712014	-1.2701583	0.1940594	0.52659196	1.0	5634	tags=39%, list=28%, signal=54%		MARIADASON_RESPONSE_TO_CURCUMIN_SULINDAC_7	MARIADASON_RESPONSE_TO_CURCUMIN_SULINDAC_7	18	0.32161945	1.0313857	0.4054054	0.8770975	1.0	7247	tags=39%, list=36%, signal=61%
HUANG_FOXA2_TARGETS_UP	HUANG_FOXA2_TARGETS_UP	45	-0.36010644	-1.2699976	0.13426854	0.52625257	1.0	3497	tags=29%, list=17%, signal=35%		SCHRAMM_INHBA_TARGETS_DN	SCHRAMM_INHBA_TARGETS_DN	24	0.33741808	1.0312952	0.36534446	0.8760444	1.0	5549	tags=38%, list=28%, signal=52%
ST_FAS_SIGNALING_PATHWAY	ST_FAS_SIGNALING_PATHWAY	63	-0.31994694	-1.2697293	0.18837675	0.5261415	1.0	3646	tags=24%, list=18%, signal=29%		KEGG_AMINO_SUGAR_AND_NUCLEOTIDE_SUGAR_METABOLISM	KEGG_AMINO_SUGAR_AND_NUCLEOTIDE_SUGAR_METABOLISM	44	0.257716	1.0312442	0.35433072	0.87494385	1.0	5055	tags=27%, list=25%, signal=36%
VARELA_ZMPSTE24_TARGETS_DN	VARELA_ZMPSTE24_TARGETS_DN	38	-0.31774822	-1.2696009	66	0.52567506	1.0	3030	tags=32%, list=15%, signal=37%		BENNETT_SYSTEMIC_LUPUS_ERYTHEMATOSUS	BENNETT_SYSTEMIC_LUPUS_ERYTHEMATOSUS	29	0.3422129	1.0303072	0.46044624	0.87633073	1.0	2623	tags=21%, list=13%, signal=24%
KEGG_N_GLYCAN_BIOSYNTHESIS	KEGG_N_GLYCAN_BIOSYNTHESIS	44	-0.38800576	-1.2693931	0.2289916	0.52555424	1.0	4604	tags=36%, list=23%, signal=47%		REACTOME_XENOBIOTICS	REACTOME_XENOBIOTICS	15	0.3592601	1.0302166	0.400818	0.8753473	1.0	4013	tags=40%, list=20%, signal=50%
KOKKINAKIS_METHIONINE_DEPRIVATION_48HR_DN	KOKKINAKIS_METHIONINE_DEPRIVATION_48HR_DN	63	-0.27738646	-1.2692637	0.100603625	0.5252736	1.0	3883	tags=21%, list=19%, signal=26%		KEGG_GLYCOLYSIS_GLUCONEOGENESIS	KEGG_GLYCOLYSIS_GLUCONEOGENESIS	62	0.2941242	1.0301484	0.3920792	0.8742131	1.0	1361	tags=13%, list=7%, signal=14%
WONG_ENDMETRIUM_CANCER_UP	WONG_ENDMETRIUM_CANCER_UP	25	-0.39177537	-1.2687505	0.18016194	0.52589947	1.0	2869	tags=28%, list=14%, signal=33%		KATSANOU_ELAVL1_TARGETS_UP	KATSANOU_ELAVL1_TARGETS_UP	168	0.21215348	1.0290639	0.37551022	0.8765881	1.0	5123	tags=29%, list=26%, signal=38%
LINDSTEDT_DENDRITIC_CELL_MATURATION_C	LINDSTEDT_DENDRITIC_CELL_MATURATION_C	68	-0.29685003	-1.2686857	0.06882591	0.52537	1.0	3513	tags=24%, list=18%, signal=28%		GENTILE_UV_LOW_DOSE_UP	GENTILE_UV_LOW_DOSE_UP	26	0.28186852	1.0282978	0.36382115	0.8769099	1.0	5421	tags=35%, list=27%, signal=47%
PID_KIT_PATHWAY	PID_KIT_PATHWAY	52	-0.31158316	-1.2678769	0.050403226	0.52734387	1.0	3883	tags=25%, list=19%, signal=31%		ODONNELL_TARGETS_OF_MYC_AND_TFRC_UP	ODONNELL_TARGETS_OF_MYC_AND_TFRC_UP	81	0.2546484	1.0279084	0.42505133	0.87687194	1.0	4299	tags=22%, list=22%, signal=28%
PUIFFE_INVASION_INHIBITED_BY_ASCITES_DN	PUIFFE_INVASION_INHIBITED_BY_ASCITES_DN	142	-0.36914557	-1.2677342	0.17444219	0.52681667	1.0	4682	tags=36%, list=23%, signal=47%		REACTOME_GLYCOSPHINGOLIPID_METABOLISM	REACTOME_GLYCOSPHINGOLIPID_METABOLISM	36	0.3314089	1.0279037	0.32520324	0.8756063	1.0	3511	tags=22%, list=18%, signal=27%
REACTOME_METABOLISM_OF_LIPIDS_AND_LIPOPROTEINS	REACTOME_METABOLISM_OF_LIPIDS_AND_LIPOPROTEINS	459	-0.26198995	-1.2669748	0.052941177	0.5281442	1.0	4213	tags=27%, list=21%, signal=33%		REACTOME_LIGAND_GATED_ION_CHANNEL_TRANSPORT	REACTOME_LIGAND_GATED_ION_CHANNEL_TRANSPORT	21	0.35504478	1.0269167	0.4317719	0.8775303	1.0	4681	tags=33%, list=23%, signal=43%
FARMER_BREAST_CANCER_BASAL_VS_LULMINAL	FARMER_BREAST_CANCER_BASAL_VS_LULMINAL	321	-0.2724954	-1.2667444	0.037815128	0.5281402	1.0	4360	tags=27%, list=22%, signal=34%		FUJII_YBX1_TARGETS_UP	FUJII_YBX1_TARGETS_UP	41	0.2666453	1.0267993	0.36454183	0.87654734	1.0	5935	tags=32%, list=30%, signal=45%
BOSCO_ALLERGEN_INDUCED_TH2_ASSOCIATED_MODULE	BOSCO_ALLERGEN_INDUCED_TH2_ASSOCIATED_MODULE	141	-0.23732916	-1.2663158	0.04474708	0.5286213	1.0	4128	tags=27%, list=21%, signal=34%		NIKOLSKY_BREAST_CANCER_17Q21_Q25_AMPLICON	NIKOLSKY_BREAST_CANCER_17Q21_Q25_AMPLICON	319	0.23156865	1.0262623	0.3798768	0.8766904	1.0	5851	tags=32%, list=29%, signal=45%
IVANOVA_HEMATOPOIESIS_STEM_CELL_SHORT_TERM	IVANOVA_HEMATOPOIESIS_STEM_CELL_SHORT_TERM	32	-0.33380204	-1.2659249	0.13530655	0.52887905	1.0	4451	tags=34%, list=22%, signal=44%		NAGASHIMA_NRG1_SIGNALING_UP	NAGASHIMA_NRG1_SIGNALING_UP	174	0.21338636	1.0260906	0.4078675	0.8758885	1.0	5461	tags=29%, list=27%, signal=40%
HELLEBREKERS_SILENCED_DURING_TUMOR_ANGIOGENESIS	HELLEBREKERS_SILENCED_DURING_TUMOR_ANGIOGENESIS	80	-0.28830677	-1.2645147	0.09626719	0.53152645	1.0	3669	tags=26%, list=18%, signal=32%		KLEIN_PRIMARY_EFFUSION_LYMPHOMA_UP	KLEIN_PRIMARY_EFFUSION_LYMPHOMA_UP	50	0.3228528	1.0258815	0.4550898	0.8751623	1.0	4785	tags=28%, list=24%, signal=37%
GRANDVAUX_IRF3_TARGETS_DN	GRANDVAUX_IRF3_TARGETS_DN	19	-0.378317	-1.2645112	0.14285715	0.5307988	1.0	4448	tags=42%, list=22%, signal=54%		NIELSEN_GIST_AND_SYNOVIAL_SARCOMA_UP	NIELSEN_GIST_AND_SYNOVIAL_SARCOMA_UP	20	0.34649372	1.0257192	0.36309522	0.87427413	1.0	2665	tags=20%, list=13%, signal=23%
YANG_BREAST_CANCER_ESR1_BULK_DN	YANG_BREAST_CANCER_ESR1_BULK_DN	23	-0.32186896	-1.2644626	0.08793456	0.5300863	1.0	4010	tags=30%, list=20%, signal=38%		PID_S1P_S1P3_PATHWAY	PID_S1P_S1P3_PATHWAY	29	0.26495484	1.025281	0.4898374	0.87405556	1.0	2024	tags=10%, list=10%, signal=11%
CHIARADONNA_NEOPLASTIC_TRANSFORMATION_KRAS_CDC25_DN	CHIARADONNA_NEOPLASTIC_TRANSFORMATION_KRAS_CDC25_DN	50	-0.29959625	-1.2640562	0.04897959	0.5304435	1.0	3944	tags=30%, list=20%, signal=37%		REACTOME_PRE_NOTCH_EXPRESSION_AND_PROCESSING	REACTOME_PRE_NOTCH_EXPRESSION_AND_PROCESSING	42	0.26778033	1.0239727	0.43737575	0.87643135	1.0	1509	tags=12%, list=8%, signal=13%
BIOCARTA_ATM_PATHWAY	BIOCARTA_ATM_PATHWAY	20	-0.37460095	-1.263598	0.15863454	0.530887	1.0	4669	tags=35%, list=23%, signal=46%		ZHAN_MULTIPLE_MYELOMA_CD2_DN	ZHAN_MULTIPLE_MYELOMA_CD2_DN	45	0.25676244	1.0236238	0.36398467	0.8761438	1.0	3559	tags=22%, list=18%, signal=27%
RORIE_TARGETS_OF_EWSR1_FLI1_FUSION_UP	RORIE_TARGETS_OF_EWSR1_FLI1_FUSION_UP	30	-0.36079186	-1.2633657	0.16633664	0.5308264	1.0	3062	tags=30%, list=15%, signal=35%		LIU_CDX2_TARGETS_UP	LIU_CDX2_TARGETS_UP	35	0.34822783	1.023415	0.5105042	0.87537277	1.0	5983	tags=51%, list=30%, signal=73%
REACTOME_PLATELET_CALCIUM_HOMEOSTASIS	REACTOME_PLATELET_CALCIUM_HOMEOSTASIS	16	-0.45596424	-1.2631044	0.105050504	0.5306057	1.0	3700	tags=44%, list=19%, signal=54%		REACTOME_RNA_POL_II_TRANSCRIPTION_PRE_INITIATION_AND_PROMOTER_OPENING	REACTOME_RNA_POL_II_TRANSCRIPTION_PRE_INITIATION_AND_PROMOTER_OPENING	38	0.27156872	1.0232301	0.46626985	0.8745179	1.0	2415	tags=13%, list=12%, signal=15%
PID_PS1_PATHWAY	PID_PS1_PATHWAY	46	-0.27592522	-1.2629514	0.12038835	0.5302495	1.0	2652	tags=20%, list=13%, signal=23%		NOUSHMEHR_GBM_SILENCED_BY_METHYLATION	NOUSHMEHR_GBM_SILENCED_BY_METHYLATION	50	0.22821453	1.0229088	0.48727983	0.8743721	1.0	3612	tags=22%, list=18%, signal=27%
IZADPANAH_STEM_CELL_ADIPOSE_VS_BONE_DN	IZADPANAH_STEM_CELL_ADIPOSE_VS_BONE_DN	107	-0.2813705	-1.2620455	0.08414873	0.5321324	1.0	3589	tags=26%, list=18%, signal=32%		ZHAN_V1_LATE_DIFFERENTIATION_GENES_UP	ZHAN_V1_LATE_DIFFERENTIATION_GENES_UP	32	0.243023	1.0212177	0.4625984	0.87843823	1.0	4501	tags=22%, list=23%, signal=28%
MORI_SMALL_PRE_BII_LYMPHOCYTE_DN	MORI_SMALL_PRE_BII_LYMPHOCYTE_DN	74	-0.31714463	-1.2618775	0.12778905	0.53176737	1.0	4246	tags=24%, list=21%, signal=31%		NABA_ECM_AFFILIATED	NABA_ECM_AFFILIATED	153	0.27217647	1.0198305	0.46107784	0.8811374	1.0	5106	tags=35%, list=26%, signal=46%
ZHANG_GATA6_TARGETS_DN	ZHANG_GATA6_TARGETS_DN	63	-0.30403197	-1.2618214	0.21001926	0.53116244	1.0	2334	tags=19%, list=12%, signal=21%		WANG_ESOPHAGUS_CANCER_VS_NORMAL_UP	WANG_ESOPHAGUS_CANCER_VS_NORMAL_UP	117	0.21630827	1.018646	0.45528457	0.8832769	1.0	6113	tags=30%, list=31%, signal=43%
RUTELLA_RESPONSE_TO_CSF2RB_AND_IL4_DN	RUTELLA_RESPONSE_TO_CSF2RB_AND_IL4_DN	308	-0.2429417	-1.2612513	0.15	0.53206986	1.0	4107	tags=24%, list=21%, signal=30%		LUI_TARGETS_OF_PAX8_PPARG_FUSION	LUI_TARGETS_OF_PAX8_PPARG_FUSION	33	0.28534558	1.0186391	0.38877755	0.8820315	1.0	5517	tags=30%, list=28%, signal=42%
BIOCARTA_PAR1_PATHWAY	BIOCARTA_PAR1_PATHWAY	37	-0.342632	-1.2607014	0.16334662	0.5331377	1.0	4033	tags=30%, list=20%, signal=37%		NIELSEN_LEIOMYOSARCOMA_CNN1_UP	NIELSEN_LEIOMYOSARCOMA_CNN1_UP	19	0.2919177	1.0168132	0.5031579	0.8860202	1.0	3683	tags=26%, list=18%, signal=32%
GAVIN_FOXP3_TARGETS_CLUSTER_P2	GAVIN_FOXP3_TARGETS_CLUSTER_P2	77	-0.26406252	-1.2604275	0.07438017	0.533124	1.0	3561	tags=25%, list=18%, signal=30%		ZHOU_INFLAMMATORY_RESPONSE_LIVE_UP	ZHOU_INFLAMMATORY_RESPONSE_LIVE_UP	440	0.17597455	1.0167938	0.37171718	0.8848553	1.0	3892	tags=18%, list=19%, signal=21%
WIERENGA_STAT5A_TARGETS_DN	WIERENGA_STAT5A_TARGETS_DN	201	-0.24876003	-1.2600008	0.13793103	0.53341544	1.0	2902	tags=20%, list=15%, signal=24%		REACTOME_HS_GAG_BIOSYNTHESIS	REACTOME_HS_GAG_BIOSYNTHESIS	29	0.27965453	1.0160731	0.45759368	0.885698	1.0	6753	tags=52%, list=34%, signal=78%
BOYAULT_LIVER_CANCER_SUBCLASS_G5_DN	BOYAULT_LIVER_CANCER_SUBCLASS_G5_DN	27	-0.41931048	-1.2596735	0.1614786	0.5337347	1.0	4338	tags=33%, list=22%, signal=43%		REACTOME_RNA_POL_III_TRANSCRIPTION	REACTOME_RNA_POL_III_TRANSCRIPTION	33	0.2895471	1.0156288	0.49804688	0.8856839	1.0	1872	tags=12%, list=9%, signal=13%
TORCHIA_TARGETS_OF_EWSR1_FLI1_FUSION_UP	TORCHIA_TARGETS_OF_EWSR1_FLI1_FUSION_UP	261	-0.24675076	-1.2589399	0.1021611	0.535621	1.0	3705	tags=25%, list=19%, signal=31%		WALLACE_JAK2_TARGETS_UP	WALLACE_JAK2_TARGETS_UP	25	0.39410737	1.0155933	0.4236948	0.88449365	1.0	7729	tags=56%, list=39%, signal=91%
KANG_AR_TARGETS_DN	KANG_AR_TARGETS_DN	19	-0.34235153	-1.2588729	0.07231405	0.53506577	1.0	5262	tags=47%, list=26%, signal=64%		REACTOME_FORMATION_OF_TRANSCRIPTION_COUPLED_NER_TC_NER_REPAIR_COMPLEX	REACTOME_FORMATION_OF_TRANSCRIPTION_COUPLED_NER_TC_NER_REPAIR_COMPLEX	26	0.28910848	1.0155314	0.4123506	0.8834767	1.0	3666	tags=23%, list=18%, signal=28%
JACKSON_DNMT1_TARGETS_UP	JACKSON_DNMT1_TARGETS_UP	77	-0.31185898	-1.2588412	0.1838843	0.5344139	1.0	4323	tags=27%, list=22%, signal=35%		LIEN_BREAST_CARCINOMA_METAPLASTIC_VS_DUCTAL_DN	LIEN_BREAST_CARCINOMA_METAPLASTIC_VS_DUCTAL_DN	109	0.23289359	1.0154305	0.34920636	0.882485	1.0	3712	tags=20%, list=19%, signal=25%
PID_PI3KCI_AKT_PATHWAY	PID_PI3KCI_AKT_PATHWAY	35	-0.31485128	-1.2585074	0.12836438	0.53439116	1.0	4336	tags=26%, list=22%, signal=33%		DORSAM_HOXA9_TARGETS_DN	DORSAM_HOXA9_TARGETS_DN	31	0.27948916	1.0152373	0.4733728	0.8817151	1.0	2190	tags=13%, list=11%, signal=14%
BROWNE_HCMV_INFECTION_12HR_DN	BROWNE_HCMV_INFECTION_12HR_DN	99	-0.2959471	-1.2584374	0.1300813	0.533771	1.0	3289	tags=24%, list=16%, signal=29%		BOQUEST_STEM_CELL_DN	BOQUEST_STEM_CELL_DN	215	0.20708646	1.014747	0.3840156	0.88186514	1.0	5628	tags=28%, list=28%, signal=38%
BOYLAN_MULTIPLE_MYELOMA_C_D_UP	BOYLAN_MULTIPLE_MYELOMA_C_D_UP	134	-0.26152682	-1.2582105	0.024590164	0.5338237	1.0	3434	tags=21%, list=17%, signal=25%		AIYAR_COBRA1_TARGETS_UP	AIYAR_COBRA1_TARGETS_UP	38	0.23215042	1.0139413	0.42629483	0.8829302	1.0	4144	tags=26%, list=21%, signal=33%
LE_EGR2_TARGETS_DN	LE_EGR2_TARGETS_DN	104	-0.2697145	-1.258161	0.11660079	0.5332132	1.0	5385	tags=38%, list=27%, signal=51%		TING_SILENCED_BY_DICER	TING_SILENCED_BY_DICER	30	0.3102649	1.0139331	0.41683778	0.88171434	1.0	1944	tags=20%, list=10%, signal=22%
STREICHER_LSM1_TARGETS_UP	STREICHER_LSM1_TARGETS_UP	44	-0.42946017	-1.2581531	0.16833667	0.5325391	1.0	4548	tags=34%, list=23%, signal=44%		REACTOME_HDL_MEDIATED_LIPID_TRANSPORT	REACTOME_HDL_MEDIATED_LIPID_TRANSPORT	15	0.41272885	1.013114	0.31643003	0.88298476	1.0	4801	tags=33%, list=24%, signal=44%
MEISSNER_ES_ICP_WITH_H3K4ME3	MEISSNER_ES_ICP_WITH_H3K4ME3	33	-0.32595846	-1.2579794	0.17635271	0.53231996	1.0	2109	tags=18%, list=11%, signal=20%		RASHI_RESPONSE_TO_IONIZING_RADIATION_3	RASHI_RESPONSE_TO_IONIZING_RADIATION_3	48	0.2343171	1.012656	0.43380857	0.88285273	1.0	5227	tags=25%, list=26%, signal=34%
CHIANG_LIVER_CANCER_SUBCLASS_POLYSOMY7_UP	CHIANG_LIVER_CANCER_SUBCLASS_POLYSOMY7_UP	74	-0.29101533	-1.2569025	0.14314516	0.5344179	1.0	3394	tags=24%, list=17%, signal=29%		KEGG_EPITHELIAL_CELL_SIGNALING_IN_HELICOBACTER_PYLORI_INFECTION	KEGG_EPITHELIAL_CELL_SIGNALING_IN_HELICOBACTER_PYLORI_INFECTION	68	0.20969713	1.0122814	0.42239687	0.88250095	1.0	5047	tags=25%, list=25%, signal=33%
MISSIAGLIA_REGULATED_BY_METHYLATION_UP	MISSIAGLIA_REGULATED_BY_METHYLATION_UP	118	-0.2851546	-1.2563745	0.08213552	0.5350377	1.0	4076	tags=27%, list=20%, signal=34%		REACTOME_G_ALPHA1213_SIGNALLING_EVENTS	REACTOME_G_ALPHA1213_SIGNALLING_EVENTS	72	0.22819793	1.0119613	0.43153527	0.8825048	1.0	5640	tags=31%, list=28%, signal=42%
WU_SILENCED_BY_METHYLATION_IN_BLADDER_CANCER	WU_SILENCED_BY_METHYLATION_IN_BLADDER_CANCER	54	-0.28821594	-1.2558569	0.12031558	0.5355889	1.0	3510	tags=28%, list=18%, signal=34%		GALLUZZI_PERMEABILIZE_MITOCHONDRIA	GALLUZZI_PERMEABILIZE_MITOCHONDRIA	43	0.23374397	1.0117321	0.45801526	0.8819177	1.0	5724	tags=35%, list=29%, signal=49%
BRUNO_HEMATOPOIESIS	BRUNO_HEMATOPOIESIS	65	-0.25511461	-1.2556317	0.12943633	0.5354623	1.0	2357	tags=18%, list=12%, signal=21%		NADLER_HYPERGLYCEMIA_AT_OBESITY	NADLER_HYPERGLYCEMIA_AT_OBESITY	56	0.27211314	1.0108001	0.5	0.88362664	1.0	3764	tags=23%, list=19%, signal=29%
ZHANG_RESPONSE_TO_IKK_INHIBITOR_AND_TNF_DN	ZHANG_RESPONSE_TO_IKK_INHIBITOR_AND_TNF_DN	99	-0.33486876	-1.2555728	0.15756303	0.5348079	1.0	5306	tags=39%, list=27%, signal=53%		UROSEVIC_RESPONSE_TO_IMIQUIMOD	UROSEVIC_RESPONSE_TO_IMIQUIMOD	23	0.34739658	1.0100014	0.46153846	0.88477343	1.0	2575	tags=22%, list=13%, signal=25%
WARTERS_IR_RESPONSE_5GY	WARTERS_IR_RESPONSE_5GY	44	-0.33617416	-1.2552272	0.047904193	0.5349128	1.0	3245	tags=27%, list=16%, signal=32%		MIKKELSEN_IPS_ICP_WITH_H3K27ME3	MIKKELSEN_IPS_ICP_WITH_H3K27ME3	53	0.32212633	1.0099285	0.45708582	0.88373876	1.0	5438	tags=38%, list=27%, signal=52%
HELLER_HDAC_TARGETS_UP	HELLER_HDAC_TARGETS_UP	302	-0.2614741	-1.2551209	0.21259843	0.5345825	1.0	5068	tags=32%, list=25%, signal=42%		REACTOME_MYOGENESIS	REACTOME_MYOGENESIS	26	0.29669395	1.009913	0.45379877	0.8826068	1.0	1345	tags=12%, list=7%, signal=12%
DAVICIONI_MOLECULAR_ARMS_VS_ERMS_UP	DAVICIONI_MOLECULAR_ARMS_VS_ERMS_UP	323	-0.27491897	-1.2550992	0.09127789	0.53393584	1.0	4862	tags=29%, list=24%, signal=38%		YAO_HOXA10_TARGETS_VIA_PROGESTERONE_DN	YAO_HOXA10_TARGETS_VIA_PROGESTERONE_DN	18	0.3128043	1.0098029	0.37007874	0.8816511	1.0	5371	tags=39%, list=27%, signal=53%
KEGG_STARCH_AND_SUCROSE_METABOLISM	KEGG_STARCH_AND_SUCROSE_METABOLISM	40	-0.2963364	-1.2544441	0.12871288	0.5351129	1.0	2286	tags=23%, list=11%, signal=25%		ST_B_CELL_ANTIGEN_RECEPTOR	ST_B_CELL_ANTIGEN_RECEPTOR	39	0.2356268	1.0091599	0.4271255	0.88225365	1.0	689	tags=8%, list=3%, signal=8%
CAIRO_HEPATOBLASTOMA_DN	CAIRO_HEPATOBLASTOMA_DN	263	-0.2610235	-1.252831	0.21104537	0.5390356	1.0	3486	tags=24%, list=17%, signal=28%		LEIN_MEDULLA_MARKERS	LEIN_MEDULLA_MARKERS	79	0.23627275	1.0081702	0.44088176	0.8835755	1.0	2941	tags=15%, list=15%, signal=18%
PID_E2F_PATHWAY	PID_E2F_PATHWAY	74	-0.30721235	-1.2525733	0.08768267	0.53918517	1.0	5224	tags=35%, list=26%, signal=47%		VART_KSHV_INFECTION_ANGIOGENIC_MARKERS_DN	VART_KSHV_INFECTION_ANGIOGENIC_MARKERS_DN	138	0.23650378	1.0077972	0.41082165	0.8831768	1.0	4621	tags=25%, list=23%, signal=33%
SASAI_RESISTANCE_TO_NEOPLASTIC_TRANSFROMATION	SASAI_RESISTANCE_TO_NEOPLASTIC_TRANSFROMATION	49	-0.37117067	-1.2523801	0.15079366	0.53878725	1.0	2166	tags=22%, list=11%, signal=25%		MOREAUX_B_LYMPHOCYTE_MATURATION_BY_TACI_UP	MOREAUX_B_LYMPHOCYTE_MATURATION_BY_TACI_UP	83	0.2885105	1.0075982	0.43505156	0.8823373	1.0	4562	tags=25%, list=23%, signal=33%
GENTILE_UV_HIGH_DOSE_DN	GENTILE_UV_HIGH_DOSE_DN	306	-0.306166	-1.2523552	0.09979633	0.5381088	1.0	5291	tags=35%, list=26%, signal=47%		KEGG_LEUKOCYTE_TRANSENDOTHELIAL_MIGRATION	KEGG_LEUKOCYTE_TRANSENDOTHELIAL_MIGRATION	113	0.20619267	1.0070745	0.47268906	0.8828527	1.0	2852	tags=12%, list=14%, signal=14%
HERNANDEZ_MITOTIC_ARREST_BY_DOCETAXEL_2_UP	HERNANDEZ_MITOTIC_ARREST_BY_DOCETAXEL_2_UP	60	-0.2905918	-1.2520984	0.16734694	0.5382252	1.0	2792	tags=22%, list=14%, signal=25%		FIGUEROA_AML_METHYLATION_CLUSTER_1_UP	FIGUEROA_AML_METHYLATION_CLUSTER_1_UP	123	0.20274876	1.0060996	0.4710579	0.8843449	1.0	4627	tags=24%, list=23%, signal=32%
ALCALAY_AML_BY_NPM1_LOCALIZATION_DN	ALCALAY_AML_BY_NPM1_LOCALIZATION_DN	180	-0.24815466	-1.2515568	0.1446281	0.5391665	1.0	4620	tags=28%, list=23%, signal=36%		KEGG_FRUCTOSE_AND_MANNOSE_METABOLISM	KEGG_FRUCTOSE_AND_MANNOSE_METABOLISM	34	0.30416417	1.0060917	0.46034816	0.88312876	1.0	3411	tags=18%, list=17%, signal=21%
FONTAINE_PAPILLARY_THYROID_CARCINOMA_DN	FONTAINE_PAPILLARY_THYROID_CARCINOMA_DN	75	-0.2779099	-1.2514383	0.087649405	0.5387596	1.0	2652	tags=19%, list=13%, signal=21%		SHIPP_DLBCL_CURED_VS_FATAL_UP	SHIPP_DLBCL_CURED_VS_FATAL_UP	38	0.26948416	1.0048202	0.38522953	0.88541883	1.0	1421	tags=11%, list=7%, signal=11%
REACTOME_ION_TRANSPORT_BY_P_TYPE_ATPASES	REACTOME_ION_TRANSPORT_BY_P_TYPE_ATPASES	33	-0.35543457	-1.2513642	0.08385744	0.53825015	1.0	3054	tags=30%, list=15%, signal=36%		REACTOME_GLUCAGON_SIGNALING_IN_METABOLIC_REGULATION	REACTOME_GLUCAGON_SIGNALING_IN_METABOLIC_REGULATION	32	0.30119115	1.0046366	0.4757895	0.88462466	1.0	3373	tags=28%, list=17%, signal=34%
YANG_MUC2_TARGETS_DUODENUM_3MO_DN	YANG_MUC2_TARGETS_DUODENUM_3MO_DN	21	-0.41138813	-1.2510172	0.26574802	0.53870946	1.0	5901	tags=52%, list=30%, signal=74%		STEIN_ESRRA_TARGETS_RESPONSIVE_TO_ESTROGEN_UP	STEIN_ESRRA_TARGETS_RESPONSIVE_TO_ESTROGEN_UP	31	0.28558916	1.0040871	0.38627452	0.8848905	1.0	6325	tags=35%, list=32%, signal=52%
GOLDRATH_ANTIGEN_RESPONSE	GOLDRATH_ANTIGEN_RESPONSE	337	-0.25516027	-1.2499577	0.047717843	0.5412239	1.0	3705	tags=21%, list=19%, signal=26%		PEDERSEN_METASTASIS_BY_ERBB2_ISOFORM_3	PEDERSEN_METASTASIS_BY_ERBB2_ISOFORM_3	18	0.32703653	1.0034343	0.42857143	0.885862	1.0	4170	tags=33%, list=21%, signal=42%
SABATES_COLORECTAL_ADENOMA_SIZE_UP	SABATES_COLORECTAL_ADENOMA_SIZE_UP	19	-0.32330364	-1.2499329	0.09788868	0.54066294	1.0	2976	tags=16%, list=15%, signal=19%		SENGUPTA_EBNA1_ANTICORRELATED	SENGUPTA_EBNA1_ANTICORRELATED	156	0.25891998	1.001881	0.5030303	0.8891164	1.0	3309	tags=17%, list=17%, signal=20%
WANG_MLL_TARGETS	WANG_MLL_TARGETS	278	-0.23089348	-1.2498739	0.065868266	0.5401976	1.0	3417	tags=23%, list=17%, signal=27%		MIKKELSEN_MEF_LCP_WITH_H3K4ME3	MIKKELSEN_MEF_LCP_WITH_H3K4ME3	124	0.2450681	1.0016133	0.4785276	0.8884764	1.0	4142	tags=21%, list=21%, signal=26%
DELYS_THYROID_CANCER_DN	DELYS_THYROID_CANCER_DN	224	-0.28576338	-1.2498239	0.15352698	0.5395616	1.0	4107	tags=28%, list=21%, signal=35%		CHNG_MULTIPLE_MYELOMA_HYPERPLOID_UP	CHNG_MULTIPLE_MYELOMA_HYPERPLOID_UP	51	0.30482587	1.0013342	0.40576923	0.8881435	1.0	5532	tags=31%, list=28%, signal=43%
HUMMEL_BURKITTS_LYMPHOMA_DN	HUMMEL_BURKITTS_LYMPHOMA_DN	15	-0.44554895	-1.2496902	0.19214876	0.5391115	1.0	2677	tags=20%, list=13%, signal=23%		XU_HGF_SIGNALING_NOT_VIA_AKT1_48HR_DN	XU_HGF_SIGNALING_NOT_VIA_AKT1_48HR_DN	20	0.31543157	1.001104	0.4027778	0.8876711	1.0	1847	tags=10%, list=9%, signal=11%
KYNG_WERNER_SYNDROM_AND_NORMAL_AGING_UP	KYNG_WERNER_SYNDROM_AND_NORMAL_AGING_UP	91	-0.3110259	-1.2495996	0.12273642	0.5386578	1.0	6125	tags=37%, list=31%, signal=54%		REACTOME_CGMP_EFFECTS	REACTOME_CGMP_EFFECTS	19	0.2982623	1.0003276	0.52489626	0.88859236	1.0	4912	tags=26%, list=25%, signal=35%
CAIRO_HEPATOBLASTOMA_UP	CAIRO_HEPATOBLASTOMA_UP	199	-0.33057085	-1.249235	0.18218623	0.5387527	1.0	4621	tags=32%, list=23%, signal=41%		YANG_BREAST_CANCER_ESR1_DN	YANG_BREAST_CANCER_ESR1_DN	25	0.3345318	0.9998447	0.50395256	0.8886797	1.0	4524	tags=36%, list=23%, signal=46%
GROSS_HYPOXIA_VIA_ELK3_AND_HIF1A_UP	GROSS_HYPOXIA_VIA_ELK3_AND_HIF1A_UP	140	-0.25287786	-1.2490388	0.12857144	0.538635	1.0	2943	tags=19%, list=15%, signal=22%		KESHELAVA_MULTIPLE_DRUG_RESISTANCE	KESHELAVA_MULTIPLE_DRUG_RESISTANCE	81	0.24999441	0.9994859	0.48355898	0.88833034	1.0	4679	tags=25%, list=23%, signal=32%
PID_IL23_PATHWAY	PID_IL23_PATHWAY	37	-0.34302363	-1.248648	0.2651357	0.5389832	1.0	5187	tags=41%, list=26%, signal=55%		BIOCARTA_EIF_PATHWAY	BIOCARTA_EIF_PATHWAY	16	0.4034971	0.99822676	0.39078155	0.8909055	1.0	2719	tags=19%, list=14%, signal=22%
BROWNE_HCMV_INFECTION_2HR_UP	BROWNE_HCMV_INFECTION_2HR_UP	39	-0.29804826	-1.2485996	0.14722754	0.5383433	1.0	3039	tags=28%, list=15%, signal=33%		FERRANDO_LYL1_NEIGHBORS	FERRANDO_LYL1_NEIGHBORS	15	0.32156578	0.9980133	0.48496994	0.89022344	1.0	3330	tags=27%, list=17%, signal=32%
BIOCARTA_HIVNEF_PATHWAY	BIOCARTA_HIVNEF_PATHWAY	58	-0.2533098	-1.2483591	0.08659794	0.538316	1.0	2343	tags=14%, list=12%, signal=16%		TONKS_TARGETS_OF_RUNX1_RUNX1T1_FUSION_MONOCYTE_UP	TONKS_TARGETS_OF_RUNX1_RUNX1T1_FUSION_MONOCYTE_UP	196	0.21065393	0.99776477	0.42607003	0.88982195	1.0	4878	tags=28%, list=24%, signal=37%
REACTOME_PI3K_CASCADE	REACTOME_PI3K_CASCADE	67	-0.30513385	-1.2483182	0.08677686	0.53761595	1.0	2637	tags=18%, list=13%, signal=21%		SCHLESINGER_H3K27ME3_IN_NORMAL_AND_METHYLATED_IN_CANCER	SCHLESINGER_H3K27ME3_IN_NORMAL_AND_METHYLATED_IN_CANCER	26	0.3659045	0.99753135	0.5367347	0.88925856	1.0	3781	tags=35%, list=19%, signal=43%
TAKEDA_TARGETS_OF_NUP98_HOXA9_FUSION_3D_DN	TAKEDA_TARGETS_OF_NUP98_HOXA9_FUSION_3D_DN	29	-0.33616304	-1.2478515	0.0998004	0.5380033	1.0	2360	tags=24%, list=12%, signal=27%		GAVIN_IL2_RESPONSIVE_FOXP3_TARGETS_UP	GAVIN_IL2_RESPONSIVE_FOXP3_TARGETS_UP	19	0.2860173	0.9966394	0.42168674	0.8906301	1.0	2076	tags=16%, list=10%, signal=18%
NIKOLSKY_BREAST_CANCER_8Q12_Q22_AMPLICON	NIKOLSKY_BREAST_CANCER_8Q12_Q22_AMPLICON	130	-0.38980758	-1.2476686	0.21458334	0.5377668	1.0	4654	tags=38%, list=23%, signal=49%		REACTOME_RNA_POL_II_PRE_TRANSCRIPTION_EVENTS	REACTOME_RNA_POL_II_PRE_TRANSCRIPTION_EVENTS	57	0.25862554	0.9947484	0.34331337	0.89521706	1.0	7222	tags=40%, list=36%, signal=63%
SILIGAN_BOUND_BY_EWS_FLT1_FUSION	SILIGAN_BOUND_BY_EWS_FLT1_FUSION	47	-0.31918547	-1.2476357	0.17165668	0.53705746	1.0	4940	tags=36%, list=25%, signal=48%		KEGG_AUTOIMMUNE_THYROID_DISEASE	KEGG_AUTOIMMUNE_THYROID_DISEASE	48	0.27708375	0.99399185	0.40163934	0.89628696	1.0	4208	tags=25%, list=21%, signal=32%
PID_TCR_PATHWAY	PID_TCR_PATHWAY	65	-0.28253627	-1.2470026	0.07283465	0.53831935	1.0	4336	tags=26%, list=22%, signal=33%		KEGG_FC_GAMMA_R_MEDIATED_PHAGOCYTOSIS	KEGG_FC_GAMMA_R_MEDIATED_PHAGOCYTOSIS	91	0.20379224	0.99390835	0.44583333	0.89540577	1.0	6647	tags=30%, list=33%, signal=44%
REACTOME_SIGNALING_BY_FGFR1_MUTANTS	REACTOME_SIGNALING_BY_FGFR1_MUTANTS	28	-0.33699012	-1.2467123	0.07770961	0.53844005	1.0	4704	tags=36%, list=24%, signal=47%		SU_PANCREAS	SU_PANCREAS	53	0.24550563	0.9936934	0.39959016	0.8946911	1.0	3783	tags=26%, list=19%, signal=32%
SESTO_RESPONSE_TO_UV_C0	SESTO_RESPONSE_TO_UV_C0	105	-0.32260093	-1.246309	0.16734694	0.53903085	1.0	3977	tags=27%, list=20%, signal=33%		BYSTRYKH_HEMATOPOIESIS_STEM_CELL_SCP2_QTL_TRANS	BYSTRYKH_HEMATOPOIESIS_STEM_CELL_SCP2_QTL_TRANS	24	0.3398042	0.9934298	0.46385542	0.8942849	1.0	5072	tags=33%, list=25%, signal=45%
BOHN_PRIMARY_IMMUNODEFICIENCY_SYNDROM_UP	BOHN_PRIMARY_IMMUNODEFICIENCY_SYNDROM_UP	45	-0.3564721	-1.2461694	0.14344262	0.5387325	1.0	4377	tags=33%, list=22%, signal=43%		MIKKELSEN_MEF_ICP_WITH_H3K27ME3	MIKKELSEN_MEF_ICP_WITH_H3K27ME3	192	0.26841772	0.9924907	0.5202429	0.8959992	1.0	5217	tags=30%, list=26%, signal=40%
SHEDDEN_LUNG_CANCER_GOOD_SURVIVAL_A12	SHEDDEN_LUNG_CANCER_GOOD_SURVIVAL_A12	290	-0.24309185	-1.245464	0.14859438	0.53984785	1.0	2169	tags=15%, list=11%, signal=16%		MURAKAMI_UV_RESPONSE_24HR	MURAKAMI_UV_RESPONSE_24HR	20	0.3017954	0.9907885	0.5151515	0.89901733	1.0	5437	tags=45%, list=27%, signal=62%
HAN_SATB1_TARGETS_UP	HAN_SATB1_TARGETS_UP	384	-0.21990226	-1.245433	0.05142857	0.53935176	1.0	5145	tags=29%, list=26%, signal=38%		VALK_AML_CLUSTER_4	VALK_AML_CLUSTER_4	28	0.28085527	0.99073845	0.49506903	0.897884	1.0	2680	tags=18%, list=13%, signal=21%
LEIN_OLIGODENDROCYTE_MARKERS	LEIN_OLIGODENDROCYTE_MARKERS	70	-0.3037164	-1.2446465	0.15461847	0.54101413	1.0	3556	tags=27%, list=18%, signal=33%		BRACHAT_RESPONSE_TO_CISPLATIN	BRACHAT_RESPONSE_TO_CISPLATIN	20	0.2933524	0.990305	0.45188284	0.897928	1.0	769	tags=10%, list=4%, signal=10%
CHIARADONNA_NEOPLASTIC_TRANSFORMATION_CDC25_DN	CHIARADONNA_NEOPLASTIC_TRANSFORMATION_CDC25_DN	149	-0.31106305	-1.2439604	0.12701613	0.54232013	1.0	4108	tags=28%, list=21%, signal=34%		LEE_NAIVE_T_LYMPHOCYTE	LEE_NAIVE_T_LYMPHOCYTE	19	0.28804097	0.9902227	0.46564886	0.8969297	1.0	4150	tags=32%, list=21%, signal=40%
GYORFFY_DOXORUBICIN_RESISTANCE	GYORFFY_DOXORUBICIN_RESISTANCE	49	-0.26016116	-1.2439375	0.08669355	0.5416605	1.0	2066	tags=18%, list=10%, signal=20%		MALONEY_RESPONSE_TO_17AAG_UP	MALONEY_RESPONSE_TO_17AAG_UP	38	0.24165234	0.990176	0.48447204	0.8958597	1.0	844	tags=8%, list=4%, signal=8%
SHIN_B_CELL_LYMPHOMA_CLUSTER_3	SHIN_B_CELL_LYMPHOMA_CLUSTER_3	27	-0.408942	-1.2437843	0.19291338	0.54119956	1.0	3646	tags=30%, list=18%, signal=36%		TURASHVILI_BREAST_DUCTAL_CARCINOMA_VS_DUCTAL_NORMAL_DN	TURASHVILI_BREAST_DUCTAL_CARCINOMA_VS_DUCTAL_NORMAL_DN	184	0.18883382	0.9896335	0.45102042	0.8960914	1.0	4160	tags=20%, list=21%, signal=25%
REACTOME_GLUTAMATE_NEUROTRANSMITTER_RELEASE_CYCLE	REACTOME_GLUTAMATE_NEUROTRANSMITTER_RELEASE_CYCLE	15	-0.4270338	-1.2434638	0.2661448	0.54136556	1.0	2577	tags=27%, list=13%, signal=31%		WOTTON_RUNX_TARGETS_UP	WOTTON_RUNX_TARGETS_UP	21	0.26708797	0.9891912	0.57947683	0.8961951	1.0	1599	tags=14%, list=8%, signal=16%
HOEGERKORP_CD44_TARGETS_TEMPORAL_DN	HOEGERKORP_CD44_TARGETS_TEMPORAL_DN	25	-0.376712	-1.2433565	0.16837782	0.540986	1.0	3870	tags=32%, list=19%, signal=40%		HELLER_SILENCED_BY_METHYLATION_UP	HELLER_SILENCED_BY_METHYLATION_UP	268	0.20078884	0.9887802	0.42655936	0.8961396	1.0	4835	tags=26%, list=24%, signal=34%
BIOCARTA_MPR_PATHWAY	BIOCARTA_MPR_PATHWAY	33	-0.29565936	-1.2431335	0.042424243	0.54071665	1.0	5398	tags=36%, list=27%, signal=50%		SCHRAETS_MLL_TARGETS_DN	SCHRAETS_MLL_TARGETS_DN	33	0.2597989	0.9880845	0.46855983	0.89660233	1.0	1353	tags=9%, list=7%, signal=10%
BAKER_HEMATOPOIESIS_STAT3_TARGETS	BAKER_HEMATOPOIESIS_STAT3_TARGETS	16	-0.5008227	-1.2430645	0.1750503	0.54021263	1.0	1112	tags=13%, list=6%, signal=13%		REACTOME_SHC_MEDIATED_CASCADE	REACTOME_SHC_MEDIATED_CASCADE	28	0.29067105	0.98714674	0.5674603	0.89750224	1.0	2785	tags=21%, list=14%, signal=25%
REACTOME_INSULIN_RECEPTOR_SIGNALLING_CASCADE	REACTOME_INSULIN_RECEPTOR_SIGNALLING_CASCADE	82	-0.3057896	-1.2429985	0.13168724	0.5397972	1.0	2652	tags=18%, list=13%, signal=21%		VANDESLUIS_COMMD1_TARGETS_GROUP_4_UP	VANDESLUIS_COMMD1_TARGETS_GROUP_4_UP	18	0.3279236	0.9864086	0.44444445	0.898078	1.0	5098	tags=39%, list=26%, signal=52%
CARD_MIR302A_TARGETS	CARD_MIR302A_TARGETS	75	-0.36487973	-1.2421428	0.14314929	0.54129106	1.0	5067	tags=43%, list=25%, signal=57%		MIKKELSEN_IPS_HCP_WITH_H3_UNMETHYLATED	MIKKELSEN_IPS_HCP_WITH_H3_UNMETHYLATED	77	0.24082318	0.9862921	0.48418972	0.89720994	1.0	4339	tags=29%, list=22%, signal=36%
ASTON_MAJOR_DEPRESSIVE_DISORDER_UP	ASTON_MAJOR_DEPRESSIVE_DISORDER_UP	46	-0.30556592	-1.241967	0.17634855	0.5410849	1.0	3463	tags=26%, list=17%, signal=31%		LIANG_SILENCED_BY_METHYLATION_UP	LIANG_SILENCED_BY_METHYLATION_UP	30	0.28699848	0.9860923	0.5335968	0.8965259	1.0	4289	tags=30%, list=21%, signal=38%
WEST_ADRENOCORTICAL_TUMOR_UP	WEST_ADRENOCORTICAL_TUMOR_UP	286	-0.29826692	-1.24182	0.1503006	0.54071796	1.0	5545	tags=31%, list=28%, signal=42%		ROME_INSULIN_TARGETS_IN_MUSCLE_DN	ROME_INSULIN_TARGETS_IN_MUSCLE_DN	181	0.17342217	0.98592997	0.50924027	0.8956571	1.0	6833	tags=35%, list=34%, signal=52%
BIOCARTA_BAD_PATHWAY	BIOCARTA_BAD_PATHWAY	26	-0.3314679	-1.2410935	0.09218437	0.54171693	1.0	2652	tags=19%, list=13%, signal=22%		REACTOME_PRE_NOTCH_TRANSCRIPTION_AND_TRANSLATION	REACTOME_PRE_NOTCH_TRANSCRIPTION_AND_TRANSLATION	27	0.29920876	0.9859289	0.52191234	0.89450216	1.0	3283	tags=19%, list=16%, signal=22%
HOUSTIS_ROS	HOUSTIS_ROS	35	-0.32579073	-1.240729	0.16500995	0.54218674	1.0	2979	tags=23%, list=15%, signal=27%		PID_EPHA_FWDPATHWAY	PID_EPHA_FWDPATHWAY	34	0.3364046	0.9855845	0.55172414	0.8943499	1.0	1688	tags=15%, list=8%, signal=16%
BASSO_B_LYMPHOCYTE_NETWORK	BASSO_B_LYMPHOCYTE_NETWORK	141	-0.29001924	-1.2406881	0.24795082	0.54153335	1.0	5096	tags=33%, list=25%, signal=44%		REACTOME_INTEGRIN_CELL_SURFACE_INTERACTIONS	REACTOME_INTEGRIN_CELL_SURFACE_INTERACTIONS	79	0.21210049	0.9855376	0.42213115	0.8933119	1.0	4709	tags=22%, list=24%, signal=28%
KYNG_ENVIRONMENTAL_STRESS_RESPONSE_NOT_BY_UV_IN_OLD	KYNG_ENVIRONMENTAL_STRESS_RESPONSE_NOT_BY_UV_IN_OLD	24	-0.29898435	-1.2404301	0.080078125	0.5416582	1.0	897	tags=8%, list=4%, signal=9%		VECCHI_GASTRIC_CANCER_EARLY_DN	VECCHI_GASTRIC_CANCER_EARLY_DN	348	0.20874515	0.98549783	0.46771038	0.8922221	1.0	3902	tags=20%, list=20%, signal=24%
MAHADEVAN_RESPONSE_TO_MP470_DN	MAHADEVAN_RESPONSE_TO_MP470_DN	19	-0.43303782	-1.2402517	0.2	0.5414019	1.0	3446	tags=42%, list=17%, signal=51%		VANASSE_BCL2_TARGETS_DN	VANASSE_BCL2_TARGETS_DN	72	0.21197619	0.98523474	0.4702381	0.8917668	1.0	3779	tags=18%, list=19%, signal=22%
GOLDRATH_HOMEOSTATIC_PROLIFERATION	GOLDRATH_HOMEOSTATIC_PROLIFERATION	168	-0.31733286	-1.239917	0.077844314	0.54165655	1.0	3976	tags=24%, list=20%, signal=30%		MATZUK_CENTRAL_FOR_FEMALE_FERTILITY	MATZUK_CENTRAL_FOR_FEMALE_FERTILITY	28	0.2891501	0.9847743	0.47443762	0.8919066	1.0	5362	tags=39%, list=27%, signal=54%
SCHAEFFER_SOX9_TARGETS_IN_PROSTATE_DEVELOPMENT_DN	SCHAEFFER_SOX9_TARGETS_IN_PROSTATE_DEVELOPMENT_DN	45	-0.3723049	-1.2394347	0.21775898	0.5418626	1.0	6391	tags=44%, list=32%, signal=65%		BIOCARTA_ETS_PATHWAY	BIOCARTA_ETS_PATHWAY	18	0.28779408	0.9847374	472	0.8908957	1.0	4206	tags=22%, list=21%, signal=28%
KEGG_TIGHT_JUNCTION	KEGG_TIGHT_JUNCTION	131	-0.25158584	-1.2390358	0.07	0.5423778	1.0	2602	tags=18%, list=13%, signal=21%		REACTOME_KERATAN_SULFATE_KERATIN_METABOLISM	REACTOME_KERATAN_SULFATE_KERATIN_METABOLISM	30	0.26131305	0.98437154	502	0.8907668	1.0	4942	tags=27%, list=25%, signal=35%
TORCHIA_TARGETS_OF_EWSR1_FLI1_FUSION_DN	TORCHIA_TARGETS_OF_EWSR1_FLI1_FUSION_DN	306	-0.23628423	-1.2388147	0.036511157	0.542399	1.0	5691	tags=33%, list=28%, signal=46%		REACTOME_THROMBOXANE_SIGNALLING_THROUGH_TP_RECEPTOR	REACTOME_THROMBOXANE_SIGNALLING_THROUGH_TP_RECEPTOR	22	0.29978952	0.98435074	0.46837944	0.8896497	1.0	5103	tags=41%, list=26%, signal=55%
WELCH_GATA1_TARGETS	WELCH_GATA1_TARGETS	21	-0.35923606	-1.2387285	0.16732283	0.54200125	1.0	4546	tags=33%, list=23%, signal=43%		BOSCO_TH1_CYTOTOXIC_MODULE	BOSCO_TH1_CYTOTOXIC_MODULE	112	0.24032512	0.9833515	0.45951417	0.8912311	1.0	3387	tags=21%, list=17%, signal=26%
NIKOLSKY_BREAST_CANCER_15Q26_AMPLICON	NIKOLSKY_BREAST_CANCER_15Q26_AMPLICON	21	-0.47104406	-1.2362329	0.27855712	0.54749984	1.0	2328	tags=29%, list=12%, signal=32%		RAO_BOUND_BY_SALL4_ISOFORM_A	RAO_BOUND_BY_SALL4_ISOFORM_A	174	0.23018943	0.9828006	0.48790324	0.8915793	1.0	2122	tags=14%, list=11%, signal=16%
SCHUETZ_BREAST_CANCER_DUCTAL_INVASIVE_UP	SCHUETZ_BREAST_CANCER_DUCTAL_INVASIVE_UP	344	-0.23863655	-1.236215	0.19795918	0.5468601	1.0	4338	tags=26%, list=22%, signal=33%		CAIRO_LIVER_DEVELOPMENT_DN	CAIRO_LIVER_DEVELOPMENT_DN	216	0.21111786	0.9827997	0.54	0.89043087	1.0	2524	tags=14%, list=13%, signal=16%
VANHARANTA_UTERINE_FIBROID_DN	VANHARANTA_UTERINE_FIBROID_DN	66	-0.31068	-1.2354316	0.21789883	0.5479386	1.0	5112	tags=38%, list=26%, signal=51%		WENG_POR_TARGETS_GLOBAL_DN	WENG_POR_TARGETS_GLOBAL_DN	21	0.27136683	0.9816842	0.44176707	0.89216524	1.0	5557	tags=38%, list=28%, signal=53%
YAGI_AML_WITH_11Q23_REARRANGED	YAGI_AML_WITH_11Q23_REARRANGED	347	-0.22527619	-1.2350024	28	0.5482932	1.0	4457	tags=23%, list=22%, signal=29%		PEDERSEN_TARGETS_OF_611CTF_ISOFORM_OF_ERBB2	PEDERSEN_TARGETS_OF_611CTF_ISOFORM_OF_ERBB2	75	0.19619195	0.9812034	0.5705996	0.89221454	1.0	5010	tags=28%, list=25%, signal=37%
FOSTER_TOLERANT_MACROPHAGE_UP	FOSTER_TOLERANT_MACROPHAGE_UP	150	-0.24130541	-1.233867	0.0	0.55039346	1.0	3705	tags=25%, list=19%, signal=31%		KEGG_PATHOGENIC_ESCHERICHIA_COLI_INFECTION	KEGG_PATHOGENIC_ESCHERICHIA_COLI_INFECTION	51	0.22652751	0.98070794	0.5511811	0.8922464	1.0	3466	tags=22%, list=17%, signal=26%
GENTILE_UV_RESPONSE_CLUSTER_D8	GENTILE_UV_RESPONSE_CLUSTER_D8	40	-0.34138417	-1.2334478	0.13580246	0.55076677	1.0	6278	tags=48%, list=31%, signal=69%		BOGNI_TREATMENT_RELATED_MYELOID_LEUKEMIA_UP	BOGNI_TREATMENT_RELATED_MYELOID_LEUKEMIA_UP	29	0.34199214	0.979629	0.55144036	0.8942704	1.0	5400	tags=38%, list=27%, signal=52%
ZEMBUTSU_SENSITIVITY_TO_VINBLASTINE	ZEMBUTSU_SENSITIVITY_TO_VINBLASTINE	17	-0.41420686	-1.2329525	0.060606062	0.55143356	1.0	3088	tags=29%, list=15%, signal=35%		JIANG_AGING_CEREBRAL_CORTEX_DN	JIANG_AGING_CEREBRAL_CORTEX_DN	51	0.25029045	0.97960424	0.49482402	0.89324063	1.0	4743	tags=25%, list=24%, signal=33%
MEISSNER_BRAIN_ICP_WITH_H3K4ME3	MEISSNER_BRAIN_ICP_WITH_H3K4ME3	32	-0.30673108	-1.2320448	0.17898832	0.5537206	1.0	2109	tags=16%, list=11%, signal=17%		VALK_AML_CLUSTER_8	VALK_AML_CLUSTER_8	26	0.29281947	0.97756284	0.5049505	0.8977503	1.0	3023	tags=19%, list=15%, signal=23%
GENTILE_UV_RESPONSE_CLUSTER_D7	GENTILE_UV_RESPONSE_CLUSTER_D7	40	-0.36117923	-1.231431	0.16833667	0.554879	1.0	5970	tags=48%, list=30%, signal=68%		IVANOVA_HEMATOPOIESIS_STEM_CELL	IVANOVA_HEMATOPOIESIS_STEM_CELL	243	0.18330143	0.9772351	0.46837944	0.89759463	1.0	5567	tags=26%, list=28%, signal=35%
CHIARADONNA_NEOPLASTIC_TRANSFORMATION_CDC25_UP	CHIARADONNA_NEOPLASTIC_TRANSFORMATION_CDC25_UP	119	-0.31845233	-1.2313455	0.22997947	0.55444515	1.0	4591	tags=37%, list=23%, signal=48%		BIOCARTA_SPPA_PATHWAY	BIOCARTA_SPPA_PATHWAY	22	0.27486515	0.9754885	0.4274354	0.9010924	1.0	3033	tags=18%, list=15%, signal=21%
SWEET_KRAS_TARGETS_UP	SWEET_KRAS_TARGETS_UP	82	-0.28169784	-1.2312093	0.19284295	0.55414754	1.0	4323	tags=32%, list=22%, signal=40%		PID_HEDGEHOG_GLI_PATHWAY	PID_HEDGEHOG_GLI_PATHWAY	48	0.25006694	0.9750335	0.5088757	0.90125734	1.0	4472	tags=25%, list=22%, signal=32%
REACTOME_REGULATION_OF_KIT_SIGNALING	REACTOME_REGULATION_OF_KIT_SIGNALING	16	-0.3725641	-1.2307307	0.11111111	0.55463785	1.0	761	tags=19%, list=4%, signal=19%		REACTOME_ABCA_TRANSPORTERS_IN_LIPID_HOMEOSTASIS	REACTOME_ABCA_TRANSPORTERS_IN_LIPID_HOMEOSTASIS	17	0.3264764	0.97357315	0.555332	0.90379566	1.0	5216	tags=35%, list=26%, signal=48%
BIOCARTA_NFKB_PATHWAY	BIOCARTA_NFKB_PATHWAY	23	-0.34277436	-1.2305318	0.17311609	0.5545937	1.0	4769	tags=39%, list=24%, signal=51%		KEGG_GLYCOSAMINOGLYCAN_BIOSYNTHESIS_HEPARAN_SULFATE	KEGG_GLYCOSAMINOGLYCAN_BIOSYNTHESIS_HEPARAN_SULFATE	25	0.23389609	0.9726517	0.53961456	0.9051492	1.0	6753	tags=40%, list=34%, signal=60%
ZWANG_CLASS_3_TRANSIENTLY_INDUCED_BY_EGF	ZWANG_CLASS_3_TRANSIENTLY_INDUCED_BY_EGF	213	-0.30578333	-1.2304674	0.22845691	0.5541558	1.0	3957	tags=26%, list=20%, signal=32%		GARGALOVIC_RESPONSE_TO_OXIDIZED_PHOSPHOLIPIDS_GREY_DN	GARGALOVIC_RESPONSE_TO_OXIDIZED_PHOSPHOLIPIDS_GREY_DN	69	0.21111338	0.9725472	0.46613547	0.9042767	1.0	4346	tags=23%, list=22%, signal=30%
KEGG_INOSITOL_PHOSPHATE_METABOLISM	KEGG_INOSITOL_PHOSPHATE_METABOLISM	54	-0.29927891	-1.2301434	0.12109375	0.5543219	1.0	4202	tags=26%, list=21%, signal=33%		OZANNE_AP1_TARGETS_UP	OZANNE_AP1_TARGETS_UP	16	0.2759071	0.9720655	0.52837574	0.90460247	1.0	1973	tags=13%, list=10%, signal=14%
LIANG_HEMATOPOIESIS_STEM_CELL_NUMBER_SMALL_VS_HUGE_DN	LIANG_HEMATOPOIESIS_STEM_CELL_NUMBER_SMALL_VS_HUGE_DN	30	-0.32171202	-1.229328	0.13721414	0.55580276	1.0	2409	tags=27%, list=12%, signal=30%		BIOCARTA_BARRESTIN_SRC_PATHWAY	BIOCARTA_BARRESTIN_SRC_PATHWAY	15	0.31490093	0.9715129	0.49203187	0.9050322	1.0	3033	tags=27%, list=15%, signal=31%
ROZANOV_MMP14_TARGETS_UP	ROZANOV_MMP14_TARGETS_UP	257	-0.25785613	-1.2288626	0.14705883	0.55602694	1.0	2513	tags=18%, list=13%, signal=20%		REACTOME_NEGATIVE_REGULATION_OF_FGFR_SIGNALING	REACTOME_NEGATIVE_REGULATION_OF_FGFR_SIGNALING	36	0.27863285	0.9713513	0.51097804	0.9044134	1.0	2785	tags=22%, list=14%, signal=26%
MANALO_HYPOXIA_UP	MANALO_HYPOXIA_UP	204	-0.25801295	-1.2288225	0.17716536	0.5555635	1.0	4449	tags=26%, list=22%, signal=33%		KEGG_T_CELL_RECEPTOR_SIGNALING_PATHWAY	KEGG_T_CELL_RECEPTOR_SIGNALING_PATHWAY	107	0.19439329	0.97133917	0.5210421	0.90335083	1.0	4208	tags=19%, list=21%, signal=24%
BIOCARTA_PPARA_PATHWAY	BIOCARTA_PPARA_PATHWAY	55	-0.29993722	-1.227458	0.14489795	0.5591585	1.0	5296	tags=36%, list=26%, signal=49%		SIG_CHEMOTAXIS	SIG_CHEMOTAXIS	45	0.20312384	0.9711959	0.5190381	0.9025737	1.0	4094	tags=20%, list=20%, signal=25%
CHOI_ATL_STAGE_PREDICTOR	CHOI_ATL_STAGE_PREDICTOR	44	-0.34040257	-1.227203	0.20362903	0.5589291	1.0	4152	tags=34%, list=21%, signal=43%		REACTOME_FORMATION_OF_RNA_POL_II_ELONGATION_COMPLEX_	REACTOME_FORMATION_OF_RNA_POL_II_ELONGATION_COMPLEX_	41	0.27208838	0.9706396	0.44094488	0.9030024	1.0	7155	tags=44%, list=36%, signal=68%
TAKEDA_TARGETS_OF_NUP98_HOXA9_FUSION_6HR_DN	TAKEDA_TARGETS_OF_NUP98_HOXA9_FUSION_6HR_DN	38	-0.30392584	-1.2271827	0.23483366	0.55831254	1.0	2665	tags=16%, list=13%, signal=18%		NIKOLSKY_OVERCONNECTED_IN_BREAST_CANCER	NIKOLSKY_OVERCONNECTED_IN_BREAST_CANCER	22	0.28576285	0.9704775	0.5060729	0.902395	1.0	425	tags=9%, list=2%, signal=9%
LIM_MAMMARY_STEM_CELL_DN	LIM_MAMMARY_STEM_CELL_DN	419	-0.23617758	-1.2268729	0.09836066	0.55863535	1.0	4896	tags=27%, list=24%, signal=36%		CAMPS_COLON_CANCER_COPY_NUMBER_UP	CAMPS_COLON_CANCER_COPY_NUMBER_UP	86	0.23931511	0.9704056	0.56916994	0.9014233	1.0	3455	tags=20%, list=17%, signal=24%
REACTOME_G_ALPHA_Z_SIGNALLING_EVENTS	REACTOME_G_ALPHA_Z_SIGNALLING_EVENTS	43	-0.3132042	-1.2267767	0.17886178	0.5581784	1.0	2725	tags=28%, list=14%, signal=32%		FUKUSHIMA_TNFSF11_TARGETS	FUKUSHIMA_TNFSF11_TARGETS	16	0.34730366	0.97029656	0.62222224	0.90055746	1.0	3127	tags=19%, list=16%, signal=22%
COULOUARN_TEMPORAL_TGFB1_SIGNATURE_DN	COULOUARN_TEMPORAL_TGFB1_SIGNATURE_DN	134	-0.2883127	-1.225998	0.21632653	0.55925125	1.0	3643	tags=25%, list=18%, signal=30%		REACTOME_FGFR_LIGAND_BINDING_AND_ACTIVATION	REACTOME_FGFR_LIGAND_BINDING_AND_ACTIVATION	22	0.3472845	0.9697148	0.46693388	0.9008832	1.0	2785	tags=27%, list=14%, signal=32%
KEGG_DRUG_METABOLISM_OTHER_ENZYMES	KEGG_DRUG_METABOLISM_OTHER_ENZYMES	42	-0.35115692	-1.2253782	0.2208589	0.5599744	1.0	2286	tags=26%, list=11%, signal=30%		CHARAFE_BREAST_CANCER_LUMINAL_VS_MESENCHYMAL_UP	CHARAFE_BREAST_CANCER_LUMINAL_VS_MESENCHYMAL_UP	439	0.19896822	0.96830875	0.42345923	0.9039366	1.0	5172	tags=24%, list=26%, signal=32%
NAKAMURA_ADIPOGENESIS_LATE_UP	NAKAMURA_ADIPOGENESIS_LATE_UP	100	-0.2568026	-1.2248399	0.12008282	0.5604842	1.0	4580	tags=31%, list=23%, signal=40%		AMIT_EGF_RESPONSE_40_MCF10A	AMIT_EGF_RESPONSE_40_MCF10A	18	0.31597796	0.9680145	0.509165	0.9036005	1.0	4816	tags=39%, list=24%, signal=51%
REACTOME_INNATE_IMMUNE_SYSTEM	REACTOME_INNATE_IMMUNE_SYSTEM	249	-0.22676872	-1.2246081	0.04819277	0.5604784	1.0	3897	tags=24%, list=19%, signal=30%		GUTIERREZ_CHRONIC_LYMPHOCYTIC_LEUKEMIA_DN	GUTIERREZ_CHRONIC_LYMPHOCYTIC_LEUKEMIA_DN	54	0.23068878	0.9658897	0.43002027	0.9084058	1.0	3390	tags=17%, list=17%, signal=20%
WESTON_VEGFA_TARGETS	WESTON_VEGFA_TARGETS	106	-0.28419608	-1.2242023	0.18700787	0.5612733	1.0	3202	tags=26%, list=16%, signal=31%		KEGG_THYROID_CANCER	KEGG_THYROID_CANCER	29	0.3146247	0.96576965	0.5153374	0.90757596	1.0	1570	tags=10%, list=8%, signal=11%
SESTO_RESPONSE_TO_UV_C3	SESTO_RESPONSE_TO_UV_C3	20	-0.37989357	-1.2241542	0.14545454	0.5607198	1.0	3935	tags=40%, list=20%, signal=50%		CHIBA_RESPONSE_TO_TSA_UP	CHIBA_RESPONSE_TO_TSA_UP	51	0.31341448	0.9655631	0.4979757	0.90699863	1.0	5183	tags=37%, list=26%, signal=50%
HUNSBERGER_EXERCISE_REGULATED_GENES	HUNSBERGER_EXERCISE_REGULATED_GENES	31	-0.36339164	-1.2237885	0.21370968	0.56109726	1.0	4257	tags=35%, list=21%, signal=45%		CHOW_RASSF1_TARGETS_DN	CHOW_RASSF1_TARGETS_DN	29	0.2862773	0.96478915	0.5612648	0.908176	1.0	5709	tags=45%, list=29%, signal=63%
RHEIN_ALL_GLUCOCORTICOID_THERAPY_DN	RHEIN_ALL_GLUCOCORTICOID_THERAPY_DN	353	-0.31838036	-1.2217238	0.20454545	0.5659592	1.0	4351	tags=30%, list=22%, signal=37%		NADERI_BREAST_CANCER_PROGNOSIS_UP	NADERI_BREAST_CANCER_PROGNOSIS_UP	48	0.2551147	0.9647209	0.46492985	0.9071291	1.0	3956	tags=23%, list=20%, signal=29%
PID_FCER1_PATHWAY	PID_FCER1_PATHWAY	60	-0.2727325	-1.2210615	0.14770459	0.5671891	1.0	3883	tags=22%, list=19%, signal=27%		LIM_MAMMARY_LUMINAL_MATURE_UP	LIM_MAMMARY_LUMINAL_MATURE_UP	115	0.21665564	0.9646322	0.45526838	0.90629303	1.0	4241	tags=21%, list=21%, signal=26%
RHODES_UNDIFFERENTIATED_CANCER	RHODES_UNDIFFERENTIATED_CANCER	66	-0.3793879	-1.2210083	0.17206478	0.5666451	1.0	5037	tags=35%, list=25%, signal=46%		LEE_AGING_NEOCORTEX_DN	LEE_AGING_NEOCORTEX_DN	79	0.20735133	0.96414346	0.5458167	0.9063997	1.0	3374	tags=18%, list=17%, signal=21%
GALE_APL_WITH_FLT3_MUTATED_UP	GALE_APL_WITH_FLT3_MUTATED_UP	56	-0.42603037	-1.2209891	0.27235773	0.5660073	1.0	3198	tags=27%, list=16%, signal=32%		ODONNELL_METASTASIS_UP	ODONNELL_METASTASIS_UP	78	0.2023613	0.96413726	0.51282054	0.905279	1.0	5472	tags=26%, list=27%, signal=35%
KEGG_VIRAL_MYOCARDITIS	KEGG_VIRAL_MYOCARDITIS	68	-0.26653016	-1.220909	0.08560311	0.5654436	1.0	728	tags=9%, list=4%, signal=9%		GILDEA_METASTASIS	GILDEA_METASTASIS	30	0.2667046	0.9639287	0.43326488	0.9047164	1.0	4934	tags=33%, list=25%, signal=44%
BIOCARTA_MAPK_PATHWAY	BIOCARTA_MAPK_PATHWAY	86	-0.2308653	-1.2203645	0.100603625	0.56616765	1.0	3768	tags=20%, list=19%, signal=24%		PID_DELTA_NP63_PATHWAY	PID_DELTA_NP63_PATHWAY	47	0.23997447	0.9634441	0.44773176	0.9050133	1.0	5369	tags=32%, list=27%, signal=44%
SIMBULAN_PARP1_TARGETS_DN	SIMBULAN_PARP1_TARGETS_DN	17	-0.39225775	-1.2198704	0.15432099	0.5665607	1.0	4977	tags=41%, list=25%, signal=55%		SWEET_KRAS_ONCOGENIC_SIGNATURE	SWEET_KRAS_ONCOGENIC_SIGNATURE	88	0.20792896	0.96341413	0.4140625	0.9040211	1.0	2472	tags=16%, list=12%, signal=18%
PLASARI_TGFB1_SIGNALING_VIA_NFIC_10HR_DN	PLASARI_TGFB1_SIGNALING_VIA_NFIC_10HR_DN	30	-0.3341708	-1.2198297	0.16932271	0.5660471	1.0	5791	tags=43%, list=29%, signal=61%		SARRIO_EPITHELIAL_MESENCHYMAL_TRANSITION_DN	SARRIO_EPITHELIAL_MESENCHYMAL_TRANSITION_DN	149	0.21545109	0.9634018	0.49007937	0.9029537	1.0	4141	tags=23%, list=21%, signal=29%
SANA_RESPONSE_TO_IFNG_UP	SANA_RESPONSE_TO_IFNG_UP	73	-0.3070158	-1.2194159	0.15991902	0.5667016	1.0	4234	tags=29%, list=21%, signal=36%		ZHANG_ANTIVIRAL_RESPONSE_TO_RIBAVIRIN_UP	ZHANG_ANTIVIRAL_RESPONSE_TO_RIBAVIRIN_UP	29	0.2929778	0.96303976	0.4989899	0.90285164	1.0	3449	tags=21%, list=17%, signal=25%
BIOCARTA_IL1R_PATHWAY	BIOCARTA_IL1R_PATHWAY	32	-0.29349992	-1.2190979	0.1724846	0.5669322	1.0	3592	tags=28%, list=18%, signal=34%		LIN_MELANOMA_COPY_NUMBER_UP	LIN_MELANOMA_COPY_NUMBER_UP	69	0.24744831	0.96182686	0.42857143	0.90499806	1.0	1571	tags=10%, list=8%, signal=11%
DIRMEIER_LMP1_RESPONSE_LATE_UP	DIRMEIER_LMP1_RESPONSE_LATE_UP	56	-0.30670732	-1.218706	0.12929294	0.5672957	1.0	4749	tags=32%, list=24%, signal=42%		ACOSTA_PROLIFERATION_INDEPENDENT_MYC_TARGETS_UP	ACOSTA_PROLIFERATION_INDEPENDENT_MYC_TARGETS_UP	82	0.26889732	0.96153814	0.46911198	0.9046159	1.0	6003	tags=35%, list=30%, signal=50%
NEWMAN_ERCC6_TARGETS_UP	NEWMAN_ERCC6_TARGETS_UP	26	-0.36750925	-1.2181758	0.21572581	0.5681909	1.0	5062	tags=42%, list=25%, signal=57%		REACTOME_DEADENYLATION_OF_MRNA	REACTOME_DEADENYLATION_OF_MRNA	19	0.30782315	0.9612322	0.56653225	0.9043327	1.0	4036	tags=26%, list=20%, signal=33%
SCHEIDEREIT_IKK_INTERACTING_PROTEINS	SCHEIDEREIT_IKK_INTERACTING_PROTEINS	58	-0.24931154	-1.2174958	0.13121273	0.5695879	1.0	3949	tags=24%, list=20%, signal=30%		BILANGES_SERUM_AND_RAPAMYCIN_SENSITIVE_GENES	BILANGES_SERUM_AND_RAPAMYCIN_SENSITIVE_GENES	68	0.29374012	0.96076083	0.49900597	0.90443	1.0	5532	tags=32%, list=28%, signal=45%
PASINI_SUZ12_TARGETS_UP	PASINI_SUZ12_TARGETS_UP	108	-0.2685257	-1.2172803	0.15503876	0.5695996	1.0	3555	tags=27%, list=18%, signal=32%		KEGG_DILATED_CARDIOMYOPATHY	KEGG_DILATED_CARDIOMYOPATHY	90	0.21412909	0.9602615	0.5591182	0.90467507	1.0	3204	tags=16%, list=16%, signal=18%
PID_RETINOIC_ACID_PATHWAY	PID_RETINOIC_ACID_PATHWAY	30	-0.35921457	-1.2168652	164	0.57024986	1.0	6877	tags=57%, list=34%, signal=86%		MIKKELSEN_MCV6_LCP_WITH_H3K4ME3	MIKKELSEN_MCV6_LCP_WITH_H3K4ME3	156	0.2504679	0.9601344	0.512974	0.9038732	1.0	5207	tags=29%, list=26%, signal=40%
PID_S1P_S1P1_PATHWAY	PID_S1P_S1P1_PATHWAY	21	-0.34976578	-1.2166294	0.23421589	0.57006	1.0	6042	tags=33%, list=30%, signal=48%		IVANOVA_HEMATOPOIESIS_STEM_CELL_LONG_TERM	IVANOVA_HEMATOPOIESIS_STEM_CELL_LONG_TERM	294	0.16798903	0.9596157	0.60946745	0.9042193	1.0	5900	tags=28%, list=30%, signal=39%
REACTOME_OPIOID_SIGNALLING	REACTOME_OPIOID_SIGNALLING	76	-0.28978541	-1.2162027	0.1755424	0.5705118	1.0	2725	tags=21%, list=14%, signal=24%		MCLACHLAN_DENTAL_CARIES_UP	MCLACHLAN_DENTAL_CARIES_UP	236	0.21988283	0.95909965	0.48039216	0.90429574	1.0	4785	tags=26%, list=24%, signal=34%
WANG_CISPLATIN_RESPONSE_AND_XPC_DN	WANG_CISPLATIN_RESPONSE_AND_XPC_DN	223	-0.27164415	-1.2160678	0.17355372	0.5703023	1.0	3996	tags=23%, list=20%, signal=29%		ELVIDGE_HIF1A_AND_HIF2A_TARGETS_UP	ELVIDGE_HIF1A_AND_HIF2A_TARGETS_UP	41	0.2992151	0.9583385	0.53937006	0.9052847	1.0	5554	tags=39%, list=28%, signal=54%
MYLLYKANGAS_AMPLIFICATION_HOT_SPOT_23	MYLLYKANGAS_AMPLIFICATION_HOT_SPOT_23	19	-0.36635712	-1.2159439	0.18238993	0.56983125	1.0	4410	tags=37%, list=22%, signal=47%		KEGG_TYPE_I_DIABETES_MELLITUS	KEGG_TYPE_I_DIABETES_MELLITUS	40	0.27080467	0.9581152	0.52953154	0.9048017	1.0	3459	tags=20%, list=17%, signal=24%
BARRIER_CANCER_RELAPSE_TUMOR_SAMPLE_UP	BARRIER_CANCER_RELAPSE_TUMOR_SAMPLE_UP	16	-0.37110597	-1.2158217	0.12783505	0.5694198	1.0	4122	tags=38%, list=21%, signal=47%		WU_HBX_TARGETS_2_DN	WU_HBX_TARGETS_2_DN	16	0.34202424	0.9576935	0.5163934	0.90478665	1.0	4950	tags=38%, list=25%, signal=50%
GROSS_HYPOXIA_VIA_ELK3_UP	GROSS_HYPOXIA_VIA_ELK3_UP	204	-0.24340063	-1.2158066	0.06938776	0.5687649	1.0	5517	tags=31%, list=28%, signal=43%		SU_LIVER	SU_LIVER	55	0.25818816	0.956793	0.55668014	0.9059887	1.0	4496	tags=27%, list=22%, signal=35%
REACTOME_TRIGLYCERIDE_BIOSYNTHESIS	REACTOME_TRIGLYCERIDE_BIOSYNTHESIS	38	-0.32377407	-1.2156198	0.2074364	0.5684347	1.0	5987	tags=34%, list=30%, signal=49%		WONG_IFNA2_RESISTANCE_DN	WONG_IFNA2_RESISTANCE_DN	33	0.2655499	0.9566602	0.4970297	0.9051981	1.0	3013	tags=15%, list=15%, signal=18%
APPIERTO_RESPONSE_TO_FENRETINIDE_DN	APPIERTO_RESPONSE_TO_FENRETINIDE_DN	51	-0.33324528	-1.2154437	0.19214876	0.56832415	1.0	3497	tags=31%, list=17%, signal=38%		ZHAN_MULTIPLE_MYELOMA_PR_DN	ZHAN_MULTIPLE_MYELOMA_PR_DN	43	0.22620444	0.95664227	0.5630081	0.90417296	1.0	6894	tags=33%, list=34%, signal=50%
MCCABE_HOXC6_TARGETS_CANCER_DN	MCCABE_HOXC6_TARGETS_CANCER_DN	19	-0.38444325	-1.2151268	0.18774703	0.5684268	1.0	2237	tags=21%, list=11%, signal=24%		KAYO_AGING_MUSCLE_DN	KAYO_AGING_MUSCLE_DN	121	0.1937879	0.9564586	0.5308151	0.9034183	1.0	3986	tags=17%, list=20%, signal=22%
HEIDENBLAD_AMPLICON_8Q24_DN	HEIDENBLAD_AMPLICON_8Q24_DN	43	-0.33297336	-1.2148852	0.07070707	0.5684222	1.0	5908	tags=44%, list=30%, signal=63%		JECHLINGER_EPITHELIAL_TO_MESENCHYMAL_TRANSITION_DN	JECHLINGER_EPITHELIAL_TO_MESENCHYMAL_TRANSITION_DN	66	0.22870417	0.95566976	0.5020161	0.9043488	1.0	2883	tags=15%, list=14%, signal=18%
SONG_TARGETS_OF_IE86_CMV_PROTEIN	SONG_TARGETS_OF_IE86_CMV_PROTEIN	59	-0.4306058	-1.2146076	0.22494887	0.5684232	1.0	5257	tags=39%, list=26%, signal=53%		GRATIAS_RETINOBLASTOMA_16Q24	GRATIAS_RETINOBLASTOMA_16Q24	17	0.26645294	0.9555271	0.53846157	0.9037181	1.0	6002	tags=35%, list=30%, signal=50%
FIGUEROA_AML_METHYLATION_CLUSTER_1_DN	FIGUEROA_AML_METHYLATION_CLUSTER_1_DN	41	-0.27988812	-1.2145019	0.051652893	0.56813246	1.0	2136	tags=20%, list=11%, signal=22%		KEGG_ARGININE_AND_PROLINE_METABOLISM	KEGG_ARGININE_AND_PROLINE_METABOLISM	52	0.23869914	0.95543766	0.5947581	0.9028922	1.0	3112	tags=17%, list=16%, signal=20%
UZONYI_RESPONSE_TO_LEUKOTRIENE_AND_THROMBIN	UZONYI_RESPONSE_TO_LEUKOTRIENE_AND_THROMBIN	37	-0.36458704	-1.2143157	0.18700787	0.56787175	1.0	3935	tags=41%, list=20%, signal=50%		SU_TESTIS	SU_TESTIS	74	0.25559244	0.955323	0.4361493	0.902176	1.0	3344	tags=19%, list=17%, signal=23%
GROSS_HYPOXIA_VIA_ELK3_DN	GROSS_HYPOXIA_VIA_ELK3_DN	154	-0.2723568	-1.2141316	0.17004049	0.5678138	1.0	3565	tags=25%, list=18%, signal=30%		TOOKER_GEMCITABINE_RESISTANCE_UP	TOOKER_GEMCITABINE_RESISTANCE_UP	78	0.23339619	0.9549425	0.48453608	0.90214205	1.0	2685	tags=15%, list=13%, signal=18%
PID_P38_ALPHA_BETA_PATHWAY	PID_P38_ALPHA_BETA_PATHWAY	31	-0.29673293	-1.213809	154	0.5679217	1.0	2343	tags=16%, list=12%, signal=18%		BIOCARTA_IL2RB_PATHWAY	BIOCARTA_IL2RB_PATHWAY	38	0.23254168	0.95491505	0.61431414	0.90110385	1.0	2076	tags=11%, list=10%, signal=12%
JAATINEN_HEMATOPOIETIC_STEM_CELL_UP	JAATINEN_HEMATOPOIETIC_STEM_CELL_UP	301	-0.2910082	-1.2133641	0.15618661	0.56848687	1.0	4719	tags=31%, list=24%, signal=40%		HOWLIN_CITED1_TARGETS_2_UP	HOWLIN_CITED1_TARGETS_2_UP	17	0.336349	0.95373005	0.4493927	0.9031292	1.0	2884	tags=24%, list=14%, signal=27%
KOYAMA_SEMA3B_TARGETS_DN	KOYAMA_SEMA3B_TARGETS_DN	386	-0.20582345	-1.2118028	0.036217302	0.57218874	1.0	2328	tags=13%, list=12%, signal=15%		OKAMOTO_LIVER_CANCER_MULTICENTRIC_OCCURRENCE_UP	OKAMOTO_LIVER_CANCER_MULTICENTRIC_OCCURRENCE_UP	25	0.3065106	0.9525537	0.4331984	0.9048109	1.0	3042	tags=24%, list=15%, signal=28%
RASHI_RESPONSE_TO_IONIZING_RADIATION_5	RASHI_RESPONSE_TO_IONIZING_RADIATION_5	140	-0.2454447	-1.2117895	0.22672065	0.5715162	1.0	5993	tags=35%, list=30%, signal=50%		WINNEPENNINCKX_MELANOMA_METASTASIS_DN	WINNEPENNINCKX_MELANOMA_METASTASIS_DN	40	0.30797443	0.9517548	0.512974	0.9059211	1.0	3291	tags=20%, list=16%, signal=24%
PID_ATF2_PATHWAY	PID_ATF2_PATHWAY	57	-0.27982965	-1.2115788	0.1468254	0.5713895	1.0	5182	tags=39%, list=26%, signal=52%		SENGUPTA_NASOPHARYNGEAL_CARCINOMA_WITH_LMP1_DN	SENGUPTA_NASOPHARYNGEAL_CARCINOMA_WITH_LMP1_DN	164	0.22474465	0.95034355	0.52380955	0.9083418	1.0	4888	tags=26%, list=24%, signal=34%
CHANG_IMMORTALIZED_BY_HPV31_UP	CHANG_IMMORTALIZED_BY_HPV31_UP	79	-0.27329543	-1.2106446	0.1092437	0.5734888	1.0	3917	tags=24%, list=20%, signal=30%		SERVITJA_LIVER_HNF1A_TARGETS_DN	SERVITJA_LIVER_HNF1A_TARGETS_DN	156	0.20877907	0.9495014	0.53861386	0.90951717	1.0	4938	tags=25%, list=25%, signal=33%
GAUSSMANN_MLL_AF4_FUSION_TARGETS_C_DN	GAUSSMANN_MLL_AF4_FUSION_TARGETS_C_DN	19	-0.3535266	-1.2104844	0.18019801	0.5732757	1.0	714	tags=16%, list=4%, signal=16%		LOPEZ_MESOTHELIOMA_SURVIVAL_OVERALL_DN	LOPEZ_MESOTHELIOMA_SURVIVAL_OVERALL_DN	15	0.2742497	0.948722	0.57230145	0.91042656	1.0	5150	tags=53%, list=26%, signal=72%
SARTIPY_BLUNTED_BY_INSULIN_RESISTANCE_UP	SARTIPY_BLUNTED_BY_INSULIN_RESISTANCE_UP	19	-0.387246	-1.2097198	0.15415822	0.57441247	1.0	1732	tags=21%, list=9%, signal=23%		WU_CELL_MIGRATION	WU_CELL_MIGRATION	180	0.21574375	0.94830203	0.5685484	0.9106134	1.0	5278	tags=32%, list=26%, signal=43%
KORKOLA_SEMINOMA_UP	KORKOLA_SEMINOMA_UP	42	-0.35729015	-1.2095568	0.137577	0.57410896	1.0	4623	tags=33%, list=23%, signal=43%		WONG_ENDMETRIUM_CANCER_DN	WONG_ENDMETRIUM_CANCER_DN	80	0.24325351	0.94785875	0.5297619	0.9108165	1.0	3958	tags=21%, list=20%, signal=26%
HOSHIDA_LIVER_CANCER_SURVIVAL_UP	HOSHIDA_LIVER_CANCER_SURVIVAL_UP	73	-0.23977424	-1.2093501	0.06936416	0.57388335	1.0	2854	tags=22%, list=14%, signal=25%		REACTOME_LIPID_DIGESTION_MOBILIZATION_AND_TRANSPORT	REACTOME_LIPID_DIGESTION_MOBILIZATION_AND_TRANSPORT	45	0.2732601	0.9474933	0.49591836	0.91050464	1.0	3947	tags=22%, list=20%, signal=28%
KEGG_VIBRIO_CHOLERAE_INFECTION	KEGG_VIBRIO_CHOLERAE_INFECTION	54	-0.28405312	-1.2088026	0.104417674	0.5745811	1.0	3944	tags=28%, list=20%, signal=35%		REACTOME_POST_NMDA_RECEPTOR_ACTIVATION_EVENTS	REACTOME_POST_NMDA_RECEPTOR_ACTIVATION_EVENTS	33	0.25451595	0.9464909	0.45850623	0.91196746	1.0	2295	tags=15%, list=11%, signal=17%
KAYO_CALORIE_RESTRICTION_MUSCLE_UP	KAYO_CALORIE_RESTRICTION_MUSCLE_UP	94	-0.30685672	-1.2083261	0.17408907	0.5754323	1.0	3933	tags=27%, list=20%, signal=33%		REACTOME_ADP_SIGNALLING_THROUGH_P2RY12	REACTOME_ADP_SIGNALLING_THROUGH_P2RY12	20	0.26390696	0.94625247	0.5488281	0.91143936	1.0	4078	tags=35%, list=20%, signal=44%
SMID_BREAST_CANCER_RELAPSE_IN_BONE_DN	SMID_BREAST_CANCER_RELAPSE_IN_BONE_DN	300	-0.223483	-1.2081088	0.19393939	0.57547	1.0	4577	tags=28%, list=23%, signal=35%		SCHLESINGER_METHYLATED_DE_NOVO_IN_CANCER	SCHLESINGER_METHYLATED_DE_NOVO_IN_CANCER	87	0.24757577	0.94611305	0.51703405	0.91069794	1.0	4582	tags=30%, list=23%, signal=39%
REACTOME_MYD88_MAL_CASCADE_INITIATED_ON_PLASMA_MEMBRANE	REACTOME_MYD88_MAL_CASCADE_INITIATED_ON_PLASMA_MEMBRANE	80	-0.24819186	-1.2078956	0.14814815	0.5752668	1.0	6015	tags=40%, list=30%, signal=57%		KEGG_LEISHMANIA_INFECTION	KEGG_LEISHMANIA_INFECTION	68	0.20551316	0.94525856	0.5127701	0.9117136	1.0	2223	tags=12%, list=11%, signal=13%
REACTOME_RESPIRATORY_ELECTRON_TRANSPORT	REACTOME_RESPIRATORY_ELECTRON_TRANSPORT	65	-0.36141893	-1.207865	0.29310346	0.5746317	1.0	4161	tags=28%, list=21%, signal=35%		KIM_ALL_DISORDERS_OLIGODENDROCYTE_NUMBER_CORR_DN	KIM_ALL_DISORDERS_OLIGODENDROCYTE_NUMBER_CORR_DN	32	0.29249242	0.944854	0.51593626	0.91176146	1.0	3525	tags=22%, list=18%, signal=27%
ZHANG_PROLIFERATING_VS_QUIESCENT	ZHANG_PROLIFERATING_VS_QUIESCENT	49	-0.3268542	-1.2076544	0.26760563	0.57452565	1.0	5262	tags=43%, list=26%, signal=58%		REACTOME_CHONDROITIN_SULFATE_DERMATAN_SULFATE_METABOLISM	REACTOME_CHONDROITIN_SULFATE_DERMATAN_SULFATE_METABOLISM	47	0.2398682	0.9448108	0.60940695	0.91077113	1.0	4068	tags=21%, list=20%, signal=27%
NIKOLSKY_BREAST_CANCER_8P12_P11_AMPLICON	NIKOLSKY_BREAST_CANCER_8P12_P11_AMPLICON	56	-0.31757128	-1.2075263	0.21442886	0.57418364	1.0	3239	tags=27%, list=16%, signal=32%		PEPPER_CHRONIC_LYMPHOCYTIC_LEUKEMIA_DN	PEPPER_CHRONIC_LYMPHOCYTIC_LEUKEMIA_DN	21	0.29943454	0.9447322	0.5132383	0.9099849	1.0	5775	tags=43%, list=29%, signal=60%
ASTIER_INTEGRIN_SIGNALING	ASTIER_INTEGRIN_SIGNALING	56	-0.27869982	-1.2073656	0.19583334	0.5740929	1.0	3228	tags=14%, list=16%, signal=17%		LABBE_TARGETS_OF_TGFB1_AND_WNT3A_UP	LABBE_TARGETS_OF_TGFB1_AND_WNT3A_UP	108	0.20806801	0.94462156	0.5540275	0.9091215	1.0	4897	tags=25%, list=25%, signal=33%
BIOCARTA_CASPASE_PATHWAY	BIOCARTA_CASPASE_PATHWAY	23	-0.31832814	-1.2072115	0.20454545	0.57373923	1.0	2319	tags=17%, list=12%, signal=20%		WILCOX_RESPONSE_TO_PROGESTERONE_DN	WILCOX_RESPONSE_TO_PROGESTERONE_DN	62	0.23740281	0.9440568	0.5225933	0.9094135	1.0	1768	tags=13%, list=9%, signal=14%
GOTTWEIN_TARGETS_OF_KSHV_MIR_K12_11	GOTTWEIN_TARGETS_OF_KSHV_MIR_K12_11	62	-0.29145896	-1.2057127	0.20808081	0.5768854	1.0	3841	tags=24%, list=19%, signal=30%		WU_HBX_TARGETS_1_DN	WU_HBX_TARGETS_1_DN	23	0.28488728	0.94400465	0.6138614	0.9085217	1.0	4950	tags=30%, list=25%, signal=40%
FRASOR_RESPONSE_TO_ESTRADIOL_UP	FRASOR_RESPONSE_TO_ESTRADIOL_UP	36	-0.31368342	-1.2056139	0.199187	0.576345	1.0	1843	tags=17%, list=9%, signal=18%		ELVIDGE_HYPOXIA_BY_DMOG_DN	ELVIDGE_HYPOXIA_BY_DMOG_DN	57	0.22713174	0.9433358	0.504931	0.9089967	1.0	2790	tags=16%, list=14%, signal=18%
DER_IFN_GAMMA_RESPONSE_UP	DER_IFN_GAMMA_RESPONSE_UP	71	-0.31698915	-1.2052737	0.22580644	0.5762839	1.0	3604	tags=25%, list=18%, signal=31%		GAUSSMANN_MLL_AF4_FUSION_TARGETS_D_UP	GAUSSMANN_MLL_AF4_FUSION_TARGETS_D_UP	37	0.2345812	0.94265103	0.53556484	0.90986156	1.0	761	tags=8%, list=4%, signal=8%
SCHAEFFER_PROSTATE_DEVELOPMENT_12HR_UP	SCHAEFFER_PROSTATE_DEVELOPMENT_12HR_UP	115	-0.22903144	-1.2043337	0.11222445	0.5783871	1.0	3530	tags=23%, list=18%, signal=27%		WANG_TARGETS_OF_MLL_CBP_FUSION_UP	WANG_TARGETS_OF_MLL_CBP_FUSION_UP	42	0.23057655	0.9425964	0.59960157	0.90900844	1.0	6163	tags=36%, list=31%, signal=52%
REACTOME_CHROMOSOME_MAINTENANCE	REACTOME_CHROMOSOME_MAINTENANCE	111	-0.3044205	-1.2041358	0.25153375	0.5783726	1.0	3449	tags=25%, list=17%, signal=30%		NIELSEN_SCHWANNOMA_UP	NIELSEN_SCHWANNOMA_UP	17	0.34456813	0.9416466	0.5239085	0.9100189	1.0	4522	tags=29%, list=23%, signal=38%
PID_IL12_STAT4_PATHWAY	PID_IL12_STAT4_PATHWAY	33	-0.31896973	-1.2039896	0.25675675	0.57815695	1.0	2677	tags=21%, list=13%, signal=24%		KEGG_FC_EPSILON_RI_SIGNALING_PATHWAY	KEGG_FC_EPSILON_RI_SIGNALING_PATHWAY	76	0.1948409	0.9412787	0.52277225	0.91001725	1.0	5047	tags=24%, list=25%, signal=32%
JIANG_VHL_TARGETS	JIANG_VHL_TARGETS	133	-0.25728875	-1.2036574	0.12426036	0.5784222	1.0	5370	tags=36%, list=27%, signal=49%		PID_AR_NONGENOMIC_PATHWAY	PID_AR_NONGENOMIC_PATHWAY	31	0.2579799	0.94104993	0.48101267	0.90937203	1.0	7770	tags=45%, list=39%, signal=74%
MARCHINI_TRABECTEDIN_RESISTANCE_DN	MARCHINI_TRABECTEDIN_RESISTANCE_DN	48	-0.34052265	-1.2036505	0.24848485	0.57777584	1.0	1738	tags=15%, list=9%, signal=16%		BIOCARTA_CXCR4_PATHWAY	BIOCARTA_CXCR4_PATHWAY	24	0.26943675	0.94074655	0.6027668	0.90900975	1.0	6257	tags=29%, list=31%, signal=42%
SMIRNOV_RESPONSE_TO_IR_2HR_DN	SMIRNOV_RESPONSE_TO_IR_2HR_DN	53	-0.31126943	-1.2030262	0.24844721	0.57866657	1.0	2563	tags=19%, list=13%, signal=22%		NIKOLSKY_BREAST_CANCER_11Q12_Q14_AMPLICON	NIKOLSKY_BREAST_CANCER_11Q12_Q14_AMPLICON	152	0.21888223	0.9404657	0.6472946	0.90869963	1.0	5450	tags=30%, list=27%, signal=41%
KOBAYASHI_RESPONSE_TO_ROMIDEPSIN	KOBAYASHI_RESPONSE_TO_ROMIDEPSIN	18	-0.36052585	-1.2024924	168	0.5795484	1.0	3039	tags=28%, list=15%, signal=33%		DOANE_RESPONSE_TO_ANDROGEN_DN	DOANE_RESPONSE_TO_ANDROGEN_DN	229	0.17934561	0.9400576	0.65784115	0.9085047	1.0	5254	tags=25%, list=26%, signal=34%
RASHI_RESPONSE_TO_IONIZING_RADIATION_4	RASHI_RESPONSE_TO_IONIZING_RADIATION_4	59	-0.2715121	-1.2021484	0.11270492	0.5799212	1.0	2163	tags=19%, list=11%, signal=21%		REACTOME_REGULATION_OF_INSULIN_SECRETION	REACTOME_REGULATION_OF_INSULIN_SECRETION	87	0.2103782	0.9397279	0.55737704	0.90837234	1.0	4113	tags=23%, list=21%, signal=29%
AMIT_EGF_RESPONSE_240_MCF10A	AMIT_EGF_RESPONSE_240_MCF10A	20	-0.42511567	-1.2019238	0.20547946	0.58006585	1.0	2433	tags=30%, list=12%, signal=34%		HATADA_METHYLATED_IN_LUNG_CANCER_UP	HATADA_METHYLATED_IN_LUNG_CANCER_UP	376	0.19737697	0.9391791	0.62677485	0.9084487	1.0	4243	tags=21%, list=21%, signal=26%
HERNANDEZ_MITOTIC_ARREST_BY_DOCETAXEL_1_DN	HERNANDEZ_MITOTIC_ARREST_BY_DOCETAXEL_1_DN	37	-0.33308408	-1.2009686	144	0.5820213	1.0	3021	tags=22%, list=15%, signal=25%		JUBAN_TARGETS_OF_SPI1_AND_FLI1_DN	JUBAN_TARGETS_OF_SPI1_AND_FLI1_DN	85	0.22711286	0.93906283	0.5666004	0.9076252	1.0	3748	tags=19%, list=19%, signal=23%
OHGUCHI_LIVER_HNF4A_TARGETS_UP	OHGUCHI_LIVER_HNF4A_TARGETS_UP	42	-0.30473453	-1.2009666	0.22332016	0.5813602	1.0	3801	tags=33%, list=19%, signal=41%		WU_ALZHEIMER_DISEASE_DN	WU_ALZHEIMER_DISEASE_DN	19	0.2909576	0.93879783	0.516129	0.90720004	1.0	3191	tags=21%, list=16%, signal=25%
HASLINGER_B_CLL_WITH_MUTATED_VH_GENES	HASLINGER_B_CLL_WITH_MUTATED_VH_GENES	17	-0.3915204	-1.2009544	0.18518518	0.5807471	1.0	5296	tags=41%, list=26%, signal=56%		MARTENS_BOUND_BY_PML_RARA_FUSION	MARTENS_BOUND_BY_PML_RARA_FUSION	442	0.20016441	0.9379664	0.5383065	0.9078346	1.0	4186	tags=18%, list=21%, signal=22%
ZIRN_TRETINOIN_RESPONSE_WT1_UP	ZIRN_TRETINOIN_RESPONSE_WT1_UP	23	-0.32469952	-1.200897	0.07459678	0.5801755	1.0	2818	tags=26%, list=14%, signal=30%		HOFFMANN_SMALL_PRE_BII_TO_IMMATURE_B_LYMPHOCYTE_UP	HOFFMANN_SMALL_PRE_BII_TO_IMMATURE_B_LYMPHOCYTE_UP	69	0.25554305	0.9378625	0.5531062	0.9070155	1.0	3068	tags=17%, list=15%, signal=20%
MARSON_FOXP3_TARGETS_UP	MARSON_FOXP3_TARGETS_UP	65	-0.290056	-1.2008563	0.19591837	0.5795773	1.0	2282	tags=14%, list=11%, signal=16%		REACTOME_FORMATION_OF_FIBRIN_CLOT_CLOTTING_CASCADE	REACTOME_FORMATION_OF_FIBRIN_CLOT_CLOTTING_CASCADE	32	0.2555578	0.9375272	0.53707415	0.9068726	1.0	2448	tags=16%, list=12%, signal=18%
LU_TUMOR_ANGIOGENESIS_UP	LU_TUMOR_ANGIOGENESIS_UP	25	-0.30901796	-1.2004561	0.15891473	0.57977235	1.0	745	tags=12%, list=4%, signal=12%		REACTOME_INFLUENZA_LIFE_CYCLE	REACTOME_INFLUENZA_LIFE_CYCLE	134	0.28912523	0.93718886	0.47870183	0.9066859	1.0	5543	tags=33%, list=28%, signal=45%
MARZEC_IL2_SIGNALING_DN	MARZEC_IL2_SIGNALING_DN	36	-0.34395623	-1.2004199	0.24948876	0.5791603	1.0	4685	tags=36%, list=23%, signal=47%		SAKAI_CHRONIC_HEPATITIS_VS_LIVER_CANCER_DN	SAKAI_CHRONIC_HEPATITIS_VS_LIVER_CANCER_DN	33	0.24377571	0.93670714	0.56646216	0.9070083	1.0	1096	tags=9%, list=5%, signal=10%
GROSS_HIF1A_TARGETS_DN	GROSS_HIF1A_TARGETS_DN	25	-0.3608531	-1.1995534	0.25523013	0.5810735	1.0	1068	tags=20%, list=5%, signal=21%		ZHOU_INFLAMMATORY_RESPONSE_LIVE_DN	ZHOU_INFLAMMATORY_RESPONSE_LIVE_DN	363	0.16999604	0.93662584	0.5472837	0.9062573	1.0	5786	tags=29%, list=29%, signal=40%
ENK_UV_RESPONSE_EPIDERMIS_DN	ENK_UV_RESPONSE_EPIDERMIS_DN	500	-0.2450682	-1.1992439	0.09710744	0.5814293	1.0	4898	tags=28%, list=25%, signal=36%		AUNG_GASTRIC_CANCER	AUNG_GASTRIC_CANCER	53	0.21831332	0.9348456	0.560241	0.9095909	1.0	4822	tags=25%, list=24%, signal=32%
DAVICIONI_PAX_FOXO1_SIGNATURE_IN_ARMS_UP	DAVICIONI_PAX_FOXO1_SIGNATURE_IN_ARMS_UP	57	-0.32513738	-1.1991192	0.21355236	0.58123565	1.0	4331	tags=32%, list=22%, signal=40%		LI_AMPLIFIED_IN_LUNG_CANCER	LI_AMPLIFIED_IN_LUNG_CANCER	175	0.2564953	0.93478304	0.540856	0.90872765	1.0	4503	tags=26%, list=23%, signal=34%
PID_TOLL_ENDOGENOUS_PATHWAY	PID_TOLL_ENDOGENOUS_PATHWAY	25	-0.36456248	-1.1977509	0.22266401	0.58462757	1.0	877	tags=16%, list=4%, signal=17%		TURASHVILI_BREAST_LOBULAR_CARCINOMA_VS_DUCTAL_NORMAL_UP	TURASHVILI_BREAST_LOBULAR_CARCINOMA_VS_DUCTAL_NORMAL_UP	67	0.21719477	0.93468463	0.5801217	0.9079979	1.0	5079	tags=24%, list=25%, signal=32%
LINDSTEDT_DENDRITIC_CELL_MATURATION_A	LINDSTEDT_DENDRITIC_CELL_MATURATION_A	65	-0.27563053	-1.1970025	0.18346775	0.5862297	1.0	3403	tags=29%, list=17%, signal=35%		PID_S1P_S1P2_PATHWAY	PID_S1P_S1P2_PATHWAY	24	0.2522948	0.93402153	0.5168317	0.9086691	1.0	2028	tags=13%, list=10%, signal=14%
BIOCARTA_CSK_PATHWAY	BIOCARTA_CSK_PATHWAY	22	-0.34458822	-1.1967272	0.17485265	0.58618873	1.0	1936	tags=18%, list=10%, signal=20%		WIEDERSCHAIN_TARGETS_OF_BMI1_AND_PCGF2	WIEDERSCHAIN_TARGETS_OF_BMI1_AND_PCGF2	57	0.21053503	0.9335365	0.5860656	0.90876544	1.0	4220	tags=25%, list=21%, signal=31%
PLASARI_NFIC_TARGETS_BASAL_UP	PLASARI_NFIC_TARGETS_BASAL_UP	27	-0.3137547	-1.1967149	0.21881391	0.5855428	1.0	2780	tags=26%, list=14%, signal=30%		SARTIPY_NORMAL_AT_INSULIN_RESISTANCE_UP	SARTIPY_NORMAL_AT_INSULIN_RESISTANCE_UP	34	0.29299143	0.933249	0.5321285	0.9085875	1.0	5321	tags=41%, list=27%, signal=56%
REACTOME_PROTEOLYTIC_CLEAVAGE_OF_SNARE_COMPLEX_PROTEINS	REACTOME_PROTEOLYTIC_CLEAVAGE_OF_SNARE_COMPLEX_PROTEINS	15	-0.39722702	-1.1958216	0.1628866	0.58732253	1.0	1292	tags=13%, list=6%, signal=14%		MADAN_DPPA4_TARGETS	MADAN_DPPA4_TARGETS	45	0.2698577	0.9332112	0.61904764	0.90758085	1.0	3529	tags=20%, list=18%, signal=24%
VIETOR_IFRD1_TARGETS	VIETOR_IFRD1_TARGETS	22	-0.3427653	-1.1954257	0.26868686	0.5874892	1.0	4400	tags=27%, list=22%, signal=35%		TONKS_TARGETS_OF_RUNX1_RUNX1T1_FUSION_ERYTHROCYTE_UP	TONKS_TARGETS_OF_RUNX1_RUNX1T1_FUSION_ERYTHROCYTE_UP	155	0.18998796	0.9322862	0.5342742	0.90887046	1.0	3331	tags=16%, list=17%, signal=19%
SEKI_INFLAMMATORY_RESPONSE_LPS_UP	SEKI_INFLAMMATORY_RESPONSE_LPS_UP	76	-0.2667752	-1.1951976	0.13426854	0.58754104	1.0	4076	tags=32%, list=20%, signal=40%		PYEON_CANCER_HEAD_AND_NECK_VS_CERVICAL_DN	PYEON_CANCER_HEAD_AND_NECK_VS_CERVICAL_DN	27	0.3052772	0.9310568	0.6959184	0.9106484	1.0	1499	tags=15%, list=7%, signal=16%
CHARAFE_BREAST_CANCER_LUMINAL_VS_MESENCHYMAL_DN	CHARAFE_BREAST_CANCER_LUMINAL_VS_MESENCHYMAL_DN	451	-0.29881182	-1.1950735	0.2037037	0.5871227	1.0	4237	tags=26%, list=21%, signal=32%		MULLIGHAN_NPM1_MUTATED_SIGNATURE_1_DN	MULLIGHAN_NPM1_MUTATED_SIGNATURE_1_DN	125	0.1884479	0.93074006	0.6693712	0.91035956	1.0	4411	tags=18%, list=22%, signal=23%
BIOCARTA_CALCINEURIN_PATHWAY	BIOCARTA_CALCINEURIN_PATHWAY	18	-0.37409574	-1.1950676	0.25252524	0.58647925	1.0	7701	tags=67%, list=39%, signal=108%		HERNANDEZ_ABERRANT_MITOSIS_BY_DOCETACEL_2NM_UP	HERNANDEZ_ABERRANT_MITOSIS_BY_DOCETACEL_2NM_UP	80	0.22572078	0.93030924	0.6466019	0.9102917	1.0	2530	tags=15%, list=13%, signal=17%
ABBUD_LIF_SIGNALING_1_UP	ABBUD_LIF_SIGNALING_1_UP	45	-0.28635868	-1.1948161	0.22900763	0.58643055	1.0	3592	tags=31%, list=18%, signal=38%		HONMA_DOCETAXEL_RESISTANCE	HONMA_DOCETAXEL_RESISTANCE	34	0.3099117	0.9301637	492	0.909661	1.0	5925	tags=50%, list=30%, signal=71%
HESS_TARGETS_OF_HOXA9_AND_MEIS1_DN	HESS_TARGETS_OF_HOXA9_AND_MEIS1_DN	76	-0.25148588	-1.1947966	0.19477911	0.5857966	1.0	4271	tags=30%, list=21%, signal=38%		BAELDE_DIABETIC_NEPHROPATHY_UP	BAELDE_DIABETIC_NEPHROPATHY_UP	85	0.293743	0.92906135	0.48347107	0.91103125	1.0	6065	tags=40%, list=30%, signal=57%
DACOSTA_ERCC3_ALLELE_XPCS_VS_TTD_UP	DACOSTA_ERCC3_ALLELE_XPCS_VS_TTD_UP	27	-0.32631764	-1.1944373	0.15748031	0.5865263	1.0	786	tags=15%, list=4%, signal=15%		SATO_SILENCED_BY_DEACETYLATION_IN_PANCREATIC_CANCER	SATO_SILENCED_BY_DEACETYLATION_IN_PANCREATIC_CANCER	42	0.24440558	0.9289888	0.6019802	0.91019994	1.0	3219	tags=19%, list=16%, signal=23%
REACTOME_PROCESSIVE_SYNTHESIS_ON_THE_LAGGING_STRAND	REACTOME_PROCESSIVE_SYNTHESIS_ON_THE_LAGGING_STRAND	15	-0.40701526	-1.1939293	0.19793814	0.587199	1.0	5804	tags=40%, list=29%, signal=56%		REACTOME_SYNTHESIS_SECRETION_AND_INACTIVATION_OF_GLP1	REACTOME_SYNTHESIS_SECRETION_AND_INACTIVATION_OF_GLP1	17	0.27423987	0.92883325	0.49385247	0.90953344	1.0	5103	tags=35%, list=26%, signal=47%
RUTELLA_RESPONSE_TO_HGF_DN	RUTELLA_RESPONSE_TO_HGF_DN	228	-0.21890214	-1.1934757	0.1497006	0.5877477	1.0	4044	tags=21%, list=20%, signal=27%		KEGG_ALPHA_LINOLENIC_ACID_METABOLISM	KEGG_ALPHA_LINOLENIC_ACID_METABOLISM	17	0.35832828	0.9284149	0.5513834	0.9094115	1.0	5795	tags=41%, list=29%, signal=58%
PID_NEPHRIN_NEPH1_PATHWAY	PID_NEPHRIN_NEPH1_PATHWAY	31	-0.2948137	-1.1931617	0.124045804	0.587958	1.0	3301	tags=19%, list=17%, signal=23%		LEE_LIVER_CANCER_E2F1_UP	LEE_LIVER_CANCER_E2F1_UP	60	0.2118862	0.9275611	0.6244898	0.91041577	1.0	4700	tags=25%, list=24%, signal=33%
HOLLEMAN_VINCRISTINE_RESISTANCE_ALL_UP	HOLLEMAN_VINCRISTINE_RESISTANCE_ALL_UP	25	-0.41752306	-1.1923596	0.2371134	0.5891388	1.0	4986	tags=40%, list=25%, signal=53%		REACTOME_IL_3_5_AND_GM_CSF_SIGNALING	REACTOME_IL_3_5_AND_GM_CSF_SIGNALING	43	0.23169209	0.92724943	0.6193294	0.91007835	1.0	2076	tags=12%, list=10%, signal=13%
BIOCARTA_CARM_ER_PATHWAY	BIOCARTA_CARM_ER_PATHWAY	34	-0.31746668	-1.1915089	0.24074075	0.59077513	1.0	7402	tags=50%, list=37%, signal=79%		EBAUER_TARGETS_OF_PAX3_FOXO1_FUSION_UP	EBAUER_TARGETS_OF_PAX3_FOXO1_FUSION_UP	201	0.21949622	0.9268417	0.60764587	0.9099455	1.0	5155	tags=29%, list=26%, signal=39%
MCBRYAN_PUBERTAL_TGFB1_TARGETS_UP	MCBRYAN_PUBERTAL_TGFB1_TARGETS_UP	168	-0.21747641	-1.1912667	0.15369262	0.5909139	1.0	3537	tags=20%, list=18%, signal=24%		CAIRO_HEPATOBLASTOMA_CLASSES_DN	CAIRO_HEPATOBLASTOMA_CLASSES_DN	206	0.18334161	0.9263205	0.5118577	0.9100083	1.0	5359	tags=26%, list=27%, signal=35%
WEIGEL_OXIDATIVE_STRESS_BY_HNE_AND_H2O2	WEIGEL_OXIDATIVE_STRESS_BY_HNE_AND_H2O2	39	-0.39044526	-1.1911387	0.29435483	0.59057474	1.0	5246	tags=38%, list=26%, signal=52%		REACTOME_N_GLYCAN_ANTENNAE_ELONGATION_IN_THE_MEDIAL_TRANS_GOLGI	REACTOME_N_GLYCAN_ANTENNAE_ELONGATION_IN_THE_MEDIAL_TRANS_GOLGI	18	0.27799374	0.92559254	0.5372549	0.9107167	1.0	4467	tags=22%, list=22%, signal=29%
ZHENG_BOUND_BY_FOXP3	ZHENG_BOUND_BY_FOXP3	479	-0.2923727	-1.1910076	0.2993763	0.59043074	1.0	4717	tags=30%, list=24%, signal=38%		PID_TXA2PATHWAY	PID_TXA2PATHWAY	57	0.21745118	0.92481047	0.60082304	0.9117252	1.0	5186	tags=26%, list=26%, signal=35%
MATZUK_SPERMATID_DIFFERENTIATION	MATZUK_SPERMATID_DIFFERENTIATION	37	-0.36738873	-1.1908003	0.25	0.5904445	1.0	5057	tags=49%, list=25%, signal=65%		KEGG_PENTOSE_AND_GLUCURONATE_INTERCONVERSIONS	KEGG_PENTOSE_AND_GLUCURONATE_INTERCONVERSIONS	20	0.26906157	0.92393273	0.6659878	0.91290665	1.0	2199	tags=20%, list=11%, signal=22%
CHARAFE_BREAST_CANCER_LUMINAL_VS_BASAL_DN	CHARAFE_BREAST_CANCER_LUMINAL_VS_BASAL_DN	439	-0.27090293	-1.1906364	0.24691358	0.5903084	1.0	3717	tags=23%, list=19%, signal=28%		PID_IL8_CXCR2_PATHWAY	PID_IL8_CXCR2_PATHWAY	34	0.26417905	0.9225868	0.5517928	0.91498166	1.0	4737	tags=26%, list=24%, signal=35%
JIANG_TIP30_TARGETS_UP	JIANG_TIP30_TARGETS_UP	45	-0.34397104	-1.1906261	0.22862823	0.5896854	1.0	3056	tags=27%, list=15%, signal=31%		REACTOME_INTEGRATION_OF_ENERGY_METABOLISM	REACTOME_INTEGRATION_OF_ENERGY_METABOLISM	114	0.21212266	0.9224589	0.58502024	0.914347	1.0	4113	tags=22%, list=21%, signal=27%
LINDGREN_BLADDER_CANCER_CLUSTER_2B	LINDGREN_BLADDER_CANCER_CLUSTER_2B	375	-0.22678371	-1.190391	0.21893491	0.58973837	1.0	3378	tags=21%, list=17%, signal=25%		DAVICIONI_MOLECULAR_ARMS_VS_ERMS_DN	DAVICIONI_MOLECULAR_ARMS_VS_ERMS_DN	177	0.18774319	0.9213767	0.5694444	0.91546816	1.0	4396	tags=21%, list=22%, signal=27%
LIU_SOX4_TARGETS_DN	LIU_SOX4_TARGETS_DN	300	-0.23883438	-1.190207	0.06300813	0.5896339	1.0	5654	tags=32%, list=28%, signal=44%		REACTOME_RNA_POL_III_CHAIN_ELONGATION	REACTOME_RNA_POL_III_CHAIN_ELONGATION	17	0.3133101	0.9213634	0.54174757	0.91449606	1.0	1872	tags=12%, list=9%, signal=13%
SESTO_RESPONSE_TO_UV_C1	SESTO_RESPONSE_TO_UV_C1	72	-0.26063856	-1.1900918	0.09979633	0.5893719	1.0	4359	tags=29%, list=22%, signal=37%		BILANGES_SERUM_RESPONSE_TRANSLATION	BILANGES_SERUM_RESPONSE_TRANSLATION	36	0.27879268	0.92075366	0.4527559	0.91488785	1.0	8012	tags=53%, list=40%, signal=88%
NEMETH_INFLAMMATORY_RESPONSE_LPS_UP	NEMETH_INFLAMMATORY_RESPONSE_LPS_UP	88	-0.25508606	-1.1900581	0.14059407	0.5888199	1.0	4813	tags=31%, list=24%, signal=40%		CORRE_MULTIPLE_MYELOMA_DN	CORRE_MULTIPLE_MYELOMA_DN	58	0.20661858	0.9205549	0.5141129	0.91440725	1.0	3897	tags=21%, list=19%, signal=26%
PURBEY_TARGETS_OF_CTBP1_AND_SATB1_UP	PURBEY_TARGETS_OF_CTBP1_AND_SATB1_UP	79	-0.2500864	-1.1900064	0.14545454	0.5882394	1.0	3872	tags=23%, list=19%, signal=28%		DACOSTA_ERCC3_ALLELE_XPCS_VS_TTD_DN	DACOSTA_ERCC3_ALLELE_XPCS_VS_TTD_DN	36	0.24095623	0.9204226	0.5646817	0.91371995	1.0	4396	tags=25%, list=22%, signal=32%
LABBE_TGFB1_TARGETS_UP	LABBE_TGFB1_TARGETS_UP	100	-0.27059573	-1.1892896	0.19291338	0.5893743	1.0	4392	tags=28%, list=22%, signal=36%		GROSS_ELK3_TARGETS_UP	GROSS_ELK3_TARGETS_UP	27	0.2724379	0.9194705	0.57831323	0.91494215	1.0	3330	tags=22%, list=17%, signal=27%
BIOCARTA_TCR_PATHWAY	BIOCARTA_TCR_PATHWAY	43	-0.28527164	-1.1892887	0.17884615	0.5887332	1.0	4694	tags=28%, list=23%, signal=36%		DACOSTA_LOW_DOSE_UV_RESPONSE_VIA_ERCC3_XPCS_UP	DACOSTA_LOW_DOSE_UV_RESPONSE_VIA_ERCC3_XPCS_UP	17	0.28686523	0.9175178	0.50898206	0.91861403	1.0	3533	tags=24%, list=18%, signal=29%
SEIDEN_ONCOGENESIS_BY_MET	SEIDEN_ONCOGENESIS_BY_MET	83	-0.4849718	-1.1881433	0.32098764	0.5909483	1.0	5774	tags=52%, list=29%, signal=73%		REACTOME_PHASE1_FUNCTIONALIZATION_OF_COMPOUNDS	REACTOME_PHASE1_FUNCTIONALIZATION_OF_COMPOUNDS	69	0.24667121	0.91658586	0.5445545	0.9198289	1.0	6530	tags=43%, list=33%, signal=64%
DUTERTRE_ESTRADIOL_RESPONSE_24HR_DN	DUTERTRE_ESTRADIOL_RESPONSE_24HR_DN	500	-0.28811824	-1.1876216	0.19361277	0.5917079	1.0	4163	tags=29%, list=21%, signal=36%		LUI_THYROID_CANCER_CLUSTER_2	LUI_THYROID_CANCER_CLUSTER_2	42	0.2645013	0.91649634	0.609375	0.9190632	1.0	1369	tags=12%, list=7%, signal=13%
VANTVEER_BREAST_CANCER_POOR_PROGNOSIS	VANTVEER_BREAST_CANCER_POOR_PROGNOSIS	50	-0.29761454	-1.1872405	0.19246031	0.59197825	1.0	4716	tags=28%, list=24%, signal=37%		YAGI_AML_WITH_INV_16_TRANSLOCATION	YAGI_AML_WITH_INV_16_TRANSLOCATION	408	0.1585898	0.9164711	0.7075099	0.9181173	1.0	4889	tags=20%, list=24%, signal=25%
GRAHAM_CML_QUIESCENT_VS_NORMAL_QUIESCENT_DN	GRAHAM_CML_QUIESCENT_VS_NORMAL_QUIESCENT_DN	44	-0.2831127	-1.1871215	0.13265306	0.5918314	1.0	1624	tags=14%, list=8%, signal=15%		WAMUNYOKOLI_OVARIAN_CANCER_LMP_UP	WAMUNYOKOLI_OVARIAN_CANCER_LMP_UP	260	0.16784473	0.9163318	0.6771653	0.91740215	1.0	5671	tags=27%, list=28%, signal=37%
BERTUCCI_MEDULLARY_VS_DUCTAL_BREAST_CANCER_DN	BERTUCCI_MEDULLARY_VS_DUCTAL_BREAST_CANCER_DN	162	-0.24503238	-1.1868311	0.16210938	0.5923104	1.0	3061	tags=21%, list=15%, signal=25%		REACTOME_REGULATION_OF_INSULIN_LIKE_GROWTH_FACTOR_IGF_ACTIVITY_BY_INSULIN_LIKE_GROWTH_FACTOR_BINDING_PROTEINS_IGFBPS	REACTOME_REGULATION_OF_INSULIN_LIKE_GROWTH_FACTOR_IGF_ACTIVITY_BY_INSULIN_LIKE_GROWTH_FACTOR_BINDING_PROTEINS_IGFBPS	15	0.366177	0.91626585	0.62992126	0.9166562	1.0	3024	tags=27%, list=15%, signal=31%
BIOCARTA_AKAPCENTROSOME_PATHWAY	BIOCARTA_AKAPCENTROSOME_PATHWAY	15	-0.35830113	-1.1864182	0.13559322	0.59269035	1.0	5846	tags=47%, list=29%, signal=66%		PID_NETRIN_PATHWAY	PID_NETRIN_PATHWAY	32	0.21650326	0.91616195	0.5920792	0.9158892	1.0	5683	tags=25%, list=28%, signal=35%
SHETH_LIVER_CANCER_VS_TXNIP_LOSS_PAM4	SHETH_LIVER_CANCER_VS_TXNIP_LOSS_PAM4	255	-0.23142916	-1.1861321	0.20245399	0.59292024	1.0	3688	tags=25%, list=18%, signal=31%		CROONQUIST_STROMAL_STIMULATION_UP	CROONQUIST_STROMAL_STIMULATION_UP	57	0.23746106	0.91593	0.62677485	0.9153434	1.0	2028	tags=12%, list=10%, signal=14%
LEE_AGING_MUSCLE_UP	LEE_AGING_MUSCLE_UP	43	-0.25806373	-1.1851034	118	0.59540653	1.0	4323	tags=33%, list=22%, signal=41%		LIAO_HAVE_SOX4_BINDING_SITES	LIAO_HAVE_SOX4_BINDING_SITES	40	0.21207127	0.9154752	0.5971944	0.9153752	1.0	4675	tags=23%, list=23%, signal=29%
SAGIV_CD24_TARGETS_DN	SAGIV_CD24_TARGETS_DN	45	-0.37413102	-1.1850191	0.26229507	0.5949898	1.0	3039	tags=27%, list=15%, signal=31%		MACLACHLAN_BRCA1_TARGETS_UP	MACLACHLAN_BRCA1_TARGETS_UP	21	0.28379944	0.91521645	0.6186613	0.9148795	1.0	1152	tags=10%, list=6%, signal=10%
LE_NEURONAL_DIFFERENTIATION_DN	LE_NEURONAL_DIFFERENTIATION_DN	19	-0.42156997	-1.1849997	0.2195122	0.5943756	1.0	4206	tags=26%, list=21%, signal=33%		DORN_ADENOVIRUS_INFECTION_12HR_DN	DORN_ADENOVIRUS_INFECTION_12HR_DN	33	0.22998357	0.9142009	0.67304015	0.9160706	1.0	6365	tags=42%, list=32%, signal=62%
DOANE_BREAST_CANCER_ESR1_UP	DOANE_BREAST_CANCER_ESR1_UP	107	-0.23927355	-1.1844122	0.25384617	0.59507287	1.0	2060	tags=16%, list=10%, signal=18%		LEE_METASTASIS_AND_ALTERNATIVE_SPLICING_DN	LEE_METASTASIS_AND_ALTERNATIVE_SPLICING_DN	44	0.23111416	0.9140872	0.56827307	0.91541064	1.0	2472	tags=14%, list=12%, signal=16%
LEE_LIVER_CANCER_DENA_UP	LEE_LIVER_CANCER_DENA_UP	59	-0.28148523	-1.1843727	0.14457831	0.5945969	1.0	2754	tags=27%, list=14%, signal=31%		LEIN_LOCALIZED_TO_PROXIMAL_DENDRITES	LEIN_LOCALIZED_TO_PROXIMAL_DENDRITES	36	0.22867048	0.9135485	0.6533066	0.91548944	1.0	4492	tags=25%, list=22%, signal=32%
FULCHER_INFLAMMATORY_RESPONSE_LECTIN_VS_LPS_DN	FULCHER_INFLAMMATORY_RESPONSE_LECTIN_VS_LPS_DN	437	-0.23699187	-1.183715	0.17357002	0.59548414	1.0	4893	tags=27%, list=24%, signal=36%		BIOCARTA_CARDIACEGF_PATHWAY	BIOCARTA_CARDIACEGF_PATHWAY	18	0.26851907	0.91327304	0.5705645	0.91526973	1.0	2028	tags=11%, list=10%, signal=12%
ALCALAY_AML_BY_NPM1_LOCALIZATION_UP	ALCALAY_AML_BY_NPM1_LOCALIZATION_UP	134	-0.22852963	-1.1834615	0.16842106	0.59560883	1.0	3594	tags=24%, list=18%, signal=29%		LIANG_HEMATOPOIESIS_STEM_CELL_NUMBER_LARGE_VS_TINY_DN	LIANG_HEMATOPOIESIS_STEM_CELL_NUMBER_LARGE_VS_TINY_DN	43	0.22573914	0.9126953	0.5120482	0.9155608	1.0	768	tags=7%, list=4%, signal=7%
CREIGHTON_ENDOCRINE_THERAPY_RESISTANCE_4	CREIGHTON_ENDOCRINE_THERAPY_RESISTANCE_4	294	-0.22778302	-1.1828386	0.1399177	0.59688437	1.0	4785	tags=29%, list=24%, signal=37%		REACTOME_ACTIVATION_OF_NMDA_RECEPTOR_UPON_GLUTAMATE_BINDING_AND_POSTSYNAPTIC_EVENTS	REACTOME_ACTIVATION_OF_NMDA_RECEPTOR_UPON_GLUTAMATE_BINDING_AND_POSTSYNAPTIC_EVENTS	37	0.23340768	0.91192484	0.546169	0.9162944	1.0	2295	tags=14%, list=11%, signal=15%
AMIT_EGF_RESPONSE_60_HELA	AMIT_EGF_RESPONSE_60_HELA	44	-0.30024415	-1.1821865	0.15139443	0.5979596	1.0	4108	tags=23%, list=21%, signal=29%		LEE_AGING_MUSCLE_DN	LEE_AGING_MUSCLE_DN	46	0.22477856	0.91189015	0.6572008	0.9153896	1.0	929	tags=9%, list=5%, signal=9%
AFFAR_YY1_TARGETS_DN	AFFAR_YY1_TARGETS_DN	229	-0.24810748	-1.1817656	0.25987527	0.5982486	1.0	4163	tags=23%, list=21%, signal=28%		CHYLA_CBFA2T3_TARGETS_UP	CHYLA_CBFA2T3_TARGETS_UP	373	0.1814395	0.9117472	0.58449304	0.9148164	1.0	4617	tags=22%, list=23%, signal=28%
LINDGREN_BLADDER_CANCER_CLUSTER_1_UP	LINDGREN_BLADDER_CANCER_CLUSTER_1_UP	114	-0.31276903	-1.1817201	0.20121951	0.59772456	1.0	4428	tags=29%, list=22%, signal=37%		MIKKELSEN_MCV6_ICP_WITH_H3K4ME3_AND_H3K27ME3	MIKKELSEN_MCV6_ICP_WITH_H3K4ME3_AND_H3K27ME3	33	0.23300456	0.9117445	0.5373444	0.91383564	1.0	4494	tags=30%, list=22%, signal=39%
VALK_AML_CLUSTER_3	VALK_AML_CLUSTER_3	31	-0.30529997	-1.1816599	0.25146198	0.5972403	1.0	4652	tags=39%, list=23%, signal=50%		GALE_APL_WITH_FLT3_MUTATED_DN	GALE_APL_WITH_FLT3_MUTATED_DN	16	0.3408053	0.9107981	0.5541667	0.9151266	1.0	4792	tags=31%, list=24%, signal=41%
ZHAN_MULTIPLE_MYELOMA_MS_UP	ZHAN_MULTIPLE_MYELOMA_MS_UP	46	-0.29053658	-1.1807995	0.15913557	0.5989957	1.0	5344	tags=37%, list=27%, signal=50%		BIOCARTA_IL12_PATHWAY	BIOCARTA_IL12_PATHWAY	21	0.26349485	0.9102363	0.56349206	0.9153879	1.0	1486	tags=14%, list=7%, signal=15%
ISHIDA_E2F_TARGETS	ISHIDA_E2F_TARGETS	50	-0.46512923	-1.1807451	0.3149284	0.59863514	1.0	5224	tags=44%, list=26%, signal=59%		PID_HNF3B_PATHWAY	PID_HNF3B_PATHWAY	43	0.21898009	0.9099343	0.5920792	0.9152628	1.0	2665	tags=14%, list=13%, signal=16%
SCHOEN_NFKB_SIGNALING	SCHOEN_NFKB_SIGNALING	34	-0.310597	-1.1804857	0.2703252	0.5987199	1.0	4591	tags=47%, list=23%, signal=61%		BHAT_ESR1_TARGETS_NOT_VIA_AKT1_UP	BHAT_ESR1_TARGETS_NOT_VIA_AKT1_UP	207	0.19622858	0.9095278	0.63508064	0.9150973	1.0	7412	tags=43%, list=37%, signal=68%
GARGALOVIC_RESPONSE_TO_OXIDIZED_PHOSPHOLIPIDS_GREEN_UP	GARGALOVIC_RESPONSE_TO_OXIDIZED_PHOSPHOLIPIDS_GREEN_UP	23	-0.34666848	-1.1804833	0.20486815	0.59808475	1.0	3863	tags=39%, list=19%, signal=48%		REACTOME_CELL_DEATH_SIGNALLING_VIA_NRAGE_NRIF_AND_NADE	REACTOME_CELL_DEATH_SIGNALLING_VIA_NRAGE_NRIF_AND_NADE	58	0.19620596	0.9088899	0.61706346	0.9154304	1.0	2940	tags=12%, list=15%, signal=14%
TARTE_PLASMA_CELL_VS_B_LYMPHOCYTE_UP	TARTE_PLASMA_CELL_VS_B_LYMPHOCYTE_UP	77	-0.2875181	-1.1804683	0.18609408	0.5974926	1.0	2568	tags=19%, list=13%, signal=22%		FURUKAWA_DUSP6_TARGETS_PCI35_DN	FURUKAWA_DUSP6_TARGETS_PCI35_DN	70	0.26822838	0.90879893	0.5318725	0.91460395	1.0	6129	tags=39%, list=31%, signal=55%
KEGG_PROXIMAL_TUBULE_BICARBONATE_RECLAMATION	KEGG_PROXIMAL_TUBULE_BICARBONATE_RECLAMATION	23	-0.34932274	-1.1801699	0.25099602	0.5975581	1.0	3595	tags=26%, list=18%, signal=32%		SANSOM_APC_MYC_TARGETS	SANSOM_APC_MYC_TARGETS	213	0.21727687	0.9086353	0.62828285	0.91409063	1.0	6478	tags=33%, list=32%, signal=49%
BACOLOD_RESISTANCE_TO_ALKYLATING_AGENTS_DN	BACOLOD_RESISTANCE_TO_ALKYLATING_AGENTS_DN	60	-0.30388957	-1.1785282	0.17659138	0.6010259	1.0	3374	tags=23%, list=17%, signal=28%		TONKS_TARGETS_OF_RUNX1_RUNX1T1_FUSION_SUSTAINED_IN_MONOCYTE_UP	TONKS_TARGETS_OF_RUNX1_RUNX1T1_FUSION_SUSTAINED_IN_MONOCYTE_UP	21	0.2584708	0.9072927	0.5968064	0.91613966	1.0	5741	tags=43%, list=29%, signal=60%
SIG_PIP3_SIGNALING_IN_CARDIAC_MYOCTES	SIG_PIP3_SIGNALING_IN_CARDIAC_MYOCTES	67	-0.27734908	-1.1779655	0.26229507	0.6019394	1.0	2064	tags=15%, list=10%, signal=17%		HARRIS_BRAIN_CANCER_PROGENITORS	HARRIS_BRAIN_CANCER_PROGENITORS	41	0.26825458	0.9071798	0.6487026	0.91533476	1.0	3690	tags=24%, list=18%, signal=30%
STANELLE_E2F1_TARGETS	STANELLE_E2F1_TARGETS	29	-0.29214388	-1.1777785	0.23735408	0.60181504	1.0	4574	tags=28%, list=23%, signal=36%		TAKEDA_TARGETS_OF_NUP98_HOXA9_FUSION_3D_UP	TAKEDA_TARGETS_OF_NUP98_HOXA9_FUSION_3D_UP	176	0.21312146	0.9071782	0.4371134	0.91435635	1.0	2623	tags=15%, list=13%, signal=17%
OKUMURA_INFLAMMATORY_RESPONSE_LPS	OKUMURA_INFLAMMATORY_RESPONSE_LPS	180	-0.2519525	-1.1775436	0.098393574	0.60178334	1.0	4309	tags=29%, list=22%, signal=37%		SETLUR_PROSTATE_CANCER_TMPRSS2_ERG_FUSION_DN	SETLUR_PROSTATE_CANCER_TMPRSS2_ERG_FUSION_DN	20	0.30152825	0.9071447	0.57057655	0.9134838	1.0	5673	tags=40%, list=28%, signal=56%
FINAK_BREAST_CANCER_SDPP_SIGNATURE	FINAK_BREAST_CANCER_SDPP_SIGNATURE	24	-0.4120853	-1.1770916	0.24489796	0.6021329	1.0	2558	tags=29%, list=13%, signal=33%		HINATA_NFKB_TARGETS_KERATINOCYTE_DN	HINATA_NFKB_TARGETS_KERATINOCYTE_DN	23	0.26028803	0.9066266	0.63380283	0.9139781	1.0	1889	tags=13%, list=9%, signal=14%
DASU_IL6_SIGNALING_SCAR_DN	DASU_IL6_SIGNALING_SCAR_DN	16	-0.33698595	-1.1769758	0.30246913	0.6017617	1.0	5130	tags=44%, list=26%, signal=59%		KEGG_NON_SMALL_CELL_LUNG_CANCER	KEGG_NON_SMALL_CELL_LUNG_CANCER	54	0.18679656	0.90551627	0.6293279	0.9153567	1.0	1570	tags=7%, list=8%, signal=8%
REACTOME_REGULATION_OF_HYPOXIA_INDUCIBLE_FACTOR_HIF_BY_OXYGEN	REACTOME_REGULATION_OF_HYPOXIA_INDUCIBLE_FACTOR_HIF_BY_OXYGEN	23	-0.43667707	-1.1766089	0.18458419	0.60227454	1.0	3890	tags=39%, list=19%, signal=49%		BARRIER_COLON_CANCER_RECURRENCE_DN	BARRIER_COLON_CANCER_RECURRENCE_DN	20	0.3119023	0.90419436	0.4979424	0.9176322	1.0	960	tags=10%, list=5%, signal=10%
LABBE_WNT3A_TARGETS_DN	LABBE_WNT3A_TARGETS_DN	94	-0.27165565	-1.1763666	0.23312883	0.6022797	1.0	4656	tags=32%, list=23%, signal=41%		FONTAINE_FOLLICULAR_THYROID_ADENOMA_UP	FONTAINE_FOLLICULAR_THYROID_ADENOMA_UP	66	0.21838453	0.9041075	0.5808383	0.91685534	1.0	3951	tags=23%, list=20%, signal=28%
KEGG_TGF_BETA_SIGNALING_PATHWAY	KEGG_TGF_BETA_SIGNALING_PATHWAY	85	-0.25727767	-1.1753955	0.17745303	0.6038814	1.0	2652	tags=20%, list=13%, signal=23%		SMID_BREAST_CANCER_NORMAL_LIKE_UP	SMID_BREAST_CANCER_NORMAL_LIKE_UP	456	0.1940798	0.9036468	0.62903225	0.9169179	1.0	4314	tags=21%, list=22%, signal=26%
REACTOME_METABOLISM_OF_AMINO_ACIDS_AND_DERIVATIVES	REACTOME_METABOLISM_OF_AMINO_ACIDS_AND_DERIVATIVES	191	-0.24313007	-1.1750954	0.1595092	0.604007	1.0	3652	tags=24%, list=18%, signal=29%		PID_INTEGRIN1_PATHWAY	PID_INTEGRIN1_PATHWAY	66	0.1937085	0.90250176	0.5971944	0.9186256	1.0	4679	tags=21%, list=23%, signal=28%
TAKEDA_TARGETS_OF_NUP98_HOXA9_FUSION_10D_UP	TAKEDA_TARGETS_OF_NUP98_HOXA9_FUSION_10D_UP	185	-0.25989518	-1.1742896	0.21626984	0.60534847	1.0	4568	tags=32%, list=23%, signal=41%		ROSS_AML_WITH_PML_RARA_FUSION	ROSS_AML_WITH_PML_RARA_FUSION	74	0.22929311	0.90167767	0.5313131	0.9196998	1.0	5934	tags=35%, list=30%, signal=50%
REACTOME_IL1_SIGNALING	REACTOME_IL1_SIGNALING	38	-0.3136149	-1.1731111	0.20907298	0.60805446	1.0	5116	tags=34%, list=26%, signal=46%		BIOCARTA_MTA3_PATHWAY	BIOCARTA_MTA3_PATHWAY	17	0.34902215	0.9015024	0.63672656	0.91901004	1.0	3131	tags=24%, list=16%, signal=28%
REACTOME_SIGNALING_BY_NOTCH1	REACTOME_SIGNALING_BY_NOTCH1	68	-0.23704097	-1.1725259	0.10714286	0.6086834	1.0	3224	tags=18%, list=16%, signal=21%		BURTON_ADIPOGENESIS_4	BURTON_ADIPOGENESIS_4	46	0.23964776	0.9011994	0.5831622	0.9187037	1.0	1625	tags=11%, list=8%, signal=12%
REACTOME_PHASE_II_CONJUGATION	REACTOME_PHASE_II_CONJUGATION	56	-0.31735793	-1.1722294	0.23658052	0.6087267	1.0	4608	tags=30%, list=23%, signal=39%		LI_INDUCED_T_TO_NATURAL_KILLER_UP	LI_INDUCED_T_TO_NATURAL_KILLER_UP	297	0.16776285	0.89965713	0.76666665	0.9215618	1.0	3128	tags=13%, list=16%, signal=16%
REACTOME_SIGNALING_BY_ERBB2	REACTOME_SIGNALING_BY_ERBB2	97	-0.25744858	-1.1713217	0.13043478	0.6103208	1.0	4715	tags=30%, list=24%, signal=39%		VANASSE_BCL2_TARGETS_UP	VANASSE_BCL2_TARGETS_UP	39	0.23165992	0.8995991	0.7294589	0.92068505	1.0	3075	tags=13%, list=15%, signal=15%
MASSARWEH_RESPONSE_TO_ESTRADIOL	MASSARWEH_RESPONSE_TO_ESTRADIOL	58	-0.3458614	-1.1694661	0.17038539	0.6149103	1.0	3370	tags=24%, list=17%, signal=29%		GERHOLD_ADIPOGENESIS_DN	GERHOLD_ADIPOGENESIS_DN	63	0.1854865	0.8994455	0.71146244	0.92011136	1.0	2780	tags=11%, list=14%, signal=13%
YAGI_AML_SURVIVAL	YAGI_AML_SURVIVAL	123	-0.26526785	-1.1694309	0.15662651	0.61431193	1.0	2645	tags=17%, list=13%, signal=20%		VALK_AML_WITH_FLT3_ITD	VALK_AML_WITH_FLT3_ITD	34	0.24410462	0.8982954	0.64158416	0.9219824	1.0	3243	tags=21%, list=16%, signal=25%
FOURNIER_ACINAR_DEVELOPMENT_EARLY_UP	FOURNIER_ACINAR_DEVELOPMENT_EARLY_UP	20	-0.3847565	-1.1693199	0.24901961	0.6140104	1.0	2868	tags=35%, list=14%, signal=41%		VALK_AML_CLUSTER_2	VALK_AML_CLUSTER_2	26	0.28551817	0.89813286	0.5714286	0.92150986	1.0	6163	tags=35%, list=31%, signal=50%
NAKAMURA_METASTASIS	NAKAMURA_METASTASIS	46	-0.2862134	-1.1692085	0.2	0.61352277	1.0	4338	tags=26%, list=22%, signal=33%		KANG_FLUOROURACIL_RESISTANCE_DN	KANG_FLUOROURACIL_RESISTANCE_DN	16	0.337963	0.8974544	0.58536583	0.922254	1.0	2454	tags=25%, list=12%, signal=28%
GOLDRATH_IMMUNE_MEMORY	GOLDRATH_IMMUNE_MEMORY	64	-0.27240348	-1.1684235	0.28286853	0.6150078	1.0	2699	tags=14%, list=14%, signal=16%		BORLAK_LIVER_CANCER_EGF_UP	BORLAK_LIVER_CANCER_EGF_UP	55	0.20233776	0.8971065	0.6477495	0.92206585	1.0	4780	tags=25%, list=24%, signal=33%
LUND_SILENCED_BY_METHYLATION	LUND_SILENCED_BY_METHYLATION	16	-0.3094239	-1.1684183	0.14003944	0.61438984	1.0	3943	tags=31%, list=20%, signal=39%		SARTIPY_NORMAL_AT_INSULIN_RESISTANCE_DN	SARTIPY_NORMAL_AT_INSULIN_RESISTANCE_DN	20	0.3272778	0.8970045	0.6055227	0.9214041	1.0	1327	tags=15%, list=7%, signal=16%
LEIN_LOCALIZED_TO_DISTAL_AND_PROXIMAL_DENDRITES	LEIN_LOCALIZED_TO_DISTAL_AND_PROXIMAL_DENDRITES	17	-0.37257236	-1.1681079	246	0.614582	1.0	4926	tags=41%, list=25%, signal=55%		KEGG_MAPK_SIGNALING_PATHWAY	KEGG_MAPK_SIGNALING_PATHWAY	264	0.17261346	0.8964429	0.6606786	0.92154	1.0	5895	tags=27%, list=29%, signal=38%
SCHUETZ_BREAST_CANCER_DUCTAL_INVASIVE_DN	SCHUETZ_BREAST_CANCER_DUCTAL_INVASIVE_DN	84	-0.2936523	-1.1677443	0.2081712	0.61499906	1.0	3570	tags=26%, list=18%, signal=32%		RODRIGUES_NTN1_TARGETS_UP	RODRIGUES_NTN1_TARGETS_UP	16	0.3156529	0.89628077	0.6146045	0.9207975	1.0	1850	tags=19%, list=9%, signal=21%
DURAND_STROMA_NS_UP	DURAND_STROMA_NS_UP	159	-0.24270198	-1.1675934	0.17479675	0.6146574	1.0	4420	tags=26%, list=22%, signal=34%		SCHLOSSER_SERUM_RESPONSE_AUGMENTED_BY_MYC	SCHLOSSER_SERUM_RESPONSE_AUGMENTED_BY_MYC	107	0.23543204	0.8960854	0.5952381	0.92020714	1.0	4744	tags=21%, list=24%, signal=28%
ZHANG_TLX_TARGETS_60HR_UP	ZHANG_TLX_TARGETS_60HR_UP	289	-0.26107195	-1.1675867	0.21181263	0.6140235	1.0	2100	tags=14%, list=11%, signal=16%		PID_IL2_STAT5_PATHWAY	PID_IL2_STAT5_PATHWAY	30	0.25110513	0.8951845	0.5251509	0.9213856	1.0	3533	tags=17%, list=18%, signal=20%
TOMLINS_PROSTATE_CANCER_DN	TOMLINS_PROSTATE_CANCER_DN	40	-0.39213282	-1.1675309	0.22574258	0.61344653	1.0	4325	tags=33%, list=22%, signal=41%		RAY_TUMORIGENESIS_BY_ERBB2_CDC25A_DN	RAY_TUMORIGENESIS_BY_ERBB2_CDC25A_DN	155	0.18707605	0.89474833	0.62550604	0.9213842	1.0	1144	tags=7%, list=6%, signal=7%
MULLIGHAN_MLL_SIGNATURE_1_DN	MULLIGHAN_MLL_SIGNATURE_1_DN	232	-0.21691512	-1.1671813	0.12903225	0.6135399	1.0	3589	tags=21%, list=18%, signal=25%		SHEPARD_CRUSH_AND_BURN_MUTANT_UP	SHEPARD_CRUSH_AND_BURN_MUTANT_UP	194	0.19163911	0.8946527	0.60612243	0.92064816	1.0	5012	tags=27%, list=25%, signal=35%
PID_NCADHERIN_PATHWAY	PID_NCADHERIN_PATHWAY	33	-0.36779746	-1.1671445	0.23790322	0.6129926	1.0	4990	tags=30%, list=25%, signal=40%		FLECHNER_PBL_KIDNEY_TRANSPLANT_REJECTED_VS_OK_DN	FLECHNER_PBL_KIDNEY_TRANSPLANT_REJECTED_VS_OK_DN	51	0.1871092	0.89452684	0.6998051	0.9200223	1.0	5480	tags=27%, list=27%, signal=38%
LIU_TARGETS_OF_VMYB_VS_CMYB_UP	LIU_TARGETS_OF_VMYB_VS_CMYB_UP	18	-0.37972808	-1.166944	0.2015504	0.6129745	1.0	2905	tags=28%, list=15%, signal=32%		REACTOME_ACTIVATION_OF_THE_MRNA_UPON_BINDING_OF_THE_CAP_BINDING_COMPLEX_AND_EIFS_AND_SUBSEQUENT_BINDING_TO_43S	REACTOME_ACTIVATION_OF_THE_MRNA_UPON_BINDING_OF_THE_CAP_BINDING_COMPLEX_AND_EIFS_AND_SUBSEQUENT_BINDING_TO_43S	54	0.2949759	0.8943285	0.49411765	0.91944623	1.0	6746	tags=41%, list=34%, signal=61%
REACTOME_LAGGING_STRAND_SYNTHESIS	REACTOME_LAGGING_STRAND_SYNTHESIS	19	-0.397945	-1.1665125	0.19018404	0.6134569	1.0	4825	tags=32%, list=24%, signal=42%		KEGG_GALACTOSE_METABOLISM	KEGG_GALACTOSE_METABOLISM	26	0.25802216	0.89412886	0.5875486	0.9189084	1.0	2951	tags=15%, list=15%, signal=18%
WANG_HCP_PROSTATE_CANCER	WANG_HCP_PROSTATE_CANCER	108	-0.2642801	-1.1664556	0.12525667	0.6129722	1.0	2855	tags=18%, list=14%, signal=20%		REACTOME_COMPLEMENT_CASCADE	REACTOME_COMPLEMENT_CASCADE	28	0.270508	0.89390284	0.56725144	0.9184919	1.0	5748	tags=36%, list=29%, signal=50%
PHONG_TNF_RESPONSE_NOT_VIA_P38	PHONG_TNF_RESPONSE_NOT_VIA_P38	337	-0.20629919	-1.1657624	0.13476562	0.61395293	1.0	4067	tags=21%, list=20%, signal=26%		YANG_BREAST_CANCER_ESR1_BULK_UP	YANG_BREAST_CANCER_ESR1_BULK_UP	26	0.25943866	0.89314634	0.6166329	0.9193766	1.0	4054	tags=27%, list=20%, signal=34%
YAO_TEMPORAL_RESPONSE_TO_PROGESTERONE_CLUSTER_12	YAO_TEMPORAL_RESPONSE_TO_PROGESTERONE_CLUSTER_12	78	-0.2691144	-1.1657511	0.1762295	0.6133249	1.0	2940	tags=18%, list=15%, signal=21%		REACTOME_ACYL_CHAIN_REMODELLING_OF_PI	REACTOME_ACYL_CHAIN_REMODELLING_OF_PI	15	0.31364056	0.8929618	0.5952381	0.9187745	1.0	996	tags=13%, list=5%, signal=14%
MOLENAAR_TARGETS_OF_CCND1_AND_CDK4_UP	MOLENAAR_TARGETS_OF_CCND1_AND_CDK4_UP	62	-0.3128882	-1.1656609	0.10420842	0.61291236	1.0	4685	tags=39%, list=23%, signal=50%		PROVENZANI_METASTASIS_DN	PROVENZANI_METASTASIS_DN	134	0.19692767	0.8919034	0.64040405	0.9203759	1.0	2624	tags=11%, list=13%, signal=13%
TSUNODA_CISPLATIN_RESISTANCE_DN	TSUNODA_CISPLATIN_RESISTANCE_DN	48	-0.30800852	-1.1653353	0.27235773	0.6130652	1.0	4107	tags=27%, list=21%, signal=34%		SERVITJA_ISLET_HNF1A_TARGETS_UP	SERVITJA_ISLET_HNF1A_TARGETS_UP	161	0.20130707	0.8916017	0.5731463	0.92013025	1.0	4780	tags=24%, list=24%, signal=31%
GEORGANTAS_HSC_MARKERS	GEORGANTAS_HSC_MARKERS	66	-0.2865309	-1.1649927	0.24144869	0.61348265	1.0	4517	tags=32%, list=23%, signal=41%		BURTON_ADIPOGENESIS_PEAK_AT_2HR	BURTON_ADIPOGENESIS_PEAK_AT_2HR	51	0.20917279	0.8914594	0.5339806	0.9196631	1.0	5461	tags=33%, list=27%, signal=46%
VERHAAK_GLIOBLASTOMA_CLASSICAL	VERHAAK_GLIOBLASTOMA_CLASSICAL	158	-0.23218442	-1.1647242	0.17475729	0.61343837	1.0	3289	tags=22%, list=16%, signal=26%		REACTOME_TRANSFERRIN_ENDOCYTOSIS_AND_RECYCLING	REACTOME_TRANSFERRIN_ENDOCYTOSIS_AND_RECYCLING	25	0.2499567	0.8908666	0.6301887	0.919895	1.0	3038	tags=16%, list=15%, signal=19%
REACTOME_CTNNB1_PHOSPHORYLATION_CASCADE	REACTOME_CTNNB1_PHOSPHORYLATION_CASCADE	16	-0.37067625	-1.1645298	228	0.6133656	1.0	6846	tags=63%, list=34%, signal=95%		WANG_TARGETS_OF_MLL_CBP_FUSION_DN	WANG_TARGETS_OF_MLL_CBP_FUSION_DN	45	0.25362074	0.88951105	0.5814889	0.9220968	1.0	5421	tags=33%, list=27%, signal=46%
MATSUDA_NATURAL_KILLER_DIFFERENTIATION	MATSUDA_NATURAL_KILLER_DIFFERENTIATION	471	-0.2049418	-1.1644039	0.10080645	0.6130597	1.0	3935	tags=22%, list=20%, signal=27%		REACTOME_METABOLISM_OF_PROTEINS	REACTOME_METABOLISM_OF_PROTEINS	415	0.1906568	0.8881985	0.48622048	0.92395884	1.0	5532	tags=28%, list=28%, signal=38%
THEILGAARD_NEUTROPHIL_AT_SKIN_WOUND_UP	THEILGAARD_NEUTROPHIL_AT_SKIN_WOUND_UP	76	-0.2801782	-1.1643887	0.18864097	0.61243755	1.0	3826	tags=26%, list=19%, signal=32%		LE_SKI_TARGETS_UP	LE_SKI_TARGETS_UP	17	0.23203482	0.8876181	0.64285713	0.92445344	1.0	8509	tags=59%, list=43%, signal=102%
BECKER_TAMOXIFEN_RESISTANCE_DN	BECKER_TAMOXIFEN_RESISTANCE_DN	50	-0.2836328	-1.1643529	0.23622048	0.6119276	1.0	3605	tags=30%, list=18%, signal=37%		TAVAZOIE_METASTASIS	TAVAZOIE_METASTASIS	100	0.2096303	0.8862692	0.6024341	0.9265638	1.0	2821	tags=12%, list=14%, signal=14%
BAKKER_FOXO3_TARGETS_UP	BAKKER_FOXO3_TARGETS_UP	60	-0.29197636	-1.1642835	0.20628683	0.6114618	1.0	2375	tags=18%, list=12%, signal=21%		RIZKI_TUMOR_INVASIVENESS_2D_UP	RIZKI_TUMOR_INVASIVENESS_2D_UP	67	0.20321788	0.8861326	0.5594542	0.92586523	1.0	3974	tags=18%, list=20%, signal=22%
ACEVEDO_FGFR1_TARGETS_IN_PROSTATE_CANCER_MODEL_UP	ACEVEDO_FGFR1_TARGETS_IN_PROSTATE_CANCER_MODEL_UP	285	-0.2302605	-1.1642601	0.12650603	0.61089396	1.0	4642	tags=28%, list=23%, signal=36%		PID_ERA_GENOMIC_PATHWAY	PID_ERA_GENOMIC_PATHWAY	64	0.19324376	0.8858113	0.66342413	0.9255436	1.0	3328	tags=16%, list=17%, signal=19%
REACTOME_SIGNALING_BY_PDGF	REACTOME_SIGNALING_BY_PDGF	118	-0.25152037	-1.1641364	0.19215687	0.6106809	1.0	4652	tags=28%, list=23%, signal=36%		SIG_REGULATION_OF_THE_ACTIN_CYTOSKELETON_BY_RHO_GTPASES	SIG_REGULATION_OF_THE_ACTIN_CYTOSKELETON_BY_RHO_GTPASES	35	0.23287044	0.8855256	0.6818182	0.9254586	1.0	7225	tags=43%, list=36%, signal=67%
BRUINS_UVC_RESPONSE_EARLY_LATE	BRUINS_UVC_RESPONSE_EARLY_LATE	303	-0.2593381	-1.1638128	0.25157234	0.61083066	1.0	4226	tags=27%, list=21%, signal=33%		KEGG_PROGESTERONE_MEDIATED_OOCYTE_MATURATION	KEGG_PROGESTERONE_MEDIATED_OOCYTE_MATURATION	84	0.19576412	0.8841116	0.55086374	0.9278077	1.0	4394	tags=21%, list=22%, signal=27%
TSENG_IRS1_TARGETS_UP	TSENG_IRS1_TARGETS_UP	112	-0.23024018	-1.163079	0.12048193	0.6120674	1.0	3570	tags=24%, list=18%, signal=29%		SIMBULAN_UV_RESPONSE_NORMAL_DN	SIMBULAN_UV_RESPONSE_NORMAL_DN	32	0.29513532	0.88368624	0.55306125	0.92768157	1.0	3949	tags=22%, list=20%, signal=27%
COLLIS_PRKDC_SUBSTRATES	COLLIS_PRKDC_SUBSTRATES	19	-0.36008468	-1.1627429	0.28514057	0.6121699	1.0	3253	tags=37%, list=16%, signal=44%		BIDUS_METASTASIS_DN	BIDUS_METASTASIS_DN	152	0.18966533	0.88331354	0.67617106	0.92748547	1.0	3362	tags=14%, list=17%, signal=17%
KIM_WT1_TARGETS_DN	KIM_WT1_TARGETS_DN	449	-0.30151948	-1.1626366	0.33064517	0.6118671	1.0	4536	tags=30%, list=23%, signal=38%		POOLA_INVASIVE_BREAST_CANCER_DN	POOLA_INVASIVE_BREAST_CANCER_DN	132	0.19626904	0.88314223	0.7077535	0.92695326	1.0	4836	tags=24%, list=24%, signal=32%
PAPASPYRIDONOS_UNSTABLE_ATEROSCLEROTIC_PLAQUE_UP	PAPASPYRIDONOS_UNSTABLE_ATEROSCLEROTIC_PLAQUE_UP	52	-0.27238542	-1.1617748	0.21881391	0.6138664	1.0	2716	tags=23%, list=14%, signal=27%		WIERENGA_PML_INTERACTOME	WIERENGA_PML_INTERACTOME	41	0.24188423	0.8825617	0.55465585	0.9273436	1.0	2400	tags=12%, list=12%, signal=14%
NIELSEN_SCHWANNOMA_DN	NIELSEN_SCHWANNOMA_DN	18	-0.38637993	-1.1604825	0.20537429	0.61664575	1.0	3555	tags=22%, list=18%, signal=27%		BIOCARTA_CTLA4_PATHWAY	BIOCARTA_CTLA4_PATHWAY	19	0.25270835	0.8816719	0.5460251	0.92819846	1.0	7773	tags=47%, list=39%, signal=77%
LEE_TARGETS_OF_PTCH1_AND_SUFU_UP	LEE_TARGETS_OF_PTCH1_AND_SUFU_UP	52	-0.24660063	-1.1599803	0.20731707	0.6171789	1.0	4672	tags=35%, list=23%, signal=45%		WIERENGA_STAT5A_TARGETS_GROUP1	WIERENGA_STAT5A_TARGETS_GROUP1	131	0.2100814	0.8810749	0.64358455	0.9286504	1.0	4208	tags=23%, list=21%, signal=29%
PASQUALUCCI_LYMPHOMA_BY_GC_STAGE_UP	PASQUALUCCI_LYMPHOMA_BY_GC_STAGE_UP	275	-0.26785532	-1.1599039	0.16528925	0.61672544	1.0	3390	tags=21%, list=17%, signal=25%		YAMASHITA_METHYLATED_IN_PROSTATE_CANCER	YAMASHITA_METHYLATED_IN_PROSTATE_CANCER	56	0.24431273	0.8809685	0.58717436	0.92794585	1.0	5025	tags=34%, list=25%, signal=45%
BIOCARTA_TFF_PATHWAY	BIOCARTA_TFF_PATHWAY	21	-0.36471403	-1.159546	0.19038077	0.6168733	1.0	6381	tags=43%, list=32%, signal=63%		CAIRO_HEPATOBLASTOMA_POOR_SURVIVAL	CAIRO_HEPATOBLASTOMA_POOR_SURVIVAL	16	0.2680607	0.8804107	0.5996055	0.9281645	1.0	3935	tags=31%, list=20%, signal=39%
ASTON_MAJOR_DEPRESSIVE_DISORDER_DN	ASTON_MAJOR_DEPRESSIVE_DISORDER_DN	156	-0.21770005	-1.159283	0.12648222	0.6168209	1.0	3620	tags=19%, list=18%, signal=23%		WANG_NFKB_TARGETS	WANG_NFKB_TARGETS	24	0.26522276	0.88034564	0.5573441	0.9273269	1.0	1943	tags=17%, list=10%, signal=18%
CHANGOLKAR_H2AFY_TARGETS_UP	CHANGOLKAR_H2AFY_TARGETS_UP	47	-0.2732366	-1.1588763	0.15289256	0.6172932	1.0	4175	tags=30%, list=21%, signal=38%		REACTOME_RNA_POL_III_TRANSCRIPTION_TERMINATION	REACTOME_RNA_POL_III_TRANSCRIPTION_TERMINATION	19	0.27028716	0.8779655	0.5107632	0.93152267	1.0	1872	tags=11%, list=9%, signal=12%
CERVERA_SDHB_TARGETS_1_UP	CERVERA_SDHB_TARGETS_1_UP	115	-0.27450746	-1.1586003	0.21703854	0.61743104	1.0	4976	tags=35%, list=25%, signal=46%		DELACROIX_RARG_BOUND_MEF	DELACROIX_RARG_BOUND_MEF	358	0.1782077	0.8776639	0.659919	0.93124264	1.0	4897	tags=23%, list=25%, signal=30%
BROWN_MYELOID_CELL_DEVELOPMENT_UP	BROWN_MYELOID_CELL_DEVELOPMENT_UP	160	-0.20742789	-1.158529	0.076620825	0.61704534	1.0	3659	tags=23%, list=18%, signal=27%		DARWICHE_SQUAMOUS_CELL_CARCINOMA_DN	DARWICHE_SQUAMOUS_CELL_CARCINOMA_DN	173	0.1720293	0.8774575	0.76861167	0.9307712	1.0	5227	tags=25%, list=26%, signal=34%
DURCHDEWALD_SKIN_CARCINOGENESIS_UP	DURCHDEWALD_SKIN_CARCINOGENESIS_UP	82	-0.2844831	-1.1584187	0.22266401	0.61664206	1.0	5153	tags=40%, list=26%, signal=54%		TCGA_GLIOBLASTOMA_COPY_NUMBER_UP	TCGA_GLIOBLASTOMA_COPY_NUMBER_UP	71	0.22907875	0.87744385	0.6475248	0.92986107	1.0	2124	tags=11%, list=11%, signal=13%
WU_APOPTOSIS_BY_CDKN1A_VIA_TP53	WU_APOPTOSIS_BY_CDKN1A_VIA_TP53	53	-0.4166968	-1.1582597	0.40954274	0.6164292	1.0	5780	tags=43%, list=29%, signal=61%		LI_INDUCED_T_TO_NATURAL_KILLER_DN	LI_INDUCED_T_TO_NATURAL_KILLER_DN	114	0.18666638	0.8766536	0.71825397	0.93068606	1.0	2594	tags=12%, list=13%, signal=14%
TRAYNOR_RETT_SYNDROM_UP	TRAYNOR_RETT_SYNDROM_UP	43	-0.356586	-1.1580567	0.19421488	0.6163628	1.0	2655	tags=21%, list=13%, signal=24%		REACTOME_NEURONAL_SYSTEM	REACTOME_NEURONAL_SYSTEM	272	0.20938076	0.87644595	0.6295546	0.930211	1.0	4313	tags=23%, list=22%, signal=29%
LIEN_BREAST_CARCINOMA_METAPLASTIC	LIEN_BREAST_CARCINOMA_METAPLASTIC	34	-0.33113244	-1.1577007	0.3222004	0.6167265	1.0	6206	tags=47%, list=31%, signal=68%		REACTOME_ENDOGENOUS_STEROLS	REACTOME_ENDOGENOUS_STEROLS	15	0.30976716	0.8763982	0.61491936	0.92944163	1.0	5638	tags=40%, list=28%, signal=56%
JI_RESPONSE_TO_FSH_DN	JI_RESPONSE_TO_FSH_DN	58	-0.28183118	-1.1575776	0.31558186	0.61649257	1.0	6494	tags=43%, list=32%, signal=64%		ROSS_AML_WITH_MLL_FUSIONS	ROSS_AML_WITH_MLL_FUSIONS	75	0.2057702	0.8758941	0.67061144	0.92986023	1.0	5843	tags=33%, list=29%, signal=47%
DARWICHE_PAPILLOMA_RISK_HIGH_DN	DARWICHE_PAPILLOMA_RISK_HIGH_DN	173	-0.23841172	-1.1573225	0.16862746	0.6165883	1.0	4642	tags=29%, list=23%, signal=37%		DELACROIX_RAR_TARGETS_UP	DELACROIX_RAR_TARGETS_UP	48	0.2443863	0.87580425	0.5734407	0.92921513	1.0	2455	tags=19%, list=12%, signal=21%
STEIN_ESR1_TARGETS	STEIN_ESR1_TARGETS	85	-0.28222835	-1.1564426	0.22360249	0.6182579	1.0	5113	tags=29%, list=26%, signal=39%		PID_IL8_CXCR1_PATHWAY	PID_IL8_CXCR1_PATHWAY	28	0.2622425	0.8757752	0.5928144	0.9283467	1.0	5186	tags=29%, list=26%, signal=39%
REACTOME_HEMOSTASIS	REACTOME_HEMOSTASIS	442	-0.20453785	-1.1563745	0.16115703	0.6177769	1.0	5462	tags=31%, list=27%, signal=42%		REACTOME_TRANSMISSION_ACROSS_CHEMICAL_SYNAPSES	REACTOME_TRANSMISSION_ACROSS_CHEMICAL_SYNAPSES	181	0.20705836	0.8747557	0.6270492	0.92971486	1.0	4178	tags=22%, list=21%, signal=27%
DANG_MYC_TARGETS_DN	DANG_MYC_TARGETS_DN	30	-0.33771336	-1.1562676	0.17751479	0.61755806	1.0	5398	tags=40%, list=27%, signal=55%		PID_ILK_PATHWAY	PID_ILK_PATHWAY	45	0.2298715	0.87364006	0.65120965	0.9312831	1.0	4127	tags=20%, list=21%, signal=25%
MAHADEVAN_IMATINIB_RESISTANCE_UP	MAHADEVAN_IMATINIB_RESISTANCE_UP	19	-0.32883537	-1.1558325	0.17206478	0.61799294	1.0	3366	tags=32%, list=17%, signal=38%		JAZAG_TGFB1_SIGNALING_VIA_SMAD4_DN	JAZAG_TGFB1_SIGNALING_VIA_SMAD4_DN	65	0.23050922	0.8736261	646	0.93037313	1.0	5264	tags=25%, list=26%, signal=33%
LUI_THYROID_CANCER_CLUSTER_1	LUI_THYROID_CANCER_CLUSTER_1	50	-0.32742497	-1.1553733	0.19269776	0.6185331	1.0	3701	tags=26%, list=19%, signal=32%		JISON_SICKLE_CELL_DISEASE_UP	JISON_SICKLE_CELL_DISEASE_UP	180	0.20043154	0.8734555	0.65794766	0.92982835	1.0	4700	tags=22%, list=24%, signal=28%
KEGG_P53_SIGNALING_PATHWAY	KEGG_P53_SIGNALING_PATHWAY	67	-0.28084922	-1.155064	0.2489712	0.61882055	1.0	3605	tags=24%, list=18%, signal=29%		CHARAFE_BREAST_CANCER_LUMINAL_VS_BASAL_UP	CHARAFE_BREAST_CANCER_LUMINAL_VS_BASAL_UP	356	0.1497697	0.8733443	0.7022587	0.9290773	1.0	4951	tags=19%, list=25%, signal=25%
REACTOME_GLUCONEOGENESIS	REACTOME_GLUCONEOGENESIS	31	-0.3308218	-1.1549785	0.19502075	0.6185883	1.0	2248	tags=23%, list=11%, signal=25%		NIKOLSKY_BREAST_CANCER_12Q13_Q21_AMPLICON	NIKOLSKY_BREAST_CANCER_12Q13_Q21_AMPLICON	43	0.22980464	0.8731515	0.6897233	0.9284191	1.0	7815	tags=51%, list=39%, signal=84%
DELASERNA_MYOD_TARGETS_UP	DELASERNA_MYOD_TARGETS_UP	86	-0.24263364	-1.1545017	0.22131148	0.619192	1.0	5391	tags=31%, list=27%, signal=43%		KIM_PTEN_TARGETS_UP	KIM_PTEN_TARGETS_UP	18	0.2529195	0.87188524	0.52837574	0.9301767	1.0	1321	tags=11%, list=7%, signal=12%
ZHAN_V2_LATE_DIFFERENTIATION_GENES	ZHAN_V2_LATE_DIFFERENTIATION_GENES	44	-0.28511584	-1.1544864	0.12627292	0.6185839	1.0	5901	tags=39%, list=30%, signal=55%		SAFFORD_T_LYMPHOCYTE_ANERGY	SAFFORD_T_LYMPHOCYTE_ANERGY	84	0.17400171	0.8714052	0.74951077	0.9301603	1.0	5560	tags=26%, list=28%, signal=36%
LIN_SILENCED_BY_TUMOR_MICROENVIRONMENT	LIN_SILENCED_BY_TUMOR_MICROENVIRONMENT	106	-0.2706304	-1.1538835	0.24807692	0.61971164	1.0	4415	tags=34%, list=22%, signal=43%		MENSSEN_MYC_TARGETS	MENSSEN_MYC_TARGETS	52	0.27033803	0.8700654	0.41330644	0.93191874	1.0	4802	tags=25%, list=24%, signal=33%
NGUYEN_NOTCH1_TARGETS_DN	NGUYEN_NOTCH1_TARGETS_DN	86	-0.25331372	-1.1536803	0.2264529	0.6195474	1.0	3948	tags=24%, list=20%, signal=30%		KEGG_GAP_JUNCTION	KEGG_GAP_JUNCTION	87	0.19665164	0.8694757	0.69076306	0.9321484	1.0	1911	tags=11%, list=10%, signal=13%
DER_IFN_ALPHA_RESPONSE_UP	DER_IFN_ALPHA_RESPONSE_UP	74	-0.32387254	-1.1532216	0.27865613	0.62030005	1.0	3520	tags=24%, list=18%, signal=29%		TAKEDA_TARGETS_OF_NUP98_HOXA9_FUSION_16D_DN	TAKEDA_TARGETS_OF_NUP98_HOXA9_FUSION_16D_DN	131	0.1850334	0.8693212	0.73166025	0.9315145	1.0	4632	tags=21%, list=23%, signal=28%
WANG_ESOPHAGUS_CANCER_VS_NORMAL_DN	WANG_ESOPHAGUS_CANCER_VS_NORMAL_DN	99	-0.26567468	-1.1530949	0.25948104	0.62000346	1.0	4044	tags=27%, list=20%, signal=34%		ZHENG_RESPONSE_TO_ARSENITE_DN	ZHENG_RESPONSE_TO_ARSENITE_DN	18	0.27909538	0.8682944	614	0.9327492	1.0	5759	tags=33%, list=29%, signal=47%
GU_PDEF_TARGETS_DN	GU_PDEF_TARGETS_DN	38	-0.2688112	-1.1525037	0.14836223	0.62098765	1.0	2596	tags=21%, list=13%, signal=24%		POMEROY_MEDULLOBLASTOMA_DESMOPLASIC_VS_CLASSIC_DN	POMEROY_MEDULLOBLASTOMA_DESMOPLASIC_VS_CLASSIC_DN	59	0.20692885	0.8681404	0.58235294	0.93217754	1.0	2142	tags=12%, list=11%, signal=13%
FIGUEROA_AML_METHYLATION_CLUSTER_3_DN	FIGUEROA_AML_METHYLATION_CLUSTER_3_DN	37	-0.29337293	-1.1520554	0.20689656	0.6215925	1.0	3034	tags=24%, list=15%, signal=29%		LI_CYTIDINE_ANALOG_PATHWAY	LI_CYTIDINE_ANALOG_PATHWAY	17	0.27407855	0.868012	0.6015936	0.9315014	1.0	3510	tags=18%, list=18%, signal=21%
BLALOCK_ALZHEIMERS_DISEASE_INCIPIENT_UP	BLALOCK_ALZHEIMERS_DISEASE_INCIPIENT_UP	385	-0.23792922	-1.151888	0.25	0.6213981	1.0	4914	tags=25%, list=25%, signal=33%		HASLINGER_B_CLL_WITH_13Q14_DELETION	HASLINGER_B_CLL_WITH_13Q14_DELETION	23	0.21947138	0.8672694	0.6863544	0.93194467	1.0	1611	tags=9%, list=8%, signal=9%
VARELA_ZMPSTE24_TARGETS_UP	VARELA_ZMPSTE24_TARGETS_UP	38	-0.29974395	-1.1517329	0.22637795	0.62123	1.0	2268	tags=21%, list=11%, signal=24%		ROSS_AML_WITH_CBFB_MYH11_FUSION	ROSS_AML_WITH_CBFB_MYH11_FUSION	50	0.21833153	0.8667375	0.64444447	0.9322076	1.0	4131	tags=20%, list=21%, signal=25%
KEGG_PYRUVATE_METABOLISM	KEGG_PYRUVATE_METABOLISM	40	-0.35434455	-1.1508574	0.16427104	0.62287426	1.0	5052	tags=40%, list=25%, signal=53%		REACTOME_TRANSCRIPTION_COUPLED_NER_TC_NER	REACTOME_TRANSCRIPTION_COUPLED_NER_TC_NER	41	0.2341852	0.8663948	0.5488281	0.93197495	1.0	3956	tags=20%, list=20%, signal=24%
KAPOSI_LIVER_CANCER_MET_UP	KAPOSI_LIVER_CANCER_MET_UP	17	-0.3346069	-1.1506728	0.22244897	0.62281084	1.0	3452	tags=29%, list=17%, signal=36%		LI_WILMS_TUMOR_VS_FETAL_KIDNEY_2_UP	LI_WILMS_TUMOR_VS_FETAL_KIDNEY_2_UP	29	0.30370358	0.8648297	0.5767717	0.9340738	1.0	4545	tags=31%, list=23%, signal=40%
DARWICHE_PAPILLOMA_RISK_LOW_DN	DARWICHE_PAPILLOMA_RISK_LOW_DN	158	-0.24102263	-1.1499988	0.15810277	0.6237782	1.0	4642	tags=27%, list=23%, signal=35%		GARGALOVIC_RESPONSE_TO_OXIDIZED_PHOSPHOLIPIDS_GREEN_DN	GARGALOVIC_RESPONSE_TO_OXIDIZED_PHOSPHOLIPIDS_GREEN_DN	24	0.26887888	0.86432207	0.66	0.93432075	1.0	5358	tags=21%, list=27%, signal=28%
BYSTRYKH_HEMATOPOIESIS_STEM_CELL_QTL_CIS	BYSTRYKH_HEMATOPOIESIS_STEM_CELL_QTL_CIS	125	-0.25302064	-1.1499017	0.13457558	0.62342316	1.0	4436	tags=26%, list=22%, signal=34%		MCBRYAN_PUBERTAL_BREAST_3_4WK_DN	MCBRYAN_PUBERTAL_BREAST_3_4WK_DN	36	0.21446705	0.86321133	0.69123507	0.9357552	1.0	4471	tags=22%, list=22%, signal=29%
KASLER_HDAC7_TARGETS_2_DN	KASLER_HDAC7_TARGETS_2_DN	32	-0.37133887	-1.1498095	0.29268292	0.6230615	1.0	3079	tags=28%, list=15%, signal=33%		GAUSSMANN_MLL_AF4_FUSION_TARGETS_F_DN	GAUSSMANN_MLL_AF4_FUSION_TARGETS_F_DN	33	0.26395866	0.8625981	0.4898374	0.9358665	1.0	2762	tags=18%, list=14%, signal=21%
FERRANDO_TAL1_NEIGHBORS	FERRANDO_TAL1_NEIGHBORS	20	-0.365093	-1.1492335	0.19795918	0.6237079	1.0	1653	tags=15%, list=8%, signal=16%		LI_WILMS_TUMOR	LI_WILMS_TUMOR	26	0.2607987	0.8623032	0.73790324	0.9356645	1.0	5428	tags=42%, list=27%, signal=58%
ENK_UV_RESPONSE_KERATINOCYTE_DN	ENK_UV_RESPONSE_KERATINOCYTE_DN	479	-0.31839922	-1.1492277	0.33675563	0.6231402	1.0	5698	tags=37%, list=29%, signal=50%		WANG_IMMORTALIZED_BY_HOXA9_AND_MEIS1_UP	WANG_IMMORTALIZED_BY_HOXA9_AND_MEIS1_UP	30	0.21749684	0.86219466	0.69625247	0.93496484	1.0	3912	tags=17%, list=20%, signal=21%
YAO_TEMPORAL_RESPONSE_TO_PROGESTERONE_CLUSTER_17	YAO_TEMPORAL_RESPONSE_TO_PROGESTERONE_CLUSTER_17	176	-0.26734194	-1.1488881	0.2725451	0.6236798	1.0	3457	tags=19%, list=17%, signal=22%		HAMAI_APOPTOSIS_VIA_TRAIL_DN	HAMAI_APOPTOSIS_VIA_TRAIL_DN	177	0.23010819	0.86208373	0.58964145	0.93426365	1.0	4280	tags=24%, list=21%, signal=31%
NAKAYAMA_FGF2_TARGETS	NAKAYAMA_FGF2_TARGETS	25	-0.36760715	-1.148864	0.24448898	0.623227	1.0	3945	tags=28%, list=20%, signal=35%		FALVELLA_SMOKERS_WITH_LUNG_CANCER	FALVELLA_SMOKERS_WITH_LUNG_CANCER	76	0.18949668	0.8620256	0.715415	0.9334679	1.0	3420	tags=16%, list=17%, signal=19%
PID_INSULIN_PATHWAY	PID_INSULIN_PATHWAY	44	-0.24916643	-1.1481433	0.17827868	0.6243716	1.0	852	tags=9%, list=4%, signal=9%		REACTOME_MRNA_CAPPING	REACTOME_MRNA_CAPPING	27	0.25804797	0.8614701	0.64056224	0.933727	1.0	2415	tags=15%, list=12%, signal=17%
REACTOME_PLC_BETA_MEDIATED_EVENTS	REACTOME_PLC_BETA_MEDIATED_EVENTS	42	-0.30023968	-1.1462154	0.2913386	0.62891877	1.0	2398	tags=21%, list=12%, signal=24%		LENAOUR_DENDRITIC_CELL_MATURATION_UP	LENAOUR_DENDRITIC_CELL_MATURATION_UP	112	0.18220423	0.8613086	0.6425781	0.93316454	1.0	4833	tags=22%, list=24%, signal=29%
HECKER_IFNB1_TARGETS	HECKER_IFNB1_TARGETS	92	-0.2718825	-1.1461394	0.3247012	0.62849575	1.0	3870	tags=32%, list=19%, signal=39%		BYSTRYKH_HEMATOPOIESIS_STEM_CELL_AND_BRAIN_QTL_TRANS	BYSTRYKH_HEMATOPOIESIS_STEM_CELL_AND_BRAIN_QTL_TRANS	182	0.16998768	0.8587148	0.78389	0.9378619	1.0	4495	tags=20%, list=22%, signal=25%
MEISSNER_NPC_ICP_WITH_H3K4ME3	MEISSNER_NPC_ICP_WITH_H3K4ME3	19	-0.34239691	-1.1457037	0.19114688	0.6290532	1.0	5088	tags=42%, list=25%, signal=56%		NAKAYAMA_FRA2_TARGETS	NAKAYAMA_FRA2_TARGETS	42	0.2614092	0.8586417	0.70612246	0.9371018	1.0	2763	tags=17%, list=14%, signal=19%
HAN_JNK_SINGALING_UP	HAN_JNK_SINGALING_UP	35	-0.3073081	-1.1452976	0.28125	0.6291919	1.0	4320	tags=40%, list=22%, signal=51%		ABE_INNER_EAR	ABE_INNER_EAR	48	0.24991344	0.8584624	0.64803314	0.93653566	1.0	6354	tags=35%, list=32%, signal=52%
BERNARD_PPAPDC1B_TARGETS_DN	BERNARD_PPAPDC1B_TARGETS_DN	54	-0.25076988	-1.1452131	0.27586207	0.62870663	1.0	3366	tags=22%, list=17%, signal=27%		REACTOME_REGULATION_OF_GLUCOKINASE_BY_GLUCOKINASE_REGULATORY_PROTEIN	REACTOME_REGULATION_OF_GLUCOKINASE_BY_GLUCOKINASE_REGULATORY_PROTEIN	27	0.34602398	0.85829383	0.63817096	0.9359198	1.0	2893	tags=22%, list=14%, signal=26%
LEE_RECENT_THYMIC_EMIGRANT	LEE_RECENT_THYMIC_EMIGRANT	217	-0.3217909	-1.1445652	0.36978132	0.6297244	1.0	4642	tags=36%, list=23%, signal=46%		KEGG_VEGF_SIGNALING_PATHWAY	KEGG_VEGF_SIGNALING_PATHWAY	73	0.19323637	0.85744834	0.74590164	0.9371229	1.0	6353	tags=30%, list=32%, signal=44%
ACEVEDO_LIVER_CANCER_WITH_H3K9ME3_UP	ACEVEDO_LIVER_CANCER_WITH_H3K9ME3_UP	121	-0.2440452	-1.1444937	0.20188679	0.629357	1.0	4004	tags=28%, list=20%, signal=35%		PID_INTEGRIN3_PATHWAY	PID_INTEGRIN3_PATHWAY	43	0.1994886	0.8571964	0.64811134	0.93691176	1.0	4679	tags=19%, list=23%, signal=24%
BROWNE_HCMV_INFECTION_4HR_UP	BROWNE_HCMV_INFECTION_4HR_UP	53	-0.3262859	-1.1437684	0.26294822	0.63066804	1.0	3964	tags=36%, list=20%, signal=45%		KEGG_GRAFT_VERSUS_HOST_DISEASE	KEGG_GRAFT_VERSUS_HOST_DISEASE	36	0.25978082	0.85693413	0.66255146	0.93663156	1.0	3459	tags=19%, list=17%, signal=23%
KYNG_DNA_DAMAGE_UP	KYNG_DNA_DAMAGE_UP	222	-0.2335064	-1.1436939	0.08793456	0.63022727	1.0	3801	tags=25%, list=19%, signal=30%		WALLACE_PROSTATE_CANCER_UP	WALLACE_PROSTATE_CANCER_UP	20	0.35801443	0.8567645	0.7310757	0.936031	1.0	2612	tags=20%, list=13%, signal=23%
ZHONG_RESPONSE_TO_AZACITIDINE_AND_TSA_UP	ZHONG_RESPONSE_TO_AZACITIDINE_AND_TSA_UP	180	-0.21553543	-1.1433618	0.17529881	0.6303977	1.0	4135	tags=22%, list=21%, signal=28%		LEE_AGING_CEREBELLUM_UP	LEE_AGING_CEREBELLUM_UP	83	0.1854232	0.8567559	0.6035156	0.9351377	1.0	4263	tags=20%, list=21%, signal=26%
MORI_PLASMA_CELL_UP	MORI_PLASMA_CELL_UP	50	-0.31018576	-1.1432426	0.2893701	0.6302765	1.0	2561	tags=18%, list=13%, signal=21%		PID_CXCR3_PATHWAY	PID_CXCR3_PATHWAY	43	0.22694117	0.8567041	0.56513023	0.9343414	1.0	7776	tags=47%, list=39%, signal=76%
BOGNI_TREATMENT_RELATED_MYELOID_LEUKEMIA_DN	BOGNI_TREATMENT_RELATED_MYELOID_LEUKEMIA_DN	31	-0.37935346	-1.1428294	0.36174637	0.63065785	1.0	4603	tags=32%, list=23%, signal=42%		REACTOME_INSULIN_RECEPTOR_RECYCLING	REACTOME_INSULIN_RECEPTOR_RECYCLING	22	0.25752407	0.8563136	0.55086374	0.93430495	1.0	3038	tags=18%, list=15%, signal=21%
REACTOME_SYNTHESIS_OF_GLYCOSYLPHOSPHATIDYLINOSITOL_GPI	REACTOME_SYNTHESIS_OF_GLYCOSYLPHOSPHATIDYLINOSITOL_GPI	17	-0.40156874	-1.1424843	0.3467742	0.6309864	1.0	5206	tags=53%, list=26%, signal=72%		PID_INTEGRIN2_PATHWAY	PID_INTEGRIN2_PATHWAY	29	0.25338182	0.8560203	0.7022133	0.93390816	1.0	1622	tags=10%, list=8%, signal=11%
BIOCARTA_TID_PATHWAY	BIOCARTA_TID_PATHWAY	19	-0.34620866	-1.1422858	0.3764706	0.6308056	1.0	5067	tags=53%, list=25%, signal=70%		VANDESLUIS_NORMAL_EMBRYOS_DN	VANDESLUIS_NORMAL_EMBRYOS_DN	22	0.28031456	0.8557591	0.504931	0.93337816	1.0	2688	tags=18%, list=13%, signal=21%
BARRIER_COLON_CANCER_RECURRENCE_UP	BARRIER_COLON_CANCER_RECURRENCE_UP	42	-0.27910796	-1.1412568	0.23188406	0.6331041	1.0	5404	tags=33%, list=27%, signal=46%		SUZUKI_RESPONSE_TO_TSA_AND_DECITABINE_1A	SUZUKI_RESPONSE_TO_TSA_AND_DECITABINE_1A	22	0.29393739	0.8557404	0.5395833	0.9325015	1.0	2549	tags=23%, list=13%, signal=26%
SENESE_HDAC1_TARGETS_DN	SENESE_HDAC1_TARGETS_DN	243	-0.26085448	-1.1411301	0.34920636	0.6328184	1.0	4172	tags=26%, list=21%, signal=32%		HUI_MAPK14_TARGETS_UP	HUI_MAPK14_TARGETS_UP	21	0.26832736	0.8553477	0.6780684	0.93219274	1.0	5865	tags=33%, list=29%, signal=47%
XU_GH1_AUTOCRINE_TARGETS_UP	XU_GH1_AUTOCRINE_TARGETS_UP	240	-0.20321248	-1.1408609	0.20570265	0.6328545	1.0	2603	tags=18%, list=13%, signal=20%		AMIT_EGF_RESPONSE_480_MCF10A	AMIT_EGF_RESPONSE_480_MCF10A	43	0.20314878	0.8551523	0.7520161	0.9316488	1.0	4546	tags=26%, list=23%, signal=33%
GU_PDEF_TARGETS_UP	GU_PDEF_TARGETS_UP	71	-0.28705308	-1.1403971	274	0.63356966	1.0	2679	tags=17%, list=13%, signal=19%		GOLUB_ALL_VS_AML_DN	GOLUB_ALL_VS_AML_DN	23	0.27913576	0.855086	0.62376237	0.9308734	1.0	1973	tags=13%, list=10%, signal=14%
SWEET_LUNG_CANCER_KRAS_DN	SWEET_LUNG_CANCER_KRAS_DN	425	-0.20764269	-1.1394595	0.15694165	0.63539714	1.0	4147	tags=24%, list=21%, signal=30%		REACTOME_AMINO_ACID_AND_OLIGOPEPTIDE_SLC_TRANSPORTERS	REACTOME_AMINO_ACID_AND_OLIGOPEPTIDE_SLC_TRANSPORTERS	49	0.21028022	0.85463095	0.7192623	0.9308799	1.0	2880	tags=16%, list=14%, signal=19%
BROWNE_HCMV_INFECTION_6HR_DN	BROWNE_HCMV_INFECTION_6HR_DN	155	-0.28165346	-1.1392875	0.26122448	0.63525397	1.0	3268	tags=21%, list=16%, signal=25%		REACTOME_FORMATION_OF_THE_HIV1_EARLY_ELONGATION_COMPLEX	REACTOME_FORMATION_OF_THE_HIV1_EARLY_ELONGATION_COMPLEX	31	0.2625344	0.8541556	0.62795275	0.9309877	1.0	6742	tags=39%, list=34%, signal=58%
WIERENGA_STAT5A_TARGETS_UP	WIERENGA_STAT5A_TARGETS_UP	209	-0.23036912	-1.1392094	0.29761904	0.63484955	1.0	3375	tags=26%, list=17%, signal=31%		LEE_LIVER_CANCER_CIPROFIBRATE_DN	LEE_LIVER_CANCER_CIPROFIBRATE_DN	65	0.21054615	0.8538415	0.6395112	0.93065584	1.0	4098	tags=22%, list=21%, signal=27%
HORIUCHI_WTAP_TARGETS_UP	HORIUCHI_WTAP_TARGETS_UP	289	-0.24645919	-1.1387516	0.24949698	0.6355659	1.0	4191	tags=26%, list=21%, signal=32%		KRASNOSELSKAYA_ILF3_TARGETS_UP	KRASNOSELSKAYA_ILF3_TARGETS_UP	38	0.2418246	0.85383	0.5224171	0.9297669	1.0	3075	tags=16%, list=15%, signal=19%
MAGRANGEAS_MULTIPLE_MYELOMA_IGLL_VS_IGLK_UP	MAGRANGEAS_MULTIPLE_MYELOMA_IGLL_VS_IGLK_UP	41	-0.2972515	-1.138242	0.15631263	0.63621205	1.0	3513	tags=29%, list=18%, signal=35%		TAKEDA_TARGETS_OF_NUP98_HOXA9_FUSION_8D_UP	TAKEDA_TARGETS_OF_NUP98_HOXA9_FUSION_8D_UP	148	0.19756956	0.8536199	0.5766129	0.9293088	1.0	3144	tags=17%, list=16%, signal=20%
ZHANG_BREAST_CANCER_PROGENITORS_UP	ZHANG_BREAST_CANCER_PROGENITORS_UP	418	-0.36316735	-1.1376431	0.37959182	0.6370693	1.0	5259	tags=35%, list=26%, signal=46%		GOTZMANN_EPITHELIAL_TO_MESENCHYMAL_TRANSITION_UP	GOTZMANN_EPITHELIAL_TO_MESENCHYMAL_TRANSITION_UP	68	0.20160997	0.8530163	0.7519685	0.9296561	1.0	4023	tags=21%, list=20%, signal=26%
ADDYA_ERYTHROID_DIFFERENTIATION_BY_HEMIN	ADDYA_ERYTHROID_DIFFERENTIATION_BY_HEMIN	72	-0.26859763	-1.1374984	0.22879684	0.63678974	1.0	2246	tags=19%, list=11%, signal=22%		KEGG_BASAL_CELL_CARCINOMA	KEGG_BASAL_CELL_CARCINOMA	55	0.21193434	0.8524101	0.60764587	0.9299481	1.0	3876	tags=20%, list=19%, signal=25%
YOSHIMURA_MAPK8_TARGETS_DN	YOSHIMURA_MAPK8_TARGETS_DN	356	-0.21096443	-1.1367247	0.21975806	0.6380258	1.0	3943	tags=20%, list=20%, signal=24%		REACTOME_ANTIGEN_ACTIVATES_B_CELL_RECEPTOR_LEADING_TO_GENERATION_OF_SECOND_MESSENGERS	REACTOME_ANTIGEN_ACTIVATES_B_CELL_RECEPTOR_LEADING_TO_GENERATION_OF_SECOND_MESSENGERS	29	0.21892066	0.8517173	0.689243	0.9304147	1.0	1708	tags=10%, list=9%, signal=11%
VERNELL_RETINOBLASTOMA_PATHWAY_DN	VERNELL_RETINOBLASTOMA_PATHWAY_DN	21	-0.36000976	-1.1366519	0.33264464	0.6375073	1.0	1298	tags=19%, list=6%, signal=20%		REACTOME_FORMATION_OF_THE_TERNARY_COMPLEX_AND_SUBSEQUENTLY_THE_43S_COMPLEX	REACTOME_FORMATION_OF_THE_TERNARY_COMPLEX_AND_SUBSEQUENTLY_THE_43S_COMPLEX	46	0.30980086	0.85146147	0.5205479	0.92985123	1.0	5731	tags=35%, list=29%, signal=49%
BURTON_ADIPOGENESIS_11	BURTON_ADIPOGENESIS_11	56	-0.4041181	-1.1365619	0.42331287	0.63717675	1.0	4332	tags=32%, list=22%, signal=41%		EBAUER_MYOGENIC_TARGETS_OF_PAX3_FOXO1_FUSION	EBAUER_MYOGENIC_TARGETS_OF_PAX3_FOXO1_FUSION	49	0.2769468	0.8499702	0.70883536	0.93187076	1.0	6965	tags=47%, list=35%, signal=72%
LINDGREN_BLADDER_CANCER_CLUSTER_1_DN	LINDGREN_BLADDER_CANCER_CLUSTER_1_DN	367	-0.20482394	-1.1364076	284	0.6368938	1.0	4422	tags=24%, list=22%, signal=30%		MOOTHA_GLYCOGEN_METABOLISM	MOOTHA_GLYCOGEN_METABOLISM	20	0.2208453	0.8489704	0.6168033	0.93286765	1.0	125	tags=5%, list=1%, signal=5%
CAIRO_PML_TARGETS_BOUND_BY_MYC_UP	CAIRO_PML_TARGETS_BOUND_BY_MYC_UP	23	-0.3588102	-1.1355733	0.30844793	0.63847953	1.0	5859	tags=43%, list=29%, signal=61%		REACTOME_ACYL_CHAIN_REMODELLING_OF_PE	REACTOME_ACYL_CHAIN_REMODELLING_OF_PE	21	0.24388342	0.8487254	0.63366336	0.93242645	1.0	996	tags=10%, list=5%, signal=10%
BROWNE_HCMV_INFECTION_48HR_UP	BROWNE_HCMV_INFECTION_48HR_UP	174	-0.26772818	-1.134628	0.24590164	0.6402707	1.0	4398	tags=29%, list=22%, signal=37%		IIZUKA_LIVER_CANCER_PROGRESSION_G1_G2_DN	IIZUKA_LIVER_CANCER_PROGRESSION_G1_G2_DN	25	0.25539157	0.8466437	0.59411764	0.9354214	1.0	4743	tags=24%, list=24%, signal=31%
FARMER_BREAST_CANCER_APOCRINE_VS_BASAL	FARMER_BREAST_CANCER_APOCRINE_VS_BASAL	319	-0.22706765	-1.1345198	0.23868313	0.639997	1.0	5354	tags=33%, list=27%, signal=44%		MATZUK_SPERMATOGONIA	MATZUK_SPERMATOGONIA	24	0.22584309	0.8464998	0.69080234	0.9348471	1.0	4259	tags=29%, list=21%, signal=37%
RIZKI_TUMOR_INVASIVENESS_2D_DN	RIZKI_TUMOR_INVASIVENESS_2D_DN	62	-0.2631664	-1.1344303	0.2264529	0.63954353	1.0	2675	tags=19%, list=13%, signal=22%		VERNOCHET_ADIPOGENESIS	VERNOCHET_ADIPOGENESIS	18	0.29722914	0.8463116	0.6713996	0.9343697	1.0	3148	tags=17%, list=16%, signal=20%
VANTVEER_BREAST_CANCER_METASTASIS_UP	VANTVEER_BREAST_CANCER_METASTASIS_UP	55	-0.27168128	-1.134342	0.16895874	0.6391778	1.0	5831	tags=45%, list=29%, signal=64%		LEIN_ASTROCYTE_MARKERS	LEIN_ASTROCYTE_MARKERS	41	0.24534453	0.8462397	0.6208252	0.9336958	1.0	4583	tags=32%, list=23%, signal=41%
SAKAI_TUMOR_INFILTRATING_MONOCYTES_UP	SAKAI_TUMOR_INFILTRATING_MONOCYTES_UP	27	-0.31057054	-1.133812	0.16082475	0.63979447	1.0	5810	tags=30%, list=29%, signal=42%		PID_ERBB_NETWORK_PATHWAY	PID_ERBB_NETWORK_PATHWAY	15	0.25558296	0.8461905	0.75793654	0.93294144	1.0	4976	tags=27%, list=25%, signal=35%
OLSSON_E2F3_TARGETS_DN	OLSSON_E2F3_TARGETS_DN	45	-0.3573957	-1.1336553	0.2889813	0.6397324	1.0	2863	tags=24%, list=14%, signal=28%		PID_SYNDECAN_2_PATHWAY	PID_SYNDECAN_2_PATHWAY	33	0.24572489	0.845001	0.6401591	0.9343729	1.0	4950	tags=33%, list=25%, signal=44%
JEON_SMAD6_TARGETS_DN	JEON_SMAD6_TARGETS_DN	18	-0.3822617	-1.1332488	0.3	0.6401801	1.0	3322	tags=44%, list=17%, signal=53%		LEE_CALORIE_RESTRICTION_MUSCLE_DN	LEE_CALORIE_RESTRICTION_MUSCLE_DN	50	0.20021288	0.8449029	0.7373737	0.9336326	1.0	1660	tags=8%, list=8%, signal=9%
WANG_RESPONSE_TO_ANDROGEN_UP	WANG_RESPONSE_TO_ANDROGEN_UP	28	-0.3176552	-1.1331438	0.10778443	0.6400643	1.0	2117	tags=18%, list=11%, signal=20%		LUI_THYROID_CANCER_PAX8_PPARG_DN	LUI_THYROID_CANCER_PAX8_PPARG_DN	44	0.2233616	0.8446054	0.6386719	0.93346965	1.0	5138	tags=23%, list=26%, signal=31%
BROWNE_HCMV_INFECTION_48HR_DN	BROWNE_HCMV_INFECTION_48HR_DN	492	-0.19890386	-1.1330743	0.13465346	0.63967586	1.0	4207	tags=21%, list=21%, signal=26%		BUCKANOVICH_T_LYMPHOCYTE_HOMING_ON_TUMOR_DN	BUCKANOVICH_T_LYMPHOCYTE_HOMING_ON_TUMOR_DN	22	0.21275187	0.8445312	0.7415507	0.9327337	1.0	3215	tags=18%, list=16%, signal=22%
RODRIGUES_THYROID_CARCINOMA_UP	RODRIGUES_THYROID_CARCINOMA_UP	15	-0.34731424	-1.1322066	0.3067227	0.6413791	1.0	3083	tags=33%, list=15%, signal=39%		GARGALOVIC_RESPONSE_TO_OXIDIZED_PHOSPHOLIPIDS_RED_DN	GARGALOVIC_RESPONSE_TO_OXIDIZED_PHOSPHOLIPIDS_RED_DN	25	0.27001745	0.8443041	0.625498	0.9322648	1.0	2470	tags=20%, list=12%, signal=23%
ABE_VEGFA_TARGETS	ABE_VEGFA_TARGETS	20	-0.36625442	-1.131792	0.21906693	0.6417052	1.0	1170	tags=25%, list=6%, signal=27%		REACTOME_DEGRADATION_OF_THE_EXTRACELLULAR_MATRIX	REACTOME_DEGRADATION_OF_THE_EXTRACELLULAR_MATRIX	26	0.3170234	0.8440302	0.6247505	0.93195873	1.0	5904	tags=38%, list=30%, signal=55%
GAVIN_FOXP3_TARGETS_CLUSTER_P4	GAVIN_FOXP3_TARGETS_CLUSTER_P4	98	-0.21902464	-1.1314429	0.109311745	0.6418599	1.0	3275	tags=18%, list=16%, signal=22%		PEPPER_CHRONIC_LYMPHOCYTIC_LEUKEMIA_UP	PEPPER_CHRONIC_LYMPHOCYTIC_LEUKEMIA_UP	33	0.22749047	0.8420599	0.6591837	0.9345946	1.0	2001	tags=15%, list=10%, signal=17%
WATANABE_COLON_CANCER_MSI_VS_MSS_DN	WATANABE_COLON_CANCER_MSI_VS_MSS_DN	75	-0.2708981	-1.131333	0.27944112	0.6415201	1.0	3370	tags=28%, list=17%, signal=34%		REACTOME_TGF_BETA_RECEPTOR_SIGNALING_ACTIVATES_SMADS	REACTOME_TGF_BETA_RECEPTOR_SIGNALING_ACTIVATES_SMADS	24	0.22817643	0.8417819	0.7053045	0.93434596	1.0	5373	tags=29%, list=27%, signal=40%
GARGALOVIC_RESPONSE_TO_OXIDIZED_PHOSPHOLIPIDS_BLACK_UP	GARGALOVIC_RESPONSE_TO_OXIDIZED_PHOSPHOLIPIDS_BLACK_UP	34	-0.32982773	-1.130938	0.31771895	0.6420075	1.0	6375	tags=62%, list=32%, signal=91%		PID_NECTIN_PATHWAY	PID_NECTIN_PATHWAY	30	0.2581788	0.84067976	0.62993765	0.935722	1.0	4491	tags=17%, list=22%, signal=21%
CLASPER_LYMPHATIC_VESSELS_DURING_METASTASIS_DN	CLASPER_LYMPHATIC_VESSELS_DURING_METASTASIS_DN	36	-0.24825276	-1.1309359	0.21789883	0.641414	1.0	1669	tags=11%, list=8%, signal=12%		MCBRYAN_PUBERTAL_BREAST_4_5WK_DN	MCBRYAN_PUBERTAL_BREAST_4_5WK_DN	186	0.1584859	0.8405967	0.8717949	0.934998	1.0	3828	tags=15%, list=19%, signal=18%
ZHAN_MULTIPLE_MYELOMA_CD1_DN	ZHAN_MULTIPLE_MYELOMA_CD1_DN	43	-0.29801613	-1.1307396	0.2877551	0.64139616	1.0	4274	tags=28%, list=21%, signal=35%		REACTOME_PURINE_METABOLISM	REACTOME_PURINE_METABOLISM	33	0.23629601	0.8402687	0.69548136	0.9347212	1.0	5792	tags=30%, list=29%, signal=43%
SHEN_SMARCA2_TARGETS_UP	SHEN_SMARCA2_TARGETS_UP	412	-0.3969241	-1.1305972	0.3821138	0.6411615	1.0	5706	tags=38%, list=29%, signal=52%		ELVIDGE_HIF1A_TARGETS_UP	ELVIDGE_HIF1A_TARGETS_UP	67	0.2510399	0.8395313	0.60273975	0.935337	1.0	5624	tags=30%, list=28%, signal=41%
MOOTHA_GLUCONEOGENESIS	MOOTHA_GLUCONEOGENESIS	32	-0.32979098	-1.1303471	0.23529412	0.64121103	1.0	5052	tags=38%, list=25%, signal=50%		SA_MMP_CYTOKINE_CONNECTION	SA_MMP_CYTOKINE_CONNECTION	15	0.25660598	0.8389513	0.6513026	0.935628	1.0	5130	tags=47%, list=26%, signal=63%
WATANABE_COLON_CANCER_MSI_VS_MSS_UP	WATANABE_COLON_CANCER_MSI_VS_MSS_UP	28	-0.31794247	-1.1303283	0.30784315	0.6406649	1.0	5047	tags=39%, list=25%, signal=52%		RICKMAN_HEAD_AND_NECK_CANCER_E	RICKMAN_HEAD_AND_NECK_CANCER_E	84	0.21417825	0.8369073	0.65742576	0.93859524	1.0	5757	tags=35%, list=29%, signal=48%
KEGG_BLADDER_CANCER	KEGG_BLADDER_CANCER	42	-0.28824657	-1.1302643	0.2990099	0.64020485	1.0	5082	tags=38%, list=25%, signal=51%		PID_THROMBIN_PAR4_PATHWAY	PID_THROMBIN_PAR4_PATHWAY	15	0.2632181	0.8356916	0.6725838	0.94032925	1.0	4018	tags=20%, list=20%, signal=25%
BRIDEAU_IMPRINTED_GENES	BRIDEAU_IMPRINTED_GENES	56	-0.23605144	-1.1285766	0.1820041	0.643736	1.0	2842	tags=25%, list=14%, signal=29%		WOTTON_RUNX_TARGETS_DN	WOTTON_RUNX_TARGETS_DN	29	0.24311247	0.8353065	0.8145161	0.9400999	1.0	1476	tags=10%, list=7%, signal=11%
ALCALA_APOPTOSIS	ALCALA_APOPTOSIS	86	-0.26071787	-1.1280507	0.2636917	0.64457333	1.0	2936	tags=17%, list=15%, signal=20%		REACTOME_INTRINSIC_PATHWAY_FOR_APOPTOSIS	REACTOME_INTRINSIC_PATHWAY_FOR_APOPTOSIS	29	0.22372864	0.8343988	0.7536232	0.94113714	1.0	6293	tags=34%, list=31%, signal=50%
BIOCARTA_ARAP_PATHWAY	BIOCARTA_ARAP_PATHWAY	17	-0.5431796	-1.1275971	0.33817428	0.6449574	1.0	4836	tags=47%, list=24%, signal=62%		PID_FGF_PATHWAY	PID_FGF_PATHWAY	55	0.1948055	0.8340693	0.7861386	0.94095534	1.0	2785	tags=13%, list=14%, signal=15%
REACTOME_DESTABILIZATION_OF_MRNA_BY_TRISTETRAPROLIN_TTP	REACTOME_DESTABILIZATION_OF_MRNA_BY_TRISTETRAPROLIN_TTP	17	-0.40887877	-1.1275128	0.30184805	0.644501	1.0	5280	tags=41%, list=26%, signal=56%		KEGG_BASE_EXCISION_REPAIR	KEGG_BASE_EXCISION_REPAIR	33	0.26205412	0.83401406	0.60273975	0.9401505	1.0	938	tags=9%, list=5%, signal=10%
HEIDENBLAD_AMPLICON_12P11_12_UP	HEIDENBLAD_AMPLICON_12P11_12_UP	33	-0.30288827	-1.1271728	0.29958677	0.64458174	1.0	5160	tags=36%, list=26%, signal=49%		VALK_AML_CLUSTER_12	VALK_AML_CLUSTER_12	29	0.256105	0.83361286	0.72633743	0.9400948	1.0	2336	tags=14%, list=12%, signal=16%
ZHAN_MULTIPLE_MYELOMA_CD2_UP	ZHAN_MULTIPLE_MYELOMA_CD2_UP	43	-0.25425002	-1.1271672	0.2908745	0.64400184	1.0	3295	tags=21%, list=16%, signal=25%		SCHAEFFER_PROSTATE_DEVELOPMENT_12HR_DN	SCHAEFFER_PROSTATE_DEVELOPMENT_12HR_DN	56	0.2657332	0.8329022	0.76528597	0.9406933	1.0	4818	tags=29%, list=24%, signal=38%
BILD_E2F3_ONCOGENIC_SIGNATURE	BILD_E2F3_ONCOGENIC_SIGNATURE	232	-0.24843825	-1.127008	0.1884058	0.6437659	1.0	3979	tags=25%, list=20%, signal=30%		COLLER_MYC_TARGETS_UP	COLLER_MYC_TARGETS_UP	25	0.2735385	0.83220303	0.6463654	0.9410535	1.0	3049	tags=24%, list=15%, signal=28%
PATTERSON_DOCETAXEL_RESISTANCE	PATTERSON_DOCETAXEL_RESISTANCE	28	-0.30318263	-1.1264746	0.37704918	0.644477	1.0	2238	tags=18%, list=11%, signal=20%		FAELT_B_CLL_WITH_VH3_21_UP	FAELT_B_CLL_WITH_VH3_21_UP	43	0.23016316	0.8319054	0.59960157	0.9408451	1.0	5973	tags=30%, list=30%, signal=43%
WIKMAN_ASBESTOS_LUNG_CANCER_DN	WIKMAN_ASBESTOS_LUNG_CANCER_DN	28	-0.29945517	-1.1264268	0.21327968	0.64397585	1.0	922	tags=11%, list=5%, signal=11%		ABRAHAM_ALPC_VS_MULTIPLE_MYELOMA_DN	ABRAHAM_ALPC_VS_MULTIPLE_MYELOMA_DN	19	0.2546885	0.830858	0.68939394	0.94206375	1.0	670	tags=5%, list=3%, signal=5%
WANG_PROSTATE_CANCER_ANDROGEN_INDEPENDENT	WANG_PROSTATE_CANCER_ANDROGEN_INDEPENDENT	62	-0.23734413	-1.1263168	0.33064517	0.64361763	1.0	2257	tags=16%, list=11%, signal=18%		REACTOME_MITOCHONDRIAL_PROTEIN_IMPORT	REACTOME_MITOCHONDRIAL_PROTEIN_IMPORT	48	0.2777313	0.82911444	0.6217822	0.94430447	1.0	5736	tags=38%, list=29%, signal=52%
PID_WNT_SIGNALING_PATHWAY	PID_WNT_SIGNALING_PATHWAY	28	-0.29005772	-1.1263014	0.2983871	0.64311457	1.0	2307	tags=21%, list=12%, signal=24%		KEGG_GLYCEROPHOSPHOLIPID_METABOLISM	KEGG_GLYCEROPHOSPHOLIPID_METABOLISM	74	0.1916159	0.8282747	0.7102616	0.9450967	1.0	5795	tags=27%, list=29%, signal=38%
IKEDA_MIR1_TARGETS_UP	IKEDA_MIR1_TARGETS_UP	52	-0.38633665	-1.1259785	0.32270917	0.6432	1.0	4673	tags=37%, list=23%, signal=48%		ANASTASSIOU_CANCER_MESENCHYMAL_TRANSITION_SIGNATURE	ANASTASSIOU_CANCER_MESENCHYMAL_TRANSITION_SIGNATURE	64	0.25173903	0.8274199	0.7643443	0.94587046	1.0	2566	tags=16%, list=13%, signal=18%
RODRIGUES_THYROID_CARCINOMA_DN	RODRIGUES_THYROID_CARCINOMA_DN	76	-0.30080098	-1.1251283	0.22044088	0.6446721	1.0	3184	tags=22%, list=16%, signal=27%		SUMI_HNF4A_TARGETS	SUMI_HNF4A_TARGETS	32	0.23235981	0.82659787	0.74898785	0.9465065	1.0	1654	tags=13%, list=8%, signal=14%
CLASPER_LYMPHATIC_VESSELS_DURING_METASTASIS_UP	CLASPER_LYMPHATIC_VESSELS_DURING_METASTASIS_UP	20	-0.3265434	-1.124106	0.23232323	0.6465831	1.0	2268	tags=25%, list=11%, signal=28%		YAO_TEMPORAL_RESPONSE_TO_PROGESTERONE_CLUSTER_15	YAO_TEMPORAL_RESPONSE_TO_PROGESTERONE_CLUSTER_15	34	0.21547589	0.82584375	0.70883536	0.9468784	1.0	4981	tags=26%, list=25%, signal=35%
MOOTHA_PGC	MOOTHA_PGC	414	-0.23928615	-1.1239414	0.17805383	0.6465377	1.0	4519	tags=26%, list=23%, signal=32%		APPEL_IMATINIB_RESPONSE	APPEL_IMATINIB_RESPONSE	33	0.2118257	0.8255612	0.765873	0.94648576	1.0	1596	tags=9%, list=8%, signal=10%
TORCHIA_TARGETS_OF_EWSR1_FLI1_FUSION_TOP20_UP	TORCHIA_TARGETS_OF_EWSR1_FLI1_FUSION_TOP20_UP	20	-0.34405378	-1.1238903	0.310559	0.6460788	1.0	1100	tags=25%, list=6%, signal=26%		DAZARD_UV_RESPONSE_CLUSTER_G1	DAZARD_UV_RESPONSE_CLUSTER_G1	67	0.23173036	0.8255467	0.73099416	0.94564676	1.0	4456	tags=27%, list=22%, signal=34%
GROSS_HYPOXIA_VIA_ELK3_AND_HIF1A_DN	GROSS_HYPOXIA_VIA_ELK3_AND_HIF1A_DN	102	-0.28151736	-1.1237165	0.22764228	0.64582413	1.0	3625	tags=24%, list=18%, signal=29%		REACTOME_NA_CL_DEPENDENT_NEUROTRANSMITTER_TRANSPORTERS	REACTOME_NA_CL_DEPENDENT_NEUROTRANSMITTER_TRANSPORTERS	17	0.24833138	0.82544434	0.6967213	0.944998	1.0	6670	tags=41%, list=33%, signal=62%
BOYLAN_MULTIPLE_MYELOMA_D_CLUSTER_DN	BOYLAN_MULTIPLE_MYELOMA_D_CLUSTER_DN	40	-268	-1.1236856	0.20675944	0.64529103	1.0	2837	tags=20%, list=14%, signal=23%		LIM_MAMMARY_LUMINAL_PROGENITOR_UP	LIM_MAMMARY_LUMINAL_PROGENITOR_UP	58	0.2156989	0.8240942	0.7730924	0.9465833	1.0	2729	tags=16%, list=14%, signal=18%
KASLER_HDAC7_TARGETS_1_DN	KASLER_HDAC7_TARGETS_1_DN	17	-0.35553774	-1.123202	0.2730845	0.645963	1.0	2918	tags=24%, list=15%, signal=28%		NAGASHIMA_EGF_SIGNALING_UP	NAGASHIMA_EGF_SIGNALING_UP	57	0.2320744	0.82343686	0.68063873	0.94699484	1.0	5581	tags=37%, list=28%, signal=51%
RODRIGUES_NTN1_AND_DCC_TARGETS	RODRIGUES_NTN1_AND_DCC_TARGETS	33	-0.35700503	-1.1226321	0.25680932	0.6467288	1.0	3976	tags=30%, list=20%, signal=38%		REACTOME_MAP_KINASE_ACTIVATION_IN_TLR_CASCADE	REACTOME_MAP_KINASE_ACTIVATION_IN_TLR_CASCADE	49	0.19396712	0.8224363	0.8027079	0.9478187	1.0	2028	tags=12%, list=10%, signal=14%
APRELIKOVA_BRCA1_TARGETS	APRELIKOVA_BRCA1_TARGETS	47	-0.33727187	-1.1224737	0.39430895	0.6465287	1.0	4979	tags=34%, list=25%, signal=45%		TONKS_TARGETS_OF_RUNX1_RUNX1T1_FUSION_SUSTAINDED_IN_ERYTHROCYTE_UP	TONKS_TARGETS_OF_RUNX1_RUNX1T1_FUSION_SUSTAINDED_IN_ERYTHROCYTE_UP	44	0.22004111	0.8217334	0.6700405	0.9485597	1.0	5264	tags=27%, list=26%, signal=37%
RIZKI_TUMOR_INVASIVENESS_3D_UP	RIZKI_TUMOR_INVASIVENESS_3D_UP	206	-0.18774678	-1.1221133	0.2043222	0.6470715	1.0	3589	tags=20%, list=18%, signal=24%		WU_HBX_TARGETS_3_UP	WU_HBX_TARGETS_3_UP	18	0.21721281	0.820753	0.7509881	0.94958705	1.0	2575	tags=11%, list=13%, signal=13%
REACTOME_CIRCADIAN_REPRESSION_OF_EXPRESSION_BY_REV_ERBA	REACTOME_CIRCADIAN_REPRESSION_OF_EXPRESSION_BY_REV_ERBA	22	-0.43343908	-1.1216635	0.37728193	0.6475606	1.0	6239	tags=55%, list=31%, signal=79%		MEINHOLD_OVARIAN_CANCER_LOW_GRADE_UP	MEINHOLD_OVARIAN_CANCER_LOW_GRADE_UP	19	0.24120702	0.8206844	0.7050505	0.94885397	1.0	164	tags=5%, list=1%, signal=5%
WANG_TUMOR_INVASIVENESS_DN	WANG_TUMOR_INVASIVENESS_DN	207	-0.26371986	-1.1216483	374	0.6470155	1.0	4675	tags=26%, list=23%, signal=34%		REACTOME_PLATELET_AGGREGATION_PLUG_FORMATION	REACTOME_PLATELET_AGGREGATION_PLUG_FORMATION	36	0.20969775	0.82053715	0.7553816	0.9482257	1.0	5959	tags=31%, list=30%, signal=43%
LU_AGING_BRAIN_DN	LU_AGING_BRAIN_DN	153	-0.2056667	-1.1216447	0.13572854	0.6464551	1.0	3964	tags=21%, list=20%, signal=26%		LI_LUNG_CANCER	LI_LUNG_CANCER	41	0.20326008	0.8199548	0.8172888	0.9484939	1.0	6124	tags=34%, list=31%, signal=49%
DAZARD_UV_RESPONSE_CLUSTER_G2	DAZARD_UV_RESPONSE_CLUSTER_G2	30	-0.34064072	-1.1216269	0.21471173	0.6458929	1.0	4108	tags=37%, list=21%, signal=46%		MCDOWELL_ACUTE_LUNG_INJURY_DN	MCDOWELL_ACUTE_LUNG_INJURY_DN	47	0.1947713	0.81899756	0.7125506	0.9493897	1.0	6530	tags=28%, list=33%, signal=41%
REACTOME_GLYCOLYSIS	REACTOME_GLYCOLYSIS	27	-0.35586432	-1.1214253	0.2822086	0.64575297	1.0	1726	tags=15%, list=9%, signal=16%		PID_RHOA_PATHWAY	PID_RHOA_PATHWAY	45	0.19505456	0.81739134	0.8366935	0.9515765	1.0	4018	tags=18%, list=20%, signal=22%
BROWNE_HCMV_INFECTION_8HR_DN	BROWNE_HCMV_INFECTION_8HR_DN	45	-0.3334249	-1.121301	0.20517929	0.6454338	1.0	3996	tags=29%, list=20%, signal=36%		WANG_BARRETTS_ESOPHAGUS_AND_ESOPHAGUS_CANCER_UP	WANG_BARRETTS_ESOPHAGUS_AND_ESOPHAGUS_CANCER_UP	26	0.24763408	0.81696767	0.79358715	0.95142424	1.0	1328	tags=15%, list=7%, signal=16%
DEURIG_T_CELL_PROLYMPHOCYTIC_LEUKEMIA_DN	DEURIG_T_CELL_PROLYMPHOCYTIC_LEUKEMIA_DN	307	-0.2702333	-1.1211542	0.36144578	0.6451579	1.0	3228	tags=21%, list=16%, signal=25%		NAKAMURA_CANCER_MICROENVIRONMENT_UP	NAKAMURA_CANCER_MICROENVIRONMENT_UP	21	0.30173102	0.81651056	0.6572581	0.95130736	1.0	6711	tags=38%, list=34%, signal=57%
KEGG_PROPANOATE_METABOLISM	KEGG_PROPANOATE_METABOLISM	32	-0.39564955	-1.1203963	0.34631148	0.6466315	1.0	4753	tags=34%, list=24%, signal=45%		REACTOME_KERATAN_SULFATE_BIOSYNTHESIS	REACTOME_KERATAN_SULFATE_BIOSYNTHESIS	26	0.23658545	0.81466705	0.7008197	0.95373565	1.0	4942	tags=27%, list=25%, signal=36%
GRADE_COLON_VS_RECTAL_CANCER_DN	GRADE_COLON_VS_RECTAL_CANCER_DN	54	-0.25362447	-1.11885	0.26785713	0.64969426	1.0	2551	tags=17%, list=13%, signal=19%		JISON_SICKLE_CELL_DISEASE_DN	JISON_SICKLE_CELL_DISEASE_DN	174	0.17509216	0.8141913	0.743083	0.95376986	1.0	5828	tags=23%, list=29%, signal=32%
RAO_BOUND_BY_SALL4	RAO_BOUND_BY_SALL4	221	-0.2692719	-1.1187668	0.26476577	0.6494923	1.0	4555	tags=30%, list=23%, signal=38%		PID_AVB3_OPN_PATHWAY	PID_AVB3_OPN_PATHWAY	31	0.23340787	0.81381655	0.75096524	0.95351255	1.0	2028	tags=10%, list=10%, signal=11%
RODWELL_AGING_KIDNEY_NO_BLOOD_DN	RODWELL_AGING_KIDNEY_NO_BLOOD_DN	144	-0.2837124	-1.1186566	0.23408625	0.64910144	1.0	4315	tags=28%, list=22%, signal=35%		BIOCARTA_GCR_PATHWAY	BIOCARTA_GCR_PATHWAY	19	0.23558277	0.8136026	0.6600398	0.9530765	1.0	4094	tags=26%, list=20%, signal=33%
HORIUCHI_WTAP_TARGETS_DN	HORIUCHI_WTAP_TARGETS_DN	302	-0.31160632	-1.1182199	0.37274548	0.6495273	1.0	5178	tags=35%, list=26%, signal=47%		KIM_MYC_AMPLIFICATION_TARGETS_UP	KIM_MYC_AMPLIFICATION_TARGETS_UP	193	0.18913445	0.8125843	0.7063492	0.9538957	1.0	6065	tags=31%, list=30%, signal=43%
BIOCARTA_PROTEASOME_PATHWAY	BIOCARTA_PROTEASOME_PATHWAY	28	-0.40083015	-1.1179062	0.3838384	0.6496836	1.0	3872	tags=25%, list=19%, signal=31%		ZHANG_RESPONSE_TO_CANTHARIDIN_DN	ZHANG_RESPONSE_TO_CANTHARIDIN_DN	67	0.22287624	0.81236184	0.6718147	0.9533564	1.0	5507	tags=27%, list=28%, signal=37%
FLECHNER_PBL_KIDNEY_TRANSPLANT_OK_VS_DONOR_DN	FLECHNER_PBL_KIDNEY_TRANSPLANT_OK_VS_DONOR_DN	39	-0.2963518	-1.1170071	0.37322515	0.6513557	1.0	3100	tags=18%, list=16%, signal=21%		MAEKAWA_ATF2_TARGETS	MAEKAWA_ATF2_TARGETS	24	0.22100899	0.81206775	698	0.9531321	1.0	2608	tags=13%, list=13%, signal=14%
SCHAEFFER_PROSTATE_DEVELOPMENT_48HR_UP	SCHAEFFER_PROSTATE_DEVELOPMENT_48HR_UP	477	-0.19633222	-1.1168473	0.22200392	0.6512369	1.0	2749	tags=17%, list=14%, signal=20%		TONKS_TARGETS_OF_RUNX1_RUNX1T1_FUSION_MONOCYTE_DN	TONKS_TARGETS_OF_RUNX1_RUNX1T1_FUSION_MONOCYTE_DN	54	0.20241612	0.81139576	0.8216433	0.95359176	1.0	4827	tags=24%, list=24%, signal=32%
MATTHEWS_AP1_TARGETS	MATTHEWS_AP1_TARGETS	17	-0.3541514	-1.1159462	0.2611336	0.65289557	1.0	127	tags=6%, list=1%, signal=6%		MAHADEVAN_IMATINIB_RESISTANCE_DN	MAHADEVAN_IMATINIB_RESISTANCE_DN	20	0.25668088	0.81120193	0.7770961	0.9530246	1.0	4179	tags=20%, list=21%, signal=25%
HIRSCH_CELLULAR_TRANSFORMATION_SIGNATURE_DN	HIRSCH_CELLULAR_TRANSFORMATION_SIGNATURE_DN	101	-0.2769625	-1.1157415	0.26804122	0.652754	1.0	3525	tags=23%, list=18%, signal=28%		SCHLOSSER_MYC_TARGETS_AND_SERUM_RESPONSE_UP	SCHLOSSER_MYC_TARGETS_AND_SERUM_RESPONSE_UP	46	0.22089893	0.8099211	0.6646943	0.9543846	1.0	5423	tags=28%, list=27%, signal=39%
HUTTMANN_B_CLL_POOR_SURVIVAL_UP	HUTTMANN_B_CLL_POOR_SURVIVAL_UP	265	-0.23437753	-1.114618	0.23014256	0.65489453	1.0	2627	tags=15%, list=13%, signal=17%		GREENBAUM_E2A_TARGETS_DN	GREENBAUM_E2A_TARGETS_DN	21	0.21680558	0.8097139	0.8307087	0.9538872	1.0	4900	tags=24%, list=25%, signal=32%
ZHONG_RESPONSE_TO_AZACITIDINE_AND_TSA_DN	ZHONG_RESPONSE_TO_AZACITIDINE_AND_TSA_DN	66	-0.29197893	-1.1139933	0.35185185	0.65591675	1.0	5571	tags=36%, list=28%, signal=50%		KEGG_O_GLYCAN_BIOSYNTHESIS	KEGG_O_GLYCAN_BIOSYNTHESIS	30	0.22369413	0.80889976	0.67836255	0.9544918	1.0	4575	tags=30%, list=23%, signal=39%
GUO_HEX_TARGETS_UP	GUO_HEX_TARGETS_UP	79	-0.28746027	-1.113749	0.2752475	0.6561991	1.0	4611	tags=32%, list=23%, signal=41%		LUI_THYROID_CANCER_CLUSTER_3	LUI_THYROID_CANCER_CLUSTER_3	27	0.25903583	0.80839705	0.69863015	0.95450246	1.0	5517	tags=30%, list=28%, signal=41%
KEGG_ENDOCYTOSIS	KEGG_ENDOCYTOSIS	180	-0.22525963	-1.113401	0.24206349	0.6566124	1.0	5810	tags=31%, list=29%, signal=43%		TURASHVILI_BREAST_CARCINOMA_DUCTAL_VS_LOBULAR_UP	TURASHVILI_BREAST_CARCINOMA_DUCTAL_VS_LOBULAR_UP	19	0.25262743	0.80824023	0.6086956	0.9539133	1.0	2982	tags=21%, list=15%, signal=25%
TURASHVILI_BREAST_DUCTAL_CARCINOMA_VS_LOBULAR_NORMAL_UP	TURASHVILI_BREAST_DUCTAL_CARCINOMA_VS_LOBULAR_NORMAL_UP	71	-0.33176893	-1.1130921	0.37142858	0.6566627	1.0	6305	tags=42%, list=32%, signal=62%		XU_CREBBP_TARGETS_UP	XU_CREBBP_TARGETS_UP	25	0.26652768	0.8079262	0.7411765	0.95366377	1.0	6290	tags=32%, list=31%, signal=47%
TURASHVILI_BREAST_LOBULAR_CARCINOMA_VS_LOBULAR_NORMAL_UP	TURASHVILI_BREAST_LOBULAR_CARCINOMA_VS_LOBULAR_NORMAL_UP	92	-0.30749807	-1.1128703	0.43548387	0.65648323	1.0	3948	tags=27%, list=20%, signal=34%		KYNG_DNA_DAMAGE_BY_4NQO_OR_GAMMA_RADIATION	KYNG_DNA_DAMAGE_BY_4NQO_OR_GAMMA_RADIATION	15	0.27121195	0.8065604	0.7361111	0.95510894	1.0	792	tags=7%, list=4%, signal=7%
NOUZOVA_METHYLATED_IN_APL	NOUZOVA_METHYLATED_IN_APL	63	-0.26725322	-1.1124237	0.24335378	0.65695375	1.0	5986	tags=41%, list=30%, signal=59%		BROWNE_HCMV_INFECTION_6HR_UP	BROWNE_HCMV_INFECTION_6HR_UP	68	0.20372453	0.8064008	0.8012048	0.9545712	1.0	5481	tags=26%, list=27%, signal=36%
FIGUEROA_AML_METHYLATION_CLUSTER_7_UP	FIGUEROA_AML_METHYLATION_CLUSTER_7_UP	116	-0.22500724	-1.1121789	0.18290259	0.6570981	1.0	3567	tags=21%, list=18%, signal=25%		REACTOME_ERK_MAPK_TARGETS	REACTOME_ERK_MAPK_TARGETS	21	0.2405801	0.80553144	0.7649484	0.9551754	1.0	1889	tags=14%, list=9%, signal=16%
ONGUSAHA_TP53_TARGETS	ONGUSAHA_TP53_TARGETS	36	-0.29083017	-1.1120881	0.31384015	0.6566365	1.0	2699	tags=22%, list=14%, signal=26%		ABE_VEGFA_TARGETS_2HR	ABE_VEGFA_TARGETS_2HR	34	0.23339473	0.8050338	0.71428573	0.95525974	1.0	7045	tags=44%, list=35%, signal=68%
CUI_TCF21_TARGETS_2_UP	CUI_TCF21_TARGETS_2_UP	417	-0.22900371	-1.1118071	0.24151696	0.65691966	1.0	3741	tags=20%, list=19%, signal=25%		BHATI_G2M_ARREST_BY_2METHOXYESTRADIOL_UP	BHATI_G2M_ARREST_BY_2METHOXYESTRADIOL_UP	117	0.20109344	0.80392975	0.64158416	0.95624804	1.0	4131	tags=21%, list=21%, signal=26%
ZHOU_INFLAMMATORY_RESPONSE_LPS_UP	ZHOU_INFLAMMATORY_RESPONSE_LPS_UP	389	-0.20801122	-1.1117455	0.22067595	0.65654016	1.0	3511	tags=21%, list=18%, signal=24%		GUILLAUMOND_KLF10_TARGETS_DN	GUILLAUMOND_KLF10_TARGETS_DN	29	0.21834704	0.80352134	0.6447106	0.9560635	1.0	1411	tags=7%, list=7%, signal=7%
REACTOME_RNA_POL_I_TRANSCRIPTION	REACTOME_RNA_POL_I_TRANSCRIPTION	73	-0.3110774	-1.1116563	0.29841897	0.6562084	1.0	3599	tags=29%, list=18%, signal=35%		REACTOME_TRAFFICKING_OF_AMPA_RECEPTORS	REACTOME_TRAFFICKING_OF_AMPA_RECEPTORS	27	0.21983589	0.8021616	0.6112266	0.9573806	1.0	5477	tags=26%, list=27%, signal=36%
YAN_ESCAPE_FROM_ANOIKIS	YAN_ESCAPE_FROM_ANOIKIS	24	-0.31325334	-1.1115404	0.3512974	0.655916	1.0	3446	tags=29%, list=17%, signal=35%		LEE_DIFFERENTIATING_T_LYMPHOCYTE	LEE_DIFFERENTIATING_T_LYMPHOCYTE	186	0.15474544	0.79883385	0.90836656	0.9623612	1.0	5698	tags=25%, list=29%, signal=35%
HOOI_ST7_TARGETS_UP	HOOI_ST7_TARGETS_UP	85	-0.2920736	-1.1115352	0.25204918	0.65534127	1.0	3505	tags=25%, list=18%, signal=30%		PID_FAS_PATHWAY	PID_FAS_PATHWAY	38	0.1943039	0.7983942	0.72064775	0.96238744	1.0	1009	tags=5%, list=5%, signal=6%
PID_DNA_PK_PATHWAY	PID_DNA_PK_PATHWAY	16	-0.3964004	-1.1114781	0.2774451	0.65500134	1.0	3374	tags=31%, list=17%, signal=38%		KANG_IMMORTALIZED_BY_TERT_UP	KANG_IMMORTALIZED_BY_TERT_UP	86	0.19666411	0.79803026	0.7714286	0.96211565	1.0	4300	tags=21%, list=22%, signal=27%
BIOCARTA_CDMAC_PATHWAY	BIOCARTA_CDMAC_PATHWAY	16	-0.3281915	-1.1113158	0.22334003	0.65479165	1.0	4769	tags=38%, list=24%, signal=49%		REACTOME_ANTIGEN_PROCESSING_CROSS_PRESENTATION	REACTOME_ANTIGEN_PROCESSING_CROSS_PRESENTATION	71	0.2166678	0.7977861	0.64257026	0.96168196	1.0	5925	tags=31%, list=30%, signal=44%
JAERVINEN_AMPLIFIED_IN_LARYNGEAL_CANCER	JAERVINEN_AMPLIFIED_IN_LARYNGEAL_CANCER	40	-0.26869908	-1.1107745	0.21756487	0.655686	1.0	4971	tags=28%, list=25%, signal=37%		BROWNE_HCMV_INFECTION_8HR_UP	BROWNE_HCMV_INFECTION_8HR_UP	101	0.19892307	0.796986	0.7367347	0.9620075	1.0	3226	tags=18%, list=16%, signal=21%
YAO_TEMPORAL_RESPONSE_TO_PROGESTERONE_CLUSTER_7	YAO_TEMPORAL_RESPONSE_TO_PROGESTERONE_CLUSTER_7	74	-0.25550675	-1.1107395	0.21632653	0.6552483	1.0	3272	tags=15%, list=16%, signal=18%		BHAT_ESR1_TARGETS_VIA_AKT1_DN	BHAT_ESR1_TARGETS_VIA_AKT1_DN	82	0.21387441	0.79658264	0.7254509	0.9618355	1.0	3542	tags=16%, list=18%, signal=19%
MARIADASON_REGULATED_BY_HISTONE_ACETYLATION_UP	MARIADASON_REGULATED_BY_HISTONE_ACETYLATION_UP	78	-0.2562627	-1.1105533	0.20990099	0.6551927	1.0	3004	tags=17%, list=15%, signal=20%		JAEGER_METASTASIS_UP	JAEGER_METASTASIS_UP	41	0.2077209	0.79635257	0.7490196	0.9613725	1.0	1499	tags=7%, list=7%, signal=8%
WENDT_COHESIN_TARGETS_UP	WENDT_COHESIN_TARGETS_UP	29	-0.4743896	-1.1098734	0.40816328	0.6561042	1.0	4233	tags=38%, list=21%, signal=48%		LI_PROSTATE_CANCER_EPIGENETIC	LI_PROSTATE_CANCER_EPIGENETIC	30	0.21244806	0.7952139	0.69341564	0.9626597	1.0	4710	tags=23%, list=24%, signal=30%
KEGG_INTESTINAL_IMMUNE_NETWORK_FOR_IGA_PRODUCTION	KEGG_INTESTINAL_IMMUNE_NETWORK_FOR_IGA_PRODUCTION	45	-0.30156666	-1.1097986	0.3019608	0.655746	1.0	553	tags=11%, list=3%, signal=11%		PID_GMCSF_PATHWAY	PID_GMCSF_PATHWAY	37	0.22414252	0.7944028	0.7361111	0.9630051	1.0	2427	tags=14%, list=12%, signal=15%
KEGG_CITRATE_CYCLE_TCA_CYCLE	KEGG_CITRATE_CYCLE_TCA_CYCLE	30	-0.33046833	-1.1097717	0.36363637	0.65528613	1.0	2774	tags=23%, list=14%, signal=27%		MANTOVANI_VIRAL_GPCR_SIGNALING_UP	MANTOVANI_VIRAL_GPCR_SIGNALING_UP	85	0.16589893	0.7941354	0.859127	0.9625879	1.0	4562	tags=19%, list=23%, signal=24%
NIELSEN_GIST_VS_SYNOVIAL_SARCOMA_DN	NIELSEN_GIST_VS_SYNOVIAL_SARCOMA_DN	20	-0.37689173	-1.1084538	0.2751004	0.6580179	1.0	3397	tags=25%, list=17%, signal=30%		OHM_METHYLATED_IN_ADULT_CANCERS	OHM_METHYLATED_IN_ADULT_CANCERS	27	0.22466482	0.79411066	0.7636719	0.96177506	1.0	3258	tags=19%, list=16%, signal=22%
REACTOME_REGULATION_OF_INSULIN_SECRETION_BY_GLUCAGON_LIKE_PEPTIDE1	REACTOME_REGULATION_OF_INSULIN_SECRETION_BY_GLUCAGON_LIKE_PEPTIDE1	41	-0.2795302	-1.1081604	0.28210115	0.65801305	1.0	2725	tags=24%, list=14%, signal=28%		KEGG_PRIMARY_BILE_ACID_BIOSYNTHESIS	KEGG_PRIMARY_BILE_ACID_BIOSYNTHESIS	16	0.2730377	0.7933831	0.6496063	0.96214277	1.0	4098	tags=38%, list=21%, signal=47%
YANG_BCL3_TARGETS_UP	YANG_BCL3_TARGETS_UP	351	-0.21193731	-1.1078576	0.2774451	0.6580942	1.0	3331	tags=20%, list=17%, signal=23%		HOWLIN_CITED1_TARGETS_1_DN	HOWLIN_CITED1_TARGETS_1_DN	37	0.22999635	0.7932622	754	0.96142465	1.0	3873	tags=19%, list=19%, signal=23%
BURTON_ADIPOGENESIS_PEAK_AT_24HR	BURTON_ADIPOGENESIS_PEAK_AT_24HR	40	-0.31532973	-1.1074511	0.3891129	0.6585806	1.0	2559	tags=18%, list=13%, signal=20%		LEIN_PONS_MARKERS	LEIN_PONS_MARKERS	88	0.18385153	0.7929572	0.7723577	0.9610764	1.0	2874	tags=14%, list=14%, signal=16%
MCCLUNG_DELTA_FOSB_TARGETS_2WK	MCCLUNG_DELTA_FOSB_TARGETS_2WK	47	-0.2881858	-1.1073632	0.3300199	0.65815306	1.0	2309	tags=21%, list=12%, signal=24%		CHIARETTI_ACUTE_LYMPHOBLASTIC_LEUKEMIA_ZAP70	CHIARETTI_ACUTE_LYMPHOBLASTIC_LEUKEMIA_ZAP70	66	0.19589378	0.79228574	0.88954633	0.96143275	1.0	1223	tags=8%, list=6%, signal=8%
LIU_COMMON_CANCER_GENES	LIU_COMMON_CANCER_GENES	75	-0.27747634	-1.107213	0.33665338	0.6579841	1.0	3206	tags=19%, list=16%, signal=22%		REACTOME_SRP_DEPENDENT_COTRANSLATIONAL_PROTEIN_TARGETING_TO_MEMBRANE	REACTOME_SRP_DEPENDENT_COTRANSLATIONAL_PROTEIN_TARGETING_TO_MEMBRANE	107	0.25739917	0.7918792	0.5655577	0.9612708	1.0	5648	tags=36%, list=28%, signal=49%
KEGG_GLYCINE_SERINE_AND_THREONINE_METABOLISM	KEGG_GLYCINE_SERINE_AND_THREONINE_METABOLISM	31	-0.35682434	-1.1070721	0.3707415	0.6576378	1.0	5400	tags=48%, list=27%, signal=66%		REACTOME_INTRINSIC_PATHWAY	REACTOME_INTRINSIC_PATHWAY	17	0.23888567	0.7917483	0.7464503	0.96069574	1.0	7351	tags=47%, list=37%, signal=74%
CHEN_ETV5_TARGETS_TESTIS	CHEN_ETV5_TARGETS_TESTIS	21	-0.39637202	-1.1063507	0.3266129	0.6587276	1.0	5771	tags=52%, list=29%, signal=74%		PID_SHP2_PATHWAY	PID_SHP2_PATHWAY	57	0.21232288	0.7912443	0.7134268	0.96063626	1.0	3073	tags=11%, list=15%, signal=12%
IGLESIAS_E2F_TARGETS_UP	IGLESIAS_E2F_TARGETS_UP	147	-0.2451014	-1.1058859	0.2826923	0.65946925	1.0	4338	tags=28%, list=22%, signal=35%		WELCSH_BRCA1_TARGETS_DN	WELCSH_BRCA1_TARGETS_DN	137	0.20345405	0.79071546	0.6714876	0.96067137	1.0	6959	tags=39%, list=35%, signal=59%
ZHOU_INFLAMMATORY_RESPONSE_FIMA_DN	ZHOU_INFLAMMATORY_RESPONSE_FIMA_DN	268	-0.19674072	-1.1058366	0.21544716	0.65899456	1.0	3420	tags=20%, list=17%, signal=24%		NIKOLSKY_BREAST_CANCER_1Q21_AMPLICON	NIKOLSKY_BREAST_CANCER_1Q21_AMPLICON	35	0.23926523	0.7902911	0.8125	0.9605232	1.0	4857	tags=23%, list=24%, signal=30%
PURBEY_TARGETS_OF_CTBP1_NOT_SATB1_DN	PURBEY_TARGETS_OF_CTBP1_NOT_SATB1_DN	417	-0.18332516	-1.1055204	0.1733871	0.65938884	1.0	4741	tags=23%, list=24%, signal=30%		PID_RHOA_REG_PATHWAY	PID_RHOA_REG_PATHWAY	45	0.20975351	0.79009056	0.7743902	0.9600662	1.0	5614	tags=31%, list=28%, signal=43%
MCBRYAN_PUBERTAL_BREAST_6_7WK_UP	MCBRYAN_PUBERTAL_BREAST_6_7WK_UP	193	-0.20872982	-1.1053901	0.25754526	0.6591686	1.0	4972	tags=27%, list=25%, signal=36%		COWLING_MYCN_TARGETS	COWLING_MYCN_TARGETS	42	0.23507178	0.7900843	0.7692308	0.95925593	1.0	3015	tags=14%, list=15%, signal=17%
TIEN_INTESTINE_PROBIOTICS_24HR_DN	TIEN_INTESTINE_PROBIOTICS_24HR_DN	207	-0.28230545	-1.1044654	0.35458168	0.66081405	1.0	3586	tags=21%, list=18%, signal=26%		REACTOME_RNA_POL_II_TRANSCRIPTION	REACTOME_RNA_POL_II_TRANSCRIPTION	100	0.21147315	0.78950846	0.6614173	0.9594906	1.0	6534	tags=32%, list=33%, signal=47%
KANG_FLUOROURACIL_RESISTANCE_UP	KANG_FLUOROURACIL_RESISTANCE_UP	21	-0.30337146	-1.1042817	0.32427186	0.6607556	1.0	5224	tags=38%, list=26%, signal=52%		LI_WILMS_TUMOR_ANAPLASTIC_UP	LI_WILMS_TUMOR_ANAPLASTIC_UP	18	0.2845633	0.7886191	0.75551105	0.96016574	1.0	1374	tags=17%, list=7%, signal=18%
HEDENFALK_BREAST_CANCER_BRCA1_VS_BRCA2	HEDENFALK_BREAST_CANCER_BRCA1_VS_BRCA2	161	-0.28113216	-1.1041907	0.3849287	0.66040075	1.0	5508	tags=34%, list=28%, signal=47%		VERRECCHIA_EARLY_RESPONSE_TO_TGFB1	VERRECCHIA_EARLY_RESPONSE_TO_TGFB1	55	0.2062247	0.7875317	0.7425743	0.961117	1.0	2010	tags=9%, list=10%, signal=10%
BONOME_OVARIAN_CANCER_POOR_SURVIVAL_UP	BONOME_OVARIAN_CANCER_POOR_SURVIVAL_UP	31	-0.3334444	-1.1041809	0.3519669	0.6598885	1.0	3466	tags=29%, list=17%, signal=35%		CHIANG_LIVER_CANCER_SUBCLASS_UNANNOTATED_UP	CHIANG_LIVER_CANCER_SUBCLASS_UNANNOTATED_UP	83	0.18672276	0.7872913	0.6782946	0.96062887	1.0	5614	tags=28%, list=28%, signal=38%
BREDEMEYER_RAG_SIGNALING_VIA_ATM_NOT_VIA_NFKB_DN	BREDEMEYER_RAG_SIGNALING_VIA_ATM_NOT_VIA_NFKB_DN	38	-0.31028157	-1.1037794	0.2983871	0.6602396	1.0	2429	tags=18%, list=12%, signal=21%		SHIN_B_CELL_LYMPHOMA_CLUSTER_5	SHIN_B_CELL_LYMPHOMA_CLUSTER_5	16	0.25453317	0.7871217	0.78137654	0.9599711	1.0	2261	tags=19%, list=11%, signal=21%
REACTOME_SIGNALING_BY_FGFR1_FUSION_MUTANTS	REACTOME_SIGNALING_BY_FGFR1_FUSION_MUTANTS	17	-0.44271535	-1.1037327	0.34764826	0.6598029	1.0	4704	tags=41%, list=24%, signal=54%		ZHOU_TNF_SIGNALING_30MIN	ZHOU_TNF_SIGNALING_30MIN	52	0.20646946	0.78674	0.6946108	0.95987344	1.0	4802	tags=19%, list=24%, signal=25%
MUELLER_COMMON_TARGETS_OF_AML_FUSIONS_DN	MUELLER_COMMON_TARGETS_OF_AML_FUSIONS_DN	30	-0.27205342	-1.1036866	0.25301206	0.65930736	1.0	3400	tags=27%, list=17%, signal=32%		REACTOME_BASIGIN_INTERACTIONS	REACTOME_BASIGIN_INTERACTIONS	24	0.22622372	0.7866761	0.8	0.9591548	1.0	3266	tags=21%, list=16%, signal=25%
RHODES_CANCER_META_SIGNATURE	RHODES_CANCER_META_SIGNATURE	62	-0.3345928	-1.1036212	0.32238194	0.6588628	1.0	3463	tags=19%, list=17%, signal=23%		ZAMORA_NOS2_TARGETS_UP	ZAMORA_NOS2_TARGETS_UP	68	0.21266912	0.78617275	0.78185326	0.9593011	1.0	4035	tags=18%, list=20%, signal=22%
GAZDA_DIAMOND_BLACKFAN_ANEMIA_PROGENITOR_DN	GAZDA_DIAMOND_BLACKFAN_ANEMIA_PROGENITOR_DN	64	-0.33442882	-1.1024473	0.3075314	0.66115	1.0	5675	tags=47%, list=28%, signal=65%		HAHTOLA_MYCOSIS_FUNGOIDES_DN	HAHTOLA_MYCOSIS_FUNGOIDES_DN	16	0.25625917	0.78546125	0.7858628	0.9596446	1.0	4299	tags=31%, list=22%, signal=40%
WANG_LSD1_TARGETS_UP	WANG_LSD1_TARGETS_UP	24	-0.3326761	-1.102168	0.305499	0.66133595	1.0	1962	tags=21%, list=10%, signal=23%		PID_ANGIOPOIETIN_RECEPTOR_PATHWAY	PID_ANGIOPOIETIN_RECEPTOR_PATHWAY	50	0.16254705	0.78518754	0.8963532	0.9591241	1.0	494	tags=4%, list=2%, signal=4%
REACTOME_POST_TRANSLATIONAL_MODIFICATION_SYNTHESIS_OF_GPI_ANCHORED_PROTEINS	REACTOME_POST_TRANSLATIONAL_MODIFICATION_SYNTHESIS_OF_GPI_ANCHORED_PROTEINS	26	-0.36073267	-1.1012574	0.27198365	0.6631941	1.0	5206	tags=42%, list=26%, signal=57%		CHENG_IMPRINTED_BY_ESTRADIOL	CHENG_IMPRINTED_BY_ESTRADIOL	102	0.17340103	0.7849726	842	0.95858175	1.0	7216	tags=44%, list=36%, signal=69%
CHEN_LVAD_SUPPORT_OF_FAILING_HEART_DN	CHEN_LVAD_SUPPORT_OF_FAILING_HEART_DN	42	-0.29599687	-1.1012248	0.29206964	0.66277725	1.0	4163	tags=43%, list=21%, signal=54%		REACTOME_SYNTHESIS_OF_BILE_ACIDS_AND_BILE_SALTS	REACTOME_SYNTHESIS_OF_BILE_ACIDS_AND_BILE_SALTS	19	0.25849983	0.78480715	0.8039216	0.95795274	1.0	4691	tags=37%, list=23%, signal=48%
SMIRNOV_RESPONSE_TO_IR_6HR_DN	SMIRNOV_RESPONSE_TO_IR_6HR_DN	111	-0.21870346	-1.1011616	0.2729124	0.6623373	1.0	4487	tags=26%, list=22%, signal=34%		KEGG_LYSINE_DEGRADATION	KEGG_LYSINE_DEGRADATION	44	0.2120433	0.7819874	0.7	0.9615949	1.0	3597	tags=18%, list=18%, signal=22%
GHANDHI_DIRECT_IRRADIATION_UP	GHANDHI_DIRECT_IRRADIATION_UP	103	-0.24375951	-1.1011188	0.26639345	0.6617995	1.0	2540	tags=19%, list=13%, signal=22%		REACTOME_IMMUNOREGULATORY_INTERACTIONS_BETWEEN_A_LYMPHOID_AND_A_NON_LYMPHOID_CELL	REACTOME_IMMUNOREGULATORY_INTERACTIONS_BETWEEN_A_LYMPHOID_AND_A_NON_LYMPHOID_CELL	60	0.24736758	0.7815238	0.7710843	0.9614941	1.0	2732	tags=18%, list=14%, signal=21%
ZHANG_TLX_TARGETS_UP	ZHANG_TLX_TARGETS_UP	108	-0.282653	-1.1009929	0.30831644	0.661692	1.0	2051	tags=17%, list=10%, signal=18%		REACTOME_NUCLEOTIDE_EXCISION_REPAIR	REACTOME_NUCLEOTIDE_EXCISION_REPAIR	46	0.20662275	0.7814171	0.6573705	0.9608183	1.0	3956	tags=17%, list=20%, signal=22%
KYNG_WERNER_SYNDROM_AND_NORMAL_AGING_DN	KYNG_WERNER_SYNDROM_AND_NORMAL_AGING_DN	218	-0.21310982	-1.1009609	0.18326694	0.6612536	1.0	3722	tags=22%, list=19%, signal=26%		YAO_TEMPORAL_RESPONSE_TO_PROGESTERONE_CLUSTER_5	YAO_TEMPORAL_RESPONSE_TO_PROGESTERONE_CLUSTER_5	28	0.24258871	0.78037876	0.8562753	0.9615684	1.0	5137	tags=32%, list=26%, signal=43%
FIGUEROA_AML_METHYLATION_CLUSTER_6_UP	FIGUEROA_AML_METHYLATION_CLUSTER_6_UP	139	-0.22746472	-1.100823	0.306163	0.66101617	1.0	3567	tags=24%, list=18%, signal=29%		PID_ALK1_PATHWAY	PID_ALK1_PATHWAY	26	0.2030887	0.78023505	0.74593496	0.9609314	1.0	5328	tags=27%, list=27%, signal=37%
YANG_BREAST_CANCER_ESR1_UP	YANG_BREAST_CANCER_ESR1_UP	36	-0.32423034	-1.1001658	0.27470356	0.6619351	1.0	2030	tags=19%, list=10%, signal=22%		YANG_BREAST_CANCER_ESR1_LASER_DN	YANG_BREAST_CANCER_ESR1_LASER_DN	50	0.22663102	0.7798842	0.733871	0.96060556	1.0	2612	tags=14%, list=13%, signal=16%
MOOTHA_HUMAN_MITODB_6_2002	MOOTHA_HUMAN_MITODB_6_2002	424	-0.24091083	-1.0999331	0.2504931	0.6619213	1.0	3618	tags=20%, list=18%, signal=24%		PID_AVB3_INTEGRIN_PATHWAY	PID_AVB3_INTEGRIN_PATHWAY	75	0.16494425	0.7788755	0.7672584	0.96144617	1.0	3298	tags=13%, list=17%, signal=16%
PID_HES_HEY_PATHWAY	PID_HES_HEY_PATHWAY	48	-0.23638427	-1.0994798	0.23300971	0.662358	1.0	4145	tags=29%, list=21%, signal=37%		KYNG_RESPONSE_TO_H2O2	KYNG_RESPONSE_TO_H2O2	69	0.18003848	0.7778413	0.8562992	0.96222425	1.0	5328	tags=28%, list=27%, signal=37%
ZWANG_CLASS_1_TRANSIENTLY_INDUCED_BY_EGF	ZWANG_CLASS_1_TRANSIENTLY_INDUCED_BY_EGF	487	-0.21605581	-1.099044	0.2842742	0.6629057	1.0	4136	tags=25%, list=21%, signal=31%		ZWANG_DOWN_BY_2ND_EGF_PULSE	ZWANG_DOWN_BY_2ND_EGF_PULSE	238	0.197077	0.7777649	0.68421054	0.9615339	1.0	4353	tags=21%, list=22%, signal=27%
ZHAN_MULTIPLE_MYELOMA_CD1_VS_CD2_DN	ZHAN_MULTIPLE_MYELOMA_CD1_VS_CD2_DN	52	-0.30265328	-1.0989673	0.3026052	0.6625454	1.0	2574	tags=21%, list=13%, signal=24%		VART_KSHV_INFECTION_ANGIOGENIC_MARKERS_UP	VART_KSHV_INFECTION_ANGIOGENIC_MARKERS_UP	164	0.17559388	0.77574474	0.877712	0.96371144	1.0	3996	tags=18%, list=20%, signal=22%
KONDO_EZH2_TARGETS	KONDO_EZH2_TARGETS	233	-0.2275618	-1.0989267	0.28225806	0.6620948	1.0	4533	tags=27%, list=23%, signal=35%		LIU_IL13_MEMORY_MODEL_UP	LIU_IL13_MEMORY_MODEL_UP	17	0.26019105	0.77551174	0.7881874	0.9631979	1.0	5640	tags=47%, list=28%, signal=66%
REACTOME_SULFUR_AMINO_ACID_METABOLISM	REACTOME_SULFUR_AMINO_ACID_METABOLISM	24	-0.39046845	-1.0986457	0.26666668	0.6623141	1.0	5400	tags=46%, list=27%, signal=63%		NING_CHRONIC_OBSTRUCTIVE_PULMONARY_DISEASE_UP	NING_CHRONIC_OBSTRUCTIVE_PULMONARY_DISEASE_UP	151	0.16747744	0.7753529	0.79518074	0.9625593	1.0	5931	tags=28%, list=30%, signal=39%
GUENTHER_GROWTH_SPHERICAL_VS_ADHERENT_UP	GUENTHER_GROWTH_SPHERICAL_VS_ADHERENT_UP	21	-0.3638204	-1.0971366	0.3640082	0.6657777	1.0	66	tags=10%, list=0%, signal=10%		REACTOME_RNA_POL_III_TRANSCRIPTION_INITIATION_FROM_TYPE_2_PROMOTER	REACTOME_RNA_POL_III_TRANSCRIPTION_INITIATION_FROM_TYPE_2_PROMOTER	23	0.24265201	0.77384907	0.65107214	0.9638955	1.0	7438	tags=48%, list=37%, signal=76%
BROWNE_HCMV_INFECTION_18HR_DN	BROWNE_HCMV_INFECTION_18HR_DN	174	-0.2556657	-1.0970281	0.3512974	0.6653749	1.0	3482	tags=20%, list=17%, signal=24%		TOYOTA_TARGETS_OF_MIR34B_AND_MIR34C	TOYOTA_TARGETS_OF_MIR34B_AND_MIR34C	429	0.19444203	0.77369785	0.76785713	0.96333927	1.0	4571	tags=18%, list=23%, signal=23%
KEGG_PANCREATIC_CANCER	KEGG_PANCREATIC_CANCER	70	-0.23894382	-1.0969466	0.25	0.6649359	1.0	4336	tags=23%, list=22%, signal=29%		MORI_EMU_MYC_LYMPHOMA_BY_ONSET_TIME_UP	MORI_EMU_MYC_LYMPHOMA_BY_ONSET_TIME_UP	105	0.1910562	0.7708041	0.6392157	0.96725124	1.0	3279	tags=14%, list=16%, signal=17%
BOYAULT_LIVER_CANCER_SUBCLASS_G123_DN	BOYAULT_LIVER_CANCER_SUBCLASS_G123_DN	50	-0.28801638	-1.0963591	0.28163266	0.6660601	1.0	4280	tags=34%, list=21%, signal=43%		PID_TRKR_PATHWAY	PID_TRKR_PATHWAY	61	0.18957421	0.76985806	0.73161036	0.9679327	1.0	7989	tags=43%, list=40%, signal=71%
RUAN_RESPONSE_TO_TROGLITAZONE_UP	RUAN_RESPONSE_TO_TROGLITAZONE_UP	25	-0.32061788	-1.0961361	0.30635837	0.6660475	1.0	2818	tags=20%, list=14%, signal=23%		FARMER_BREAST_CANCER_CLUSTER_7	FARMER_BREAST_CANCER_CLUSTER_7	19	0.25429434	0.76961964	0.6970297	0.96751606	1.0	1944	tags=11%, list=10%, signal=12%
KINSEY_TARGETS_OF_EWSR1_FLII_FUSION_DN	KINSEY_TARGETS_OF_EWSR1_FLII_FUSION_DN	318	-0.23028898	-1.0959603	0.35119048	0.6658243	1.0	4580	tags=27%, list=23%, signal=35%		PENG_GLUTAMINE_DEPRIVATION_DN	PENG_GLUTAMINE_DEPRIVATION_DN	326	0.18437769	0.76945573	0.77220076	0.9669201	1.0	4373	tags=20%, list=22%, signal=25%
NUNODA_RESPONSE_TO_DASATINIB_IMATINIB_UP	NUNODA_RESPONSE_TO_DASATINIB_IMATINIB_UP	29	-0.3761314	-1.0957893	0.37349397	0.6656897	1.0	5246	tags=41%, list=26%, signal=56%		ST_ERK1_ERK2_MAPK_PATHWAY	ST_ERK1_ERK2_MAPK_PATHWAY	32	0.2258545	0.76924086	0.72837025	0.9663846	1.0	2350	tags=13%, list=12%, signal=14%
KEGG_WNT_SIGNALING_PATHWAY	KEGG_WNT_SIGNALING_PATHWAY	150	-0.22113194	-1.0957744	0.30039525	0.66513234	1.0	5905	tags=34%, list=30%, signal=48%		REACTOME_BILE_ACID_AND_BILE_SALT_METABOLISM	REACTOME_BILE_ACID_AND_BILE_SALT_METABOLISM	27	0.21688181	0.76850414	0.8221344	0.96670765	1.0	4691	tags=30%, list=23%, signal=39%
AMUNDSON_POOR_SURVIVAL_AFTER_GAMMA_RADIATION_2G	AMUNDSON_POOR_SURVIVAL_AFTER_GAMMA_RADIATION_2G	168	-0.22121836	-1.0956509	0.31	0.66506183	1.0	2600	tags=14%, list=13%, signal=16%		REACTOME_METABOLISM_OF_MRNA	REACTOME_METABOLISM_OF_MRNA	206	0.20090894	0.76777065	0.6459144	0.96711624	1.0	5532	tags=28%, list=28%, signal=39%
RICKMAN_METASTASIS_UP	RICKMAN_METASTASIS_UP	327	-0.26612544	-1.0954788	0.27858627	0.6650088	1.0	4688	tags=32%, list=23%, signal=41%		HOFMANN_MYELODYSPLASTIC_SYNDROM_RISK_DN	HOFMANN_MYELODYSPLASTIC_SYNDROM_RISK_DN	22	0.24888109	0.76743996	0.8551308	0.9667756	1.0	2852	tags=14%, list=14%, signal=16%
SENGUPTA_NASOPHARYNGEAL_CARCINOMA_WITH_LMP1_UP	SENGUPTA_NASOPHARYNGEAL_CARCINOMA_WITH_LMP1_UP	389	-0.30657807	-1.095432	0.3429158	0.66458756	1.0	4361	tags=31%, list=22%, signal=39%		YAMAZAKI_TCEB3_TARGETS_UP	YAMAZAKI_TCEB3_TARGETS_UP	173	0.16066854	0.7654847	0.86157024	0.9687007	1.0	6490	tags=27%, list=32%, signal=40%
GAZDA_DIAMOND_BLACKFAN_ANEMIA_MYELOID_DN	GAZDA_DIAMOND_BLACKFAN_ANEMIA_MYELOID_DN	37	-0.28811285	-1.0954169	0.2965932	0.66408676	1.0	1987	tags=14%, list=10%, signal=15%		FRASOR_TAMOXIFEN_RESPONSE_UP	FRASOR_TAMOXIFEN_RESPONSE_UP	49	0.15943775	0.76544535	0.8546169	0.96799695	1.0	6103	tags=29%, list=31%, signal=41%
HAHTOLA_MYCOSIS_FUNGOIDES_CD4_DN	HAHTOLA_MYCOSIS_FUNGOIDES_CD4_DN	112	-0.31683382	-1.09444	0.41434264	0.66615754	1.0	4554	tags=32%, list=23%, signal=41%		LEE_METASTASIS_AND_ALTERNATIVE_SPLICING_UP	LEE_METASTASIS_AND_ALTERNATIVE_SPLICING_UP	74	0.18033597	0.76472664	0.8531746	0.9683058	1.0	2832	tags=12%, list=14%, signal=14%
KIM_MYC_AMPLIFICATION_TARGETS_DN	KIM_MYC_AMPLIFICATION_TARGETS_DN	95	-0.29198438	-1.0940952	336	0.6667977	1.0	4824	tags=29%, list=24%, signal=39%		SANSOM_APC_TARGETS_DN	SANSOM_APC_TARGETS_DN	357	0.17111681	0.76437414	0.8517786	0.96796453	1.0	4865	tags=23%, list=24%, signal=30%
KYNG_WERNER_SYNDROM_DN	KYNG_WERNER_SYNDROM_DN	28	-0.3100714	-1.0940641	0.28395063	0.6663272	1.0	2602	tags=25%, list=13%, signal=29%		BIOCARTA_IL3_PATHWAY	BIOCARTA_IL3_PATHWAY	15	0.21377383	0.764148	0.8128655	0.9674468	1.0	2028	tags=13%, list=10%, signal=15%
KEGG_PROSTATE_CANCER	KEGG_PROSTATE_CANCER	88	-0.24014701	-1.0929112	0.38142294	0.66825825	1.0	6191	tags=39%, list=31%, signal=56%		REACTOME_EXTRACELLULAR_MATRIX_ORGANIZATION	REACTOME_EXTRACELLULAR_MATRIX_ORGANIZATION	84	0.20909628	0.76405877	0.7628459	0.9667482	1.0	3996	tags=20%, list=20%, signal=25%
DACOSTA_UV_RESPONSE_VIA_ERCC3_COMMON_UP	DACOSTA_UV_RESPONSE_VIA_ERCC3_COMMON_UP	72	-0.23057042	-1.0926138	0.29783037	0.6684271	1.0	4821	tags=28%, list=24%, signal=36%		ST_T_CELL_SIGNAL_TRANSDUCTION	ST_T_CELL_SIGNAL_TRANSDUCTION	43	0.17587498	0.76348263	0.87096775	0.9667566	1.0	7689	tags=47%, list=38%, signal=75%
GRABARCZYK_BCL11B_TARGETS_UP	GRABARCZYK_BCL11B_TARGETS_UP	76	-0.2786531	-1.0925664	0.37625754	0.6679712	1.0	4545	tags=30%, list=23%, signal=39%		VERRECCHIA_RESPONSE_TO_TGFB1_C2	VERRECCHIA_RESPONSE_TO_TGFB1_C2	25	0.2696181	0.76329565	0.63747454	0.9662478	1.0	7862	tags=52%, list=39%, signal=86%
EPPERT_CE_HSC_LSC	EPPERT_CE_HSC_LSC	38	-0.42469546	-1.0924145	0.40513834	0.6677582	1.0	4712	tags=42%, list=24%, signal=55%		BIOCARTA_PYK2_PATHWAY	BIOCARTA_PYK2_PATHWAY	28	0.21476057	0.7632752	0.74423075	0.96545714	1.0	1486	tags=7%, list=7%, signal=8%
LINDGREN_BLADDER_CANCER_HIGH_RECURRENCE	LINDGREN_BLADDER_CANCER_HIGH_RECURRENCE	48	-0.2969214	-1.0918187	0.37125748	0.66866547	1.0	639	tags=10%, list=3%, signal=11%		BIOCARTA_NGF_PATHWAY	BIOCARTA_NGF_PATHWAY	18	0.2405157	0.7627182	0.71789885	0.96546096	1.0	2940	tags=17%, list=15%, signal=20%
CROONQUIST_NRAS_VS_STROMAL_STIMULATION_DN	CROONQUIST_NRAS_VS_STROMAL_STIMULATION_DN	97	-0.23843406	-1.0912874	0.3095723	0.6696776	1.0	4377	tags=26%, list=22%, signal=33%		REACTOME_ACTIVATION_OF_THE_PRE_REPLICATIVE_COMPLEX	REACTOME_ACTIVATION_OF_THE_PRE_REPLICATIVE_COMPLEX	30	0.29175335	0.7625226	0.6284585	0.9649076	1.0	3079	tags=13%, list=15%, signal=16%
MAGRANGEAS_MULTIPLE_MYELOMA_IGLL_VS_IGLK_DN	MAGRANGEAS_MULTIPLE_MYELOMA_IGLL_VS_IGLK_DN	24	-0.3224176	-1.0910118	0.2580645	0.66973203	1.0	5353	tags=46%, list=27%, signal=63%		SA_TRKA_RECEPTOR	SA_TRKA_RECEPTOR	17	0.23082624	0.7618631	0.8043478	0.96516645	1.0	7689	tags=41%, list=38%, signal=67%
BIOCARTA_LAIR_PATHWAY	BIOCARTA_LAIR_PATHWAY	17	-0.31700844	-1.0909371	0.44025156	0.66945	1.0	5616	tags=53%, list=28%, signal=74%		GRAHAM_CML_QUIESCENT_VS_CML_DIVIDING_UP	GRAHAM_CML_QUIESCENT_VS_CML_DIVIDING_UP	23	0.2204113	0.7612968	0.7043651	0.9652639	1.0	4694	tags=30%, list=23%, signal=40%
ROSS_ACUTE_MYELOID_LEUKEMIA_CBF	ROSS_ACUTE_MYELOID_LEUKEMIA_CBF	79	-0.25875476	-1.0908068	0.30214426	0.6692729	1.0	3765	tags=22%, list=19%, signal=26%		HUANG_GATA2_TARGETS_UP	HUANG_GATA2_TARGETS_UP	147	0.17273113	0.7611724	712	0.96459615	1.0	1582	tags=8%, list=8%, signal=9%
KEGG_BIOSYNTHESIS_OF_UNSATURATED_FATTY_ACIDS	KEGG_BIOSYNTHESIS_OF_UNSATURATED_FATTY_ACIDS	20	-0.37688148	-1.0903736	0.41247484	0.6699254	1.0	4750	tags=45%, list=24%, signal=59%		KUUSELO_PANCREATIC_CANCER_19Q13_AMPLIFICATION	KUUSELO_PANCREATIC_CANCER_19Q13_AMPLIFICATION	31	0.21752742	0.7611422	0.7875751	0.9638113	1.0	4465	tags=26%, list=22%, signal=33%
LU_EZH2_TARGETS_DN	LU_EZH2_TARGETS_DN	371	-0.3129182	-1.0903357	0.3653061	0.6694461	1.0	4140	tags=25%, list=21%, signal=30%		SPIELMAN_LYMPHOBLAST_EUROPEAN_VS_ASIAN_UP	SPIELMAN_LYMPHOBLAST_EUROPEAN_VS_ASIAN_UP	468	0.15397164	0.76082355	0.76968503	0.9633633	1.0	5955	tags=26%, list=30%, signal=36%
VECCHI_GASTRIC_CANCER_ADVANCED_VS_EARLY_UP	VECCHI_GASTRIC_CANCER_ADVANCED_VS_EARLY_UP	168	-0.23284285	-1.0902077	0.2891089	0.6692451	1.0	3091	tags=21%, list=15%, signal=24%		WANG_TUMOR_INVASIVENESS_UP	WANG_TUMOR_INVASIVENESS_UP	368	0.16051945	0.75974804	0.78669274	0.9639153	1.0	5754	tags=23%, list=29%, signal=32%
GERY_CEBP_TARGETS	GERY_CEBP_TARGETS	122	-0.22209126	-1.089945	0.26506025	0.66941696	1.0	3446	tags=19%, list=17%, signal=23%		REACTOME_NUCLEOTIDE_BINDING_DOMAIN_LEUCINE_RICH_REPEAT_CONTAINING_RECEPTOR_NLR_SIGNALING_PATHWAYS	REACTOME_NUCLEOTIDE_BINDING_DOMAIN_LEUCINE_RICH_REPEAT_CONTAINING_RECEPTOR_NLR_SIGNALING_PATHWAYS	44	0.19600089	0.7593736	0.78	0.9635685	1.0	1573	tags=9%, list=8%, signal=10%
YOKOE_CANCER_TESTIS_ANTIGENS	YOKOE_CANCER_TESTIS_ANTIGENS	33	-0.2981214	-1.0899225	0.33465347	0.66890985	1.0	5455	tags=48%, list=27%, signal=67%		ZHANG_INTERFERON_RESPONSE	ZHANG_INTERFERON_RESPONSE	23	0.27827284	0.7584292	0.66935486	0.9641582	1.0	2575	tags=17%, list=13%, signal=20%
PID_AR_PATHWAY	PID_AR_PATHWAY	60	-0.23804936	-1.0897431	0.30125523	0.6687058	1.0	5408	tags=33%, list=27%, signal=46%		REACTOME_MRNA_SPLICING	REACTOME_MRNA_SPLICING	107	0.19627984	0.7582264	0.7797271	0.96363133	1.0	7761	tags=40%, list=39%, signal=65%
BOYLAN_MULTIPLE_MYELOMA_C_D_DN	BOYLAN_MULTIPLE_MYELOMA_C_D_DN	246	-0.22351544	-1.0895953	0.28	0.66859394	1.0	4425	tags=28%, list=22%, signal=36%		REACTOME_LATE_PHASE_OF_HIV_LIFE_CYCLE	REACTOME_LATE_PHASE_OF_HIV_LIFE_CYCLE	99	0.21046077	0.7569944	0.6443089	0.9645069	1.0	7222	tags=36%, list=36%, signal=57%
KEGG_PARKINSONS_DISEASE	KEGG_PARKINSONS_DISEASE	113	-0.28212947	-1.0895941	0.32416502	0.66805553	1.0	4223	tags=26%, list=21%, signal=32%		KEGG_HISTIDINE_METABOLISM	KEGG_HISTIDINE_METABOLISM	29	0.2244726	0.7560588	0.8356436	0.9650603	1.0	2564	tags=14%, list=13%, signal=16%
REACTOME_SIGNALING_BY_ILS	REACTOME_SIGNALING_BY_ILS	105	-0.23100784	-1.0895021	0.1755424	0.66773653	1.0	5116	tags=28%, list=26%, signal=37%		NABA_PROTEOGLYCANS	NABA_PROTEOGLYCANS	35	0.25576583	0.75525	0.7883065	0.9654254	1.0	2386	tags=17%, list=12%, signal=19%
LEI_MYB_TARGETS	LEI_MYB_TARGETS	312	-0.23251389	-1.0894929	0.36291912	0.6672134	1.0	3605	tags=23%, list=18%, signal=28%		PID_SMAD2_3NUCLEAR_PATHWAY	PID_SMAD2_3NUCLEAR_PATHWAY	82	0.1556375	0.75371045	0.938247	0.96680045	1.0	4094	tags=13%, list=20%, signal=17%
KEGG_ANTIGEN_PROCESSING_AND_PRESENTATION	KEGG_ANTIGEN_PROCESSING_AND_PRESENTATION	77	-0.25006104	-1.0888906	0.23137255	0.66818243	1.0	3188	tags=21%, list=16%, signal=25%		GRAHAM_NORMAL_QUIESCENT_VS_NORMAL_DIVIDING_UP	GRAHAM_NORMAL_QUIESCENT_VS_NORMAL_DIVIDING_UP	63	0.19039452	0.7524417	748	0.9677276	1.0	4694	tags=25%, list=23%, signal=33%
HWANG_PROSTATE_CANCER_MARKERS	HWANG_PROSTATE_CANCER_MARKERS	28	-0.3425004	-1.0888076	312	0.6678073	1.0	2602	tags=25%, list=13%, signal=29%		ZHAN_MULTIPLE_MYELOMA_LB_UP	ZHAN_MULTIPLE_MYELOMA_LB_UP	42	0.16776952	0.7524365	0.8792373	0.9669384	1.0	5489	tags=26%, list=27%, signal=36%
ZHENG_GLIOBLASTOMA_PLASTICITY_UP	ZHENG_GLIOBLASTOMA_PLASTICITY_UP	247	-0.21637334	-1.0881155	0.33463797	0.6686958	1.0	4087	tags=23%, list=20%, signal=29%		ZHU_CMV_8_HR_DN	ZHU_CMV_8_HR_DN	53	0.2022654	0.7523616	0.83232325	0.9662651	1.0	5130	tags=25%, list=26%, signal=33%
ROESSLER_LIVER_CANCER_METASTASIS_UP	ROESSLER_LIVER_CANCER_METASTASIS_UP	105	-0.23424758	-1.0875412	0.31863728	0.66955894	1.0	4375	tags=27%, list=22%, signal=34%		BURTON_ADIPOGENESIS_7	BURTON_ADIPOGENESIS_7	49	0.2042146	0.75025296	0.7683168	0.96801776	1.0	2834	tags=14%, list=14%, signal=17%
CHEMNITZ_RESPONSE_TO_PROSTAGLANDIN_E2_DN	CHEMNITZ_RESPONSE_TO_PROSTAGLANDIN_E2_DN	355	-0.21612136	-1.0873147	0.27160493	0.6695348	1.0	3699	tags=22%, list=19%, signal=26%		SCHLOSSER_SERUM_RESPONSE_UP	SCHLOSSER_SERUM_RESPONSE_UP	130	0.17734876	0.7500205	0.90593046	0.9676497	1.0	5368	tags=19%, list=27%, signal=26%
WATANABE_RECTAL_CANCER_RADIOTHERAPY_RESPONSIVE_UP	WATANABE_RECTAL_CANCER_RADIOTHERAPY_RESPONSIVE_UP	107	-0.20301497	-1.087129	0.24236253	0.66945773	1.0	3447	tags=19%, list=17%, signal=22%		REACTOME_MRNA_SPLICING_MINOR_PATHWAY	REACTOME_MRNA_SPLICING_MINOR_PATHWAY	42	0.22309537	0.7479995	0.67	0.9696837	1.0	6742	tags=33%, list=34%, signal=50%
KYNG_DNA_DAMAGE_BY_4NQO_OR_UV	KYNG_DNA_DAMAGE_BY_4NQO_OR_UV	63	-0.24190235	-1.0870534	0.26436782	0.66917974	1.0	3685	tags=24%, list=18%, signal=29%		REACTOME_TRAFFICKING_OF_GLUR2_CONTAINING_AMPA_RECEPTORS	REACTOME_TRAFFICKING_OF_GLUR2_CONTAINING_AMPA_RECEPTORS	15	0.1890146	0.7462013	0.8624031	0.9711108	1.0	16211	tags=100%, list=81%, signal=529%
CADWELL_ATG16L1_TARGETS_DN	CADWELL_ATG16L1_TARGETS_DN	67	-0.28722158	-1.0869455	0.3204868	0.6688575	1.0	5686	tags=43%, list=28%, signal=60%		XU_HGF_TARGETS_INDUCED_BY_AKT1_48HR_DN	XU_HGF_TARGETS_INDUCED_BY_AKT1_48HR_DN	26	0.26534957	0.7456705	0.7584158	0.9710099	1.0	4735	tags=27%, list=24%, signal=35%
NADLER_OBESITY_DN	NADLER_OBESITY_DN	48	-0.31632173	-1.0867912	0.26043737	0.66866636	1.0	3062	tags=23%, list=15%, signal=27%		WAKASUGI_HAVE_ZNF143_BINDING_SITES	WAKASUGI_HAVE_ZNF143_BINDING_SITES	57	0.22816029	0.7445418	0.750996	0.9717408	1.0	3956	tags=18%, list=20%, signal=22%
REACTOME_SIGNALLING_BY_NGF	REACTOME_SIGNALLING_BY_NGF	210	-0.20393658	-1.0864531	0.28174603	0.6691111	1.0	3929	tags=21%, list=20%, signal=26%		REACTOME_TRANSLATION	REACTOME_TRANSLATION	143	0.217942	0.74439716	0.6485437	0.97118896	1.0	5731	tags=32%, list=29%, signal=45%
TURASHVILI_BREAST_DUCTAL_CARCINOMA_VS_LOBULAR_NORMAL_DN	TURASHVILI_BREAST_DUCTAL_CARCINOMA_VS_LOBULAR_NORMAL_DN	66	-0.24458306	-1.0858805	0.3271605	0.6700173	1.0	3644	tags=24%, list=18%, signal=30%		RICKMAN_METASTASIS_DN	RICKMAN_METASTASIS_DN	255	0.17875938	0.7438697	0.82051283	0.97099435	1.0	4125	tags=16%, list=21%, signal=20%
PID_CDC42_REG_PATHWAY	PID_CDC42_REG_PATHWAY	29	-0.24565111	-1.0856681	0.26946107	0.66993666	1.0	2448	tags=17%, list=12%, signal=20%		REACTOME_NUCLEAR_EVENTS_KINASE_AND_TRANSCRIPTION_FACTOR_ACTIVATION	REACTOME_NUCLEAR_EVENTS_KINASE_AND_TRANSCRIPTION_FACTOR_ACTIVATION	24	0.2266216	0.74381244	838	0.97027653	1.0	1889	tags=13%, list=9%, signal=14%
OLSSON_E2F3_TARGETS_UP	OLSSON_E2F3_TARGETS_UP	27	-0.29939133	-1.0847106	0.36546186	0.6718277	1.0	1096	tags=15%, list=5%, signal=16%		NOJIMA_SFRP2_TARGETS_DN	NOJIMA_SFRP2_TARGETS_DN	24	0.1946952	0.7419003	0.76891613	0.9720948	1.0	2575	tags=13%, list=13%, signal=14%
BROWN_MYELOID_CELL_DEVELOPMENT_DN	BROWN_MYELOID_CELL_DEVELOPMENT_DN	126	-0.24308254	-1.0846472	0.3109756	0.6713803	1.0	3020	tags=19%, list=15%, signal=22%		SEKI_INFLAMMATORY_RESPONSE_LPS_DN	SEKI_INFLAMMATORY_RESPONSE_LPS_DN	22	0.2624308	0.74083877	0.75	0.9727007	1.0	6148	tags=45%, list=31%, signal=66%
RODRIGUES_DCC_TARGETS_DN	RODRIGUES_DCC_TARGETS_DN	117	-0.33187377	-1.0846076	0.3495935	0.6709725	1.0	4135	tags=30%, list=21%, signal=37%		AMBROSINI_FLAVOPIRIDOL_TREATMENT_TP53	AMBROSINI_FLAVOPIRIDOL_TREATMENT_TP53	106	0.14934255	0.74040806	0.957115	0.9725272	1.0	5798	tags=25%, list=29%, signal=34%
ROME_INSULIN_TARGETS_IN_MUSCLE_UP	ROME_INSULIN_TARGETS_IN_MUSCLE_UP	433	-0.25666186	-1.0844121	0.33333334	0.6708139	1.0	5408	tags=32%, list=27%, signal=43%		GRAHAM_CML_QUIESCENT_VS_NORMAL_QUIESCENT_UP	GRAHAM_CML_QUIESCENT_VS_NORMAL_QUIESCENT_UP	85	0.18794735	0.7399846	0.78210115	0.97237116	1.0	3449	tags=15%, list=17%, signal=18%
REACTOME_SYNTHESIS_OF_PC	REACTOME_SYNTHESIS_OF_PC	17	-0.34235936	-1.0843078	0.31752577	0.67049396	1.0	4664	tags=47%, list=23%, signal=61%		LU_EZH2_TARGETS_UP	LU_EZH2_TARGETS_UP	268	0.2007868	0.73967695	0.6573705	0.9719711	1.0	5666	tags=29%, list=28%, signal=40%
REACTOME_RESPIRATORY_ELECTRON_TRANSPORT_ATP_SYNTHESIS_BY_CHEMIOSMOTIC_COUPLING_AND_HEAT_PRODUCTION_BY_UNCOUPLING_PROTEINS_	REACTOME_RESPIRATORY_ELECTRON_TRANSPORT_ATP_SYNTHESIS_BY_CHEMIOSMOTIC_COUPLING_AND_HEAT_PRODUCTION_BY_UNCOUPLING_PROTEINS_	81	-0.3222166	-1.0841769	0.38491297	0.6704426	1.0	4161	tags=27%, list=21%, signal=34%		NIELSEN_LIPOSARCOMA_UP	NIELSEN_LIPOSARCOMA_UP	16	0.24955523	0.7395263	0.74	0.971477	1.0	3302	tags=19%, list=17%, signal=22%
BERENJENO_ROCK_SIGNALING_NOT_VIA_RHOA_DN	BERENJENO_ROCK_SIGNALING_NOT_VIA_RHOA_DN	48	-0.362016	-1.0837351	0.45039684	0.6712689	1.0	4047	tags=27%, list=20%, signal=34%		KEGG_ALDOSTERONE_REGULATED_SODIUM_REABSORPTION	KEGG_ALDOSTERONE_REGULATED_SODIUM_REABSORPTION	41	0.17095648	0.7389125	0.95694715	0.971477	1.0	2855	tags=12%, list=14%, signal=14%
SIG_CD40PATHWAYMAP	SIG_CD40PATHWAYMAP	33	-0.26322782	-1.0832186	0.33867735	0.67211866	1.0	3646	tags=24%, list=18%, signal=30%		PID_RAS_PATHWAY	PID_RAS_PATHWAY	29	0.1985645	0.73857254	0.84479374	0.97118	1.0	7689	tags=45%, list=38%, signal=73%
HINATA_NFKB_TARGETS_FIBROBLAST_UP	HINATA_NFKB_TARGETS_FIBROBLAST_UP	84	-0.25598451	-1.0830082	0.3545082	0.672034	1.0	3132	tags=24%, list=16%, signal=28%		REACTOME_APOPTOTIC_CLEAVAGE_OF_CELLULAR_PROTEINS	REACTOME_APOPTOTIC_CLEAVAGE_OF_CELLULAR_PROTEINS	36	0.20298132	0.7381113	0.8333333	0.97094226	1.0	614	tags=6%, list=3%, signal=6%
KAAB_HEART_ATRIUM_VS_VENTRICLE_UP	KAAB_HEART_ATRIUM_VS_VENTRICLE_UP	247	-0.21558405	-1.0822278	0.32388663	0.6735555	1.0	2287	tags=14%, list=11%, signal=16%		MARIADASON_RESPONSE_TO_BUTYRATE_SULINDAC_4	MARIADASON_RESPONSE_TO_BUTYRATE_SULINDAC_4	21	0.24531817	0.7370813	0.74302787	0.9713908	1.0	3080	tags=14%, list=15%, signal=17%
TAKAO_RESPONSE_TO_UVB_RADIATION_DN	TAKAO_RESPONSE_TO_UVB_RADIATION_DN	97	-0.24396023	-1.0821214	0.32730925	0.6731616	1.0	3943	tags=27%, list=20%, signal=33%		BIOCARTA_RHO_PATHWAY	BIOCARTA_RHO_PATHWAY	31	0.18540388	0.735885	0.7677165	0.9719512	1.0	6647	tags=32%, list=33%, signal=48%
COLLIS_PRKDC_REGULATORS	COLLIS_PRKDC_REGULATORS	15	-0.39374146	-1.0820678	0.34063745	0.6726764	1.0	5846	tags=47%, list=29%, signal=66%		BIOCARTA_IGF1_PATHWAY	BIOCARTA_IGF1_PATHWAY	21	0.236154	0.73521024	0.73512477	0.9721311	1.0	2855	tags=14%, list=14%, signal=17%
LEE_LIVER_CANCER_DENA_DN	LEE_LIVER_CANCER_DENA_DN	74	-0.25887156	-1.0820537	0.2990099	0.67215043	1.0	3559	tags=23%, list=18%, signal=28%		BILD_SRC_ONCOGENIC_SIGNATURE	BILD_SRC_ONCOGENIC_SIGNATURE	59	0.19232002	0.73460084	0.8241107	0.9721787	1.0	3911	tags=17%, list=20%, signal=21%
BIOCARTA_TOLL_PATHWAY	BIOCARTA_TOLL_PATHWAY	37	-0.26621857	-1.080991	0.28838176	0.67437005	1.0	3403	tags=24%, list=17%, signal=29%		REACTOME_SIGNALING_BY_RHO_GTPASES	REACTOME_SIGNALING_BY_RHO_GTPASES	108	0.14781138	0.73316354	0.95564514	0.973299	1.0	5205	tags=21%, list=26%, signal=29%
WONG_MITOCHONDRIA_GENE_MODULE	WONG_MITOCHONDRIA_GENE_MODULE	214	-0.27128637	-1.080616	0.24652088	0.6747412	1.0	3694	tags=22%, list=18%, signal=27%		GESERICK_TERT_TARGETS_DN	GESERICK_TERT_TARGETS_DN	21	0.21604931	0.73254836	0.76626015	0.9732793	1.0	5461	tags=38%, list=27%, signal=52%
BREDEMEYER_RAG_SIGNALING_VIA_ATM_NOT_VIA_NFKB_UP	BREDEMEYER_RAG_SIGNALING_VIA_ATM_NOT_VIA_NFKB_UP	49	-0.2920824	-1.080507	0.2781186	0.6744532	1.0	5396	tags=41%, list=27%, signal=56%		LIN_APC_TARGETS	LIN_APC_TARGETS	76	0.20810947	0.7324068	0.7096115	0.9726788	1.0	7040	tags=37%, list=35%, signal=57%
RICKMAN_HEAD_AND_NECK_CANCER_B	RICKMAN_HEAD_AND_NECK_CANCER_B	45	-0.26187256	-1.0804973	0.2859922	0.67393506	1.0	1969	tags=20%, list=10%, signal=22%		REACTOME_NITRIC_OXIDE_STIMULATES_GUANYLATE_CYCLASE	REACTOME_NITRIC_OXIDE_STIMULATES_GUANYLATE_CYCLASE	25	0.22269483	0.7319428	0.8674948	0.97240865	1.0	4912	tags=20%, list=25%, signal=26%
AMIT_EGF_RESPONSE_60_MCF10A	AMIT_EGF_RESPONSE_60_MCF10A	39	-0.27304205	-1.0802182	0.2917505	0.67413425	1.0	4456	tags=31%, list=22%, signal=40%		ZHAN_MULTIPLE_MYELOMA_HP_UP	ZHAN_MULTIPLE_MYELOMA_HP_UP	46	0.18254934	0.7298931	0.81873727	0.97417617	1.0	932	tags=7%, list=5%, signal=7%
PID_CASPASE_PATHWAY	PID_CASPASE_PATHWAY	51	-0.21883994	-1.0801297	0.36324787	0.6738443	1.0	6533	tags=35%, list=33%, signal=52%		BIOCARTA_IGF1MTOR_PATHWAY	BIOCARTA_IGF1MTOR_PATHWAY	20	0.2265105	0.72838515	0.8154762	0.97525436	1.0	4094	tags=20%, list=20%, signal=25%
BENPORATH_ES_CORE_NINE_CORRELATED	BENPORATH_ES_CORE_NINE_CORRELATED	100	-0.27295378	-1.0797986	0.38878143	0.6740039	1.0	3771	tags=23%, list=19%, signal=28%		MORI_MATURE_B_LYMPHOCYTE_DN	MORI_MATURE_B_LYMPHOCYTE_DN	75	0.18904708	0.7282115	0.7832031	0.9746712	1.0	3364	tags=15%, list=17%, signal=18%
NIELSEN_LEIOMYOSARCOMA_UP	NIELSEN_LEIOMYOSARCOMA_UP	17	-0.320779	-1.0797434	0.3064833	0.6736192	1.0	5501	tags=41%, list=28%, signal=57%		SHIPP_DLBCL_VS_FOLLICULAR_LYMPHOMA_UP	SHIPP_DLBCL_VS_FOLLICULAR_LYMPHOMA_UP	43	0.20861806	0.72721666	0.74563104	0.9752576	1.0	4866	tags=23%, list=24%, signal=31%
WENG_POR_TARGETS_GLOBAL_UP	WENG_POR_TARGETS_GLOBAL_UP	19	-0.389844	-1.0796834	0.35756385	0.6732235	1.0	3556	tags=42%, list=18%, signal=51%		REACTOME_HIV_LIFE_CYCLE	REACTOME_HIV_LIFE_CYCLE	112	0.19642785	0.7266891	0.7790927	0.97513366	1.0	5543	tags=23%, list=28%, signal=32%
GAUSSMANN_MLL_AF4_FUSION_TARGETS_B_UP	GAUSSMANN_MLL_AF4_FUSION_TARGETS_B_UP	26	-0.28649735	-1.0796707	0.3486974	0.6727411	1.0	2242	tags=19%, list=11%, signal=22%		REACTOME_ASSOCIATION_OF_TRIC_CCT_WITH_TARGET_PROTEINS_DURING_BIOSYNTHESIS	REACTOME_ASSOCIATION_OF_TRIC_CCT_WITH_TARGET_PROTEINS_DURING_BIOSYNTHESIS	26	0.25457513	0.7258038	0.750503	0.97549146	1.0	4023	tags=27%, list=20%, signal=34%
JOHANSSON_GLIOMAGENESIS_BY_PDGFB_DN	JOHANSSON_GLIOMAGENESIS_BY_PDGFB_DN	20	-0.33673927	-1.0794569	0.3640082	0.6726714	1.0	4750	tags=45%, list=24%, signal=59%		REACTOME_LIPOPROTEIN_METABOLISM	REACTOME_LIPOPROTEIN_METABOLISM	28	0.2513754	0.7242518	0.7581301	0.97659135	1.0	4801	tags=25%, list=24%, signal=33%
KANG_AR_TARGETS_UP	KANG_AR_TARGETS_UP	17	-0.33990714	-1.0793707	0.34567901	0.6723228	1.0	687	tags=12%, list=3%, signal=12%		FARMER_BREAST_CANCER_CLUSTER_5	FARMER_BREAST_CANCER_CLUSTER_5	17	0.24030739	0.7227557	0.7611336	0.977538	1.0	4350	tags=24%, list=22%, signal=30%
REACTOME_MEIOSIS	REACTOME_MEIOSIS	102	-0.27369294	-1.0789787	0.30661324	0.6729297	1.0	5010	tags=33%, list=25%, signal=44%		KEGG_PENTOSE_PHOSPHATE_PATHWAY	KEGG_PENTOSE_PHOSPHATE_PATHWAY	27	0.226799	0.7226971	0.69548136	0.9767877	1.0	4278	tags=22%, list=21%, signal=28%
MULLIGHAN_NPM1_MUTATED_SIGNATURE_2_UP	MULLIGHAN_NPM1_MUTATED_SIGNATURE_2_UP	133	-0.24842842	-1.0787624	0.39759037	0.67302805	1.0	3509	tags=23%, list=18%, signal=28%		KEGG_GLIOMA	KEGG_GLIOMA	64	0.16201547	0.7215957	0.8815261	0.9775045	1.0	7815	tags=39%, list=39%, signal=64%
KANG_IMMORTALIZED_BY_TERT_DN	KANG_IMMORTALIZED_BY_TERT_DN	100	-0.23606336	-1.07844	0.31800765	0.67310256	1.0	4100	tags=29%, list=21%, signal=36%		YAMAZAKI_TCEB3_TARGETS_DN	YAMAZAKI_TCEB3_TARGETS_DN	200	0.16967261	0.7206971	0.831643	0.9777699	1.0	5281	tags=25%, list=26%, signal=34%
EGUCHI_CELL_CYCLE_RB1_TARGETS	EGUCHI_CELL_CYCLE_RB1_TARGETS	23	-0.4932156	-1.0783805	0.39876032	0.67275727	1.0	6766	tags=57%, list=34%, signal=85%		BERNARD_PPAPDC1B_TARGETS_UP	BERNARD_PPAPDC1B_TARGETS_UP	39	0.22783934	0.72066796	0.8326693	0.9770078	1.0	3603	tags=18%, list=18%, signal=22%
WEI_MIR34A_TARGETS	WEI_MIR34A_TARGETS	144	-0.25809518	-1.0782869	0.3394309	0.67247224	1.0	6705	tags=41%, list=34%, signal=61%		DAZARD_RESPONSE_TO_UV_SCC_DN	DAZARD_RESPONSE_TO_UV_SCC_DN	118	0.21249196	0.7204699	0.84909457	0.9764625	1.0	5561	tags=23%, list=28%, signal=32%
REACTOME_DAG_AND_IP3_SIGNALING	REACTOME_DAG_AND_IP3_SIGNALING	31	-0.29889202	-1.0782129	0.3313492	0.672098	1.0	2549	tags=26%, list=13%, signal=30%		MISHRA_CARCINOMA_ASSOCIATED_FIBROBLAST_DN	MISHRA_CARCINOMA_ASSOCIATED_FIBROBLAST_DN	24	0.22930022	0.7192536	0.789899	0.9771935	1.0	4289	tags=29%, list=21%, signal=37%
PENG_RAPAMYCIN_RESPONSE_UP	PENG_RAPAMYCIN_RESPONSE_UP	195	-0.24677129	-1.0781732	0.3398058	0.67175114	1.0	3522	tags=23%, list=18%, signal=27%		GRAHAM_CML_DIVIDING_VS_NORMAL_QUIESCENT_DN	GRAHAM_CML_DIVIDING_VS_NORMAL_QUIESCENT_DN	90	0.17311758	0.7190454	0.8043478	0.9766343	1.0	4694	tags=21%, list=23%, signal=27%
SPIELMAN_LYMPHOBLAST_EUROPEAN_VS_ASIAN_2FC_DN	SPIELMAN_LYMPHOBLAST_EUROPEAN_VS_ASIAN_2FC_DN	20	-0.2981821	-1.0779794	0.37	0.67172116	1.0	2478	tags=25%, list=12%, signal=29%		FLOTHO_PEDIATRIC_ALL_THERAPY_RESPONSE_UP	FLOTHO_PEDIATRIC_ALL_THERAPY_RESPONSE_UP	53	0.17814437	0.716648	0.84	0.978699	1.0	6563	tags=32%, list=33%, signal=48%
JOHNSTONE_PARVB_TARGETS_2_DN	JOHNSTONE_PARVB_TARGETS_2_DN	323	-0.33579144	-1.0777947	0.3875502	0.671655	1.0	4898	tags=31%, list=25%, signal=41%		BIOCARTA_AT1R_PATHWAY	BIOCARTA_AT1R_PATHWAY	32	0.18866833	0.71646285	0.7910156	0.97816926	1.0	1486	tags=6%, list=7%, signal=7%
STAMBOLSKY_BOUND_BY_MUTATED_TP53	STAMBOLSKY_BOUND_BY_MUTATED_TP53	17	-0.31270698	-1.0771517	0.37525356	0.672707	1.0	1344	tags=18%, list=7%, signal=19%		HANN_RESISTANCE_TO_BCL2_INHIBITOR_DN	HANN_RESISTANCE_TO_BCL2_INHIBITOR_DN	45	0.22872485	0.7163305	0.8390342	0.9775299	1.0	3341	tags=16%, list=17%, signal=19%
CHIBA_RESPONSE_TO_TSA	CHIBA_RESPONSE_TO_TSA	48	-0.28342247	-1.0770183	0.27439025	0.6724878	1.0	3033	tags=25%, list=15%, signal=29%		HUANG_DASATINIB_RESISTANCE_UP	HUANG_DASATINIB_RESISTANCE_UP	78	0.18306859	0.7159311	0.88622755	0.97719574	1.0	5278	tags=29%, list=26%, signal=40%
LIU_NASOPHARYNGEAL_CARCINOMA	LIU_NASOPHARYNGEAL_CARCINOMA	69	-0.24035287	-1.0768299	0.22465208	0.67246336	1.0	5481	tags=30%, list=27%, signal=42%		SUZUKI_AMPLIFIED_IN_ORAL_CANCER	SUZUKI_AMPLIFIED_IN_ORAL_CANCER	16	0.23196414	0.71528244	0.85742575	0.97712976	1.0	1425	tags=13%, list=7%, signal=13%
PID_AJDISS_2PATHWAY	PID_AJDISS_2PATHWAY	46	-0.29176557	-1.076491	0.4333996	0.6727122	1.0	4100	tags=28%, list=21%, signal=35%		SCHLOSSER_MYC_AND_SERUM_RESPONSE_SYNERGY	SCHLOSSER_MYC_AND_SERUM_RESPONSE_SYNERGY	31	0.23118901	0.7144173	0.6946108	0.97735834	1.0	8377	tags=45%, list=42%, signal=78%
NOUZOVA_TRETINOIN_AND_H4_ACETYLATION	NOUZOVA_TRETINOIN_AND_H4_ACETYLATION	133	-0.28000283	-1.0763278	0.29614604	0.672668	1.0	4296	tags=26%, list=21%, signal=33%		ZHONG_SECRETOME_OF_LUNG_CANCER_AND_ENDOTHELIUM	ZHONG_SECRETOME_OF_LUNG_CANCER_AND_ENDOTHELIUM	65	0.15898937	0.71439385	0.7782101	0.97661376	1.0	4730	tags=15%, list=24%, signal=20%
TARTE_PLASMA_CELL_VS_B_LYMPHOCYTE_DN	TARTE_PLASMA_CELL_VS_B_LYMPHOCYTE_DN	37	-0.26541993	-1.0759163	0.2947977	0.673055	1.0	4876	tags=38%, list=24%, signal=50%		VALK_AML_CLUSTER_6	VALK_AML_CLUSTER_6	31	0.19406396	0.714055	0.85507244	0.9762223	1.0	2390	tags=13%, list=12%, signal=15%
RICKMAN_TUMOR_DIFFERENTIATED_WELL_VS_POORLY_DN	RICKMAN_TUMOR_DIFFERENTIATED_WELL_VS_POORLY_DN	371	-0.17643473	-1.0756271	0.23552895	0.6732111	1.0	4779	tags=25%, list=24%, signal=33%		BOWIE_RESPONSE_TO_TAMOXIFEN	BOWIE_RESPONSE_TO_TAMOXIFEN	18	0.2832903	0.7122482	0.63419485	0.97750247	1.0	2575	tags=22%, list=13%, signal=25%
ZHENG_FOXP3_TARGETS_UP	ZHENG_FOXP3_TARGETS_UP	26	-0.34807336	-1.0754467	0.4107143	0.67320806	1.0	2134	tags=23%, list=11%, signal=26%		REN_ALVEOLAR_RHABDOMYOSARCOMA_UP	REN_ALVEOLAR_RHABDOMYOSARCOMA_UP	98	0.16996323	0.7116454	0.801636	0.97729874	1.0	6203	tags=31%, list=31%, signal=44%
LI_CISPLATIN_RESISTANCE_DN	LI_CISPLATIN_RESISTANCE_DN	34	-0.27851942	-1.075443	0.38310412	0.6726889	1.0	2579	tags=21%, list=13%, signal=24%		BILBAN_B_CLL_LPL_UP	BILBAN_B_CLL_LPL_UP	61	0.17494151	0.71116257	0.86507934	0.97711015	1.0	2624	tags=10%, list=13%, signal=11%
YIH_RESPONSE_TO_ARSENITE_C2	YIH_RESPONSE_TO_ARSENITE_C2	18	-0.36095825	-1.0751746	0.37821782	0.6728176	1.0	5478	tags=39%, list=27%, signal=54%		TSAI_RESPONSE_TO_RADIATION_THERAPY	TSAI_RESPONSE_TO_RADIATION_THERAPY	32	0.19998711	0.7105211	0.7616162	0.97708946	1.0	3767	tags=19%, list=19%, signal=23%
REACTOME_GROWTH_HORMONE_RECEPTOR_SIGNALING	REACTOME_GROWTH_HORMONE_RECEPTOR_SIGNALING	24	-0.34622714	-1.0744222	372	0.67407477	1.0	3358	tags=33%, list=17%, signal=40%		KEGG_PYRIMIDINE_METABOLISM	KEGG_PYRIMIDINE_METABOLISM	93	0.18046747	0.7104368	0.8047809	0.9763829	1.0	4134	tags=18%, list=21%, signal=23%
BIOCARTA_PGC1A_PATHWAY	BIOCARTA_PGC1A_PATHWAY	22	-0.3132967	-1.0742941	0.3581489	0.6737989	1.0	6407	tags=41%, list=32%, signal=60%		REACTOME_METABOLISM_OF_RNA	REACTOME_METABOLISM_OF_RNA	250	0.19009973	0.7103999	0.72884613	0.9756464	1.0	5770	tags=29%, list=29%, signal=41%
REACTOME_SIGNALING_BY_INSULIN_RECEPTOR	REACTOME_SIGNALING_BY_INSULIN_RECEPTOR	103	-0.2447235	-1.0739837	0.37119675	0.6741071	1.0	3356	tags=19%, list=17%, signal=23%		OSMAN_BLADDER_CANCER_DN	OSMAN_BLADDER_CANCER_DN	375	0.125245	0.70983976	0.9285714	0.97551113	1.0	6471	tags=27%, list=32%, signal=39%
PID_P38_MKK3_6PATHWAY	PID_P38_MKK3_6PATHWAY	26	-0.24231063	-1.0736762	0.26868686	0.67439836	1.0	2126	tags=15%, list=11%, signal=17%		KORKOLA_EMBRYONIC_CARCINOMA_VS_SEMINOMA_UP	KORKOLA_EMBRYONIC_CARCINOMA_VS_SEMINOMA_UP	22	0.17656326	0.70923185	0.86720324	0.97531086	1.0	2190	tags=9%, list=11%, signal=10%
REACTOME_G1_S_SPECIFIC_TRANSCRIPTION	REACTOME_G1_S_SPECIFIC_TRANSCRIPTION	17	-0.41106352	-1.073412	0.34489796	0.67455757	1.0	5224	tags=47%, list=26%, signal=64%		BENPORATH_MYC_TARGETS_WITH_EBOX	BENPORATH_MYC_TARGETS_WITH_EBOX	219	0.13819414	0.70792186	0.8910506	0.97614473	1.0	4259	tags=16%, list=21%, signal=20%
PID_HIF1A_PATHWAY	PID_HIF1A_PATHWAY	19	-0.3144641	-1.0734081	0.35271317	0.6740564	1.0	3890	tags=32%, list=19%, signal=39%		KEGG_MISMATCH_REPAIR	KEGG_MISMATCH_REPAIR	22	0.25469613	0.7062442	0.77079105	0.9771984	1.0	179	tags=5%, list=1%, signal=5%
SAKAI_TUMOR_INFILTRATING_MONOCYTES_DN	SAKAI_TUMOR_INFILTRATING_MONOCYTES_DN	79	-0.29953286	-1.0734031	0.42915812	0.67357904	1.0	2097	tags=13%, list=10%, signal=14%		BOYLAN_MULTIPLE_MYELOMA_C_UP	BOYLAN_MULTIPLE_MYELOMA_C_UP	46	0.1664233	0.704783	0.8425197	0.97799647	1.0	3536	tags=13%, list=18%, signal=16%
CEBALLOS_TARGETS_OF_TP53_AND_MYC_DN	CEBALLOS_TARGETS_OF_TP53_AND_MYC_DN	37	-0.24153739	-1.073376	0.35236222	0.6731254	1.0	2928	tags=16%, list=15%, signal=19%		MOREIRA_RESPONSE_TO_TSA_DN	MOREIRA_RESPONSE_TO_TSA_DN	17	0.24201705	0.7039716	0.8464567	0.9782485	1.0	128	tags=6%, list=1%, signal=6%
JIANG_AGING_CEREBRAL_CORTEX_UP	JIANG_AGING_CEREBRAL_CORTEX_UP	36	-0.31243506	-1.0733439	0.38613862	0.67268795	1.0	3940	tags=28%, list=20%, signal=35%		BIOCARTA_NFAT_PATHWAY	BIOCARTA_NFAT_PATHWAY	53	0.15298592	0.70114803	0.9254902	0.9802552	1.0	5222	tags=23%, list=26%, signal=31%
ST_WNT_BETA_CATENIN_PATHWAY	ST_WNT_BETA_CATENIN_PATHWAY	33	-0.30904076	-1.0729258	0.3829365	0.6731287	1.0	4990	tags=27%, list=25%, signal=36%		SCHUHMACHER_MYC_TARGETS_UP	SCHUHMACHER_MYC_TARGETS_UP	78	0.21485208	0.70090073	0.78125	0.9798114	1.0	5797	tags=31%, list=29%, signal=43%
GARGALOVIC_RESPONSE_TO_OXIDIZED_PHOSPHOLIPIDS_YELLOW_DN	GARGALOVIC_RESPONSE_TO_OXIDIZED_PHOSPHOLIPIDS_YELLOW_DN	23	-0.33832517	-1.0725609	0.33125	0.67345065	1.0	2080	tags=17%, list=10%, signal=19%		REACTOME_DOWNREGULATION_OF_TGF_BETA_RECEPTOR_SIGNALING	REACTOME_DOWNREGULATION_OF_TGF_BETA_RECEPTOR_SIGNALING	21	0.21028942	0.69958955	0.87829614	0.98035586	1.0	5373	tags=29%, list=27%, signal=39%
RIGGI_EWING_SARCOMA_PROGENITOR_DN	RIGGI_EWING_SARCOMA_PROGENITOR_DN	177	-0.21599773	-1.072304	0.40873015	0.6736759	1.0	2916	tags=18%, list=15%, signal=20%		PID_INTEGRIN5_PATHWAY	PID_INTEGRIN5_PATHWAY	17	0.21326983	0.6990109	0.75959593	0.98024416	1.0	15727	tags=100%, list=79%, signal=469%
SNIJDERS_AMPLIFIED_IN_HEAD_AND_NECK_TUMORS	SNIJDERS_AMPLIFIED_IN_HEAD_AND_NECK_TUMORS	37	-0.29145873	-1.0718514	0.3026052	0.67460346	1.0	3605	tags=27%, list=18%, signal=33%		KEGG_DNA_REPLICATION	KEGG_DNA_REPLICATION	36	0.22510077	0.69854414	0.7758285	0.9799482	1.0	2126	tags=8%, list=11%, signal=9%
TRACEY_RESISTANCE_TO_IFNA2_DN	TRACEY_RESISTANCE_TO_IFNA2_DN	29	-0.27250287	-1.0718391	0.3616601	0.6741129	1.0	1880	tags=17%, list=9%, signal=19%		REACTOME_RECYCLING_PATHWAY_OF_L1	REACTOME_RECYCLING_PATHWAY_OF_L1	26	0.20806603	0.6980793	0.79707116	0.97965676	1.0	2834	tags=12%, list=14%, signal=13%
JIANG_HYPOXIA_VIA_VHL	JIANG_HYPOXIA_VIA_VHL	32	-0.29519033	-1.07171	0.3394683	0.6739707	1.0	5478	tags=47%, list=27%, signal=64%		PID_FAK_PATHWAY	PID_FAK_PATHWAY	58	0.18850239	0.6977732	0.9017341	0.97914815	1.0	6284	tags=22%, list=31%, signal=33%
WNT_SIGNALING	WNT_SIGNALING	89	-0.24769513	-1.0717024	0.36127743	0.6734787	1.0	2687	tags=18%, list=13%, signal=21%		SHIN_B_CELL_LYMPHOMA_CLUSTER_7	SHIN_B_CELL_LYMPHOMA_CLUSTER_7	27	0.2008049	0.69733167	0.80237156	0.97888815	1.0	204	tags=4%, list=1%, signal=4%
GAZDA_DIAMOND_BLACKFAN_ANEMIA_ERYTHROID_DN	GAZDA_DIAMOND_BLACKFAN_ANEMIA_ERYTHROID_DN	469	-0.17564502	-1.0714364	0.20325203	0.6736204	1.0	4220	tags=22%, list=21%, signal=27%		REACTOME_METABOLISM_OF_POLYAMINES	REACTOME_METABOLISM_OF_POLYAMINES	15	0.22110836	0.69595647	0.84615386	0.9795573	1.0	3990	tags=20%, list=20%, signal=25%
PHESSE_TARGETS_OF_APC_AND_MBD2_UP	PHESSE_TARGETS_OF_APC_AND_MBD2_UP	19	-0.3205792	-1.0707153	0.30339321	0.6749219	1.0	2000	tags=21%, list=10%, signal=23%		TONG_INTERACT_WITH_PTTG1	TONG_INTERACT_WITH_PTTG1	55	0.17907473	0.6951627	0.8888889	0.9795665	1.0	6535	tags=35%, list=33%, signal=51%
VANTVEER_BREAST_CANCER_ESR1_UP	VANTVEER_BREAST_CANCER_ESR1_UP	159	-0.22129446	-1.0704619	0.36220473	0.67499614	1.0	4564	tags=25%, list=23%, signal=32%		KIM_ALL_DISORDERS_DURATION_CORR_DN	KIM_ALL_DISORDERS_DURATION_CORR_DN	143	0.1952949	0.6945369	0.9318637	0.9794177	1.0	5517	tags=25%, list=28%, signal=35%
CHEMELLO_SOLEUS_VS_EDL_MYOFIBERS_DN	CHEMELLO_SOLEUS_VS_EDL_MYOFIBERS_DN	19	-0.37907323	-1.0702072	0.30392158	0.6749423	1.0	6303	tags=63%, list=32%, signal=92%		DUTTA_APOPTOSIS_VIA_NFKB	DUTTA_APOPTOSIS_VIA_NFKB	32	0.19590735	0.6931687	0.76861167	0.98013204	1.0	4321	tags=22%, list=22%, signal=28%
HE_PTEN_TARGETS_UP	HE_PTEN_TARGETS_UP	16	-0.35846594	-1.0701705	0.3548387	0.6745045	1.0	5547	tags=44%, list=28%, signal=61%		REACTOME_GENERATION_OF_SECOND_MESSENGER_MOLECULES	REACTOME_GENERATION_OF_SECOND_MESSENGER_MOLECULES	25	0.22522075	0.6928004	0.8259109	0.9797722	1.0	6937	tags=40%, list=35%, signal=61%
YAGI_AML_RELAPSE_PROGNOSIS	YAGI_AML_RELAPSE_PROGNOSIS	33	-0.32567397	-1.0695294	0.35812134	0.6756001	1.0	1089	tags=12%, list=5%, signal=13%		GARGALOVIC_RESPONSE_TO_OXIDIZED_PHOSPHOLIPIDS_GREY_UP	GARGALOVIC_RESPONSE_TO_OXIDIZED_PHOSPHOLIPIDS_GREY_UP	18	0.22022654	0.6916402	0.8047809	0.9800502	1.0	2252	tags=11%, list=11%, signal=13%
SCHAEFFER_SOX9_TARGETS_IN_PROSTATE_DEVELOPMENT_UP	SCHAEFFER_SOX9_TARGETS_IN_PROSTATE_DEVELOPMENT_UP	20	-0.30439135	-1.0688324	0.35019454	0.6767348	1.0	2327	tags=20%, list=12%, signal=23%		ZHAN_V1_LATE_DIFFERENTIATION_GENES_DN	ZHAN_V1_LATE_DIFFERENTIATION_GENES_DN	15	0.25977594	0.69089204	0.7663934	0.98011774	1.0	5808	tags=40%, list=29%, signal=56%
KEGG_SNARE_INTERACTIONS_IN_VESICULAR_TRANSPORT	KEGG_SNARE_INTERACTIONS_IN_VESICULAR_TRANSPORT	37	-0.30426416	-1.0688218	0.45983934	0.6762272	1.0	1292	tags=11%, list=6%, signal=12%		CHEN_LUNG_CANCER_SURVIVAL	CHEN_LUNG_CANCER_SURVIVAL	26	0.19032134	0.6906229	0.7630522	0.9795726	1.0	6715	tags=35%, list=34%, signal=52%
DORN_ADENOVIRUS_INFECTION_24HR_DN	DORN_ADENOVIRUS_INFECTION_24HR_DN	43	-0.2737534	-1.0681692	0.34285715	0.6775369	1.0	3646	tags=26%, list=18%, signal=31%		HU_GENOTOXIN_ACTION_DIRECT_VS_INDIRECT_4HR	HU_GENOTOXIN_ACTION_DIRECT_VS_INDIRECT_4HR	37	0.2024657	0.69015956	0.859127	0.97922975	1.0	5831	tags=32%, list=29%, signal=46%
DAVICIONI_RHABDOMYOSARCOMA_PAX_FOXO1_FUSION_UP	DAVICIONI_RHABDOMYOSARCOMA_PAX_FOXO1_FUSION_UP	63	-0.3008402	-1.0680392	0.3987976	0.6773193	1.0	3747	tags=27%, list=19%, signal=33%		GAZIN_EPIGENETIC_SILENCING_BY_KRAS	GAZIN_EPIGENETIC_SILENCING_BY_KRAS	26	0.17575262	0.6891223	0.8965517	0.9795538	1.0	7275	tags=38%, list=36%, signal=60%
SCHAVOLT_TARGETS_OF_TP53_AND_TP63	SCHAVOLT_TARGETS_OF_TP53_AND_TP63	15	-0.3544151	-1.0677856	0.3964497	0.6771979	1.0	2173	tags=20%, list=11%, signal=22%		REACTOME_CREB_PHOSPHORYLATION_THROUGH_THE_ACTIVATION_OF_RAS	REACTOME_CREB_PHOSPHORYLATION_THROUGH_THE_ACTIVATION_OF_RAS	27	0.19861136	0.6888618	0.8498986	0.97909254	1.0	1570	tags=7%, list=8%, signal=8%
OSWALD_HEMATOPOIETIC_STEM_CELL_IN_COLLAGEN_GEL_DN	OSWALD_HEMATOPOIETIC_STEM_CELL_IN_COLLAGEN_GEL_DN	261	-0.25183406	-1.067433	0.4090909	0.6776682	1.0	2224	tags=14%, list=11%, signal=16%		HEIDENBLAD_AMPLICON_12P11_12_DN	HEIDENBLAD_AMPLICON_12P11_12_DN	24	0.19236253	0.6880937	0.9338843	0.9790882	1.0	4072	tags=21%, list=20%, signal=26%
ZWANG_CLASS_2_TRANSIENTLY_INDUCED_BY_EGF	ZWANG_CLASS_2_TRANSIENTLY_INDUCED_BY_EGF	49	-0.24997205	-1.0673096	0.3031579	0.67745066	1.0	3779	tags=31%, list=19%, signal=38%		KEEN_RESPONSE_TO_ROSIGLITAZONE_UP	KEEN_RESPONSE_TO_ROSIGLITAZONE_UP	38	0.20156854	0.68595666	0.85	0.9806215	1.0	2748	tags=13%, list=14%, signal=15%
KEGG_PORPHYRIN_AND_CHLOROPHYLL_METABOLISM	KEGG_PORPHYRIN_AND_CHLOROPHYLL_METABOLISM	33	-0.30055565	-1.0669264	0.41601562	0.67779315	1.0	3326	tags=24%, list=17%, signal=29%		BILANGES_SERUM_SENSITIVE_VIA_TSC2	BILANGES_SERUM_SENSITIVE_VIA_TSC2	37	0.18463188	0.68527246	0.874502	0.98052394	1.0	7555	tags=32%, list=38%, signal=52%
BIOCARTA_HDAC_PATHWAY	BIOCARTA_HDAC_PATHWAY	27	-0.2791394	-1.0665843	0.33264887	0.67811084	1.0	2516	tags=22%, list=13%, signal=25%		WORSCHECH_TUMOR_EVASION_AND_TOLEROGENICITY_UP	WORSCHECH_TUMOR_EVASION_AND_TOLEROGENICITY_UP	29	0.22031355	0.6845264	932	0.980521	1.0	3440	tags=21%, list=17%, signal=25%
HOFMANN_CELL_LYMPHOMA_UP	HOFMANN_CELL_LYMPHOMA_UP	50	-0.27784827	-1.0658916	0.36960986	0.6793475	1.0	7381	tags=44%, list=37%, signal=70%		PID_RAC1_PATHWAY	PID_RAC1_PATHWAY	51	0.18521717	0.684143	0.8187134	0.9802087	1.0	1486	tags=6%, list=7%, signal=6%
CHEOK_RESPONSE_TO_HD_MTX_DN	CHEOK_RESPONSE_TO_HD_MTX_DN	24	-0.43075147	-1.0654823	0.46247464	0.67983854	1.0	3874	tags=42%, list=19%, signal=52%		BIOCARTA_ERK_PATHWAY	BIOCARTA_ERK_PATHWAY	28	0.21240602	0.6829913	0.65891474	0.98067284	1.0	3033	tags=14%, list=15%, signal=17%
LU_TUMOR_ENDOTHELIAL_MARKERS_UP	LU_TUMOR_ENDOTHELIAL_MARKERS_UP	22	-0.32004553	-1.0647444	0.3151751	0.68129206	1.0	4199	tags=32%, list=21%, signal=40%		ELVIDGE_HYPOXIA_DN	ELVIDGE_HYPOXIA_DN	144	0.16344003	0.6827162	0.8330134	0.98017824	1.0	7139	tags=36%, list=36%, signal=56%
KEGG_SMALL_CELL_LUNG_CANCER	KEGG_SMALL_CELL_LUNG_CANCER	84	-0.20253192	-1.0646499	0.2801636	0.68099856	1.0	5262	tags=30%, list=26%, signal=40%		CHIARETTI_T_ALL_RELAPSE_PROGNOSIS	CHIARETTI_T_ALL_RELAPSE_PROGNOSIS	19	0.21178573	0.68211645	0.9329389	0.97978884	1.0	3890	tags=21%, list=19%, signal=26%
KYNG_NORMAL_AGING_UP	KYNG_NORMAL_AGING_UP	17	-0.34163827	-1.0642953	0.43030304	0.68138117	1.0	4084	tags=41%, list=20%, signal=52%		KEGG_LONG_TERM_DEPRESSION	KEGG_LONG_TERM_DEPRESSION	67	0.16984785	0.6797935	0.9246436	0.9812787	1.0	4918	tags=19%, list=25%, signal=26%
WANG_RESPONSE_TO_GSK3_INHIBITOR_SB216763_DN	WANG_RESPONSE_TO_GSK3_INHIBITOR_SB216763_DN	352	-0.23800933	-1.0640807	0.30382293	0.68152636	1.0	5009	tags=30%, list=25%, signal=39%		PID_TRAIL_PATHWAY	PID_TRAIL_PATHWAY	28	0.17510083	0.67933714	0.8104449	0.980981	1.0	8486	tags=46%, list=42%, signal=81%
KAMIKUBO_MYELOID_MN1_NETWORK	KAMIKUBO_MYELOID_MN1_NETWORK	19	-0.3596754	-1.0638789	0.40711462	0.68144417	1.0	6951	tags=53%, list=35%, signal=81%		PID_ARF_3PATHWAY	PID_ARF_3PATHWAY	19	0.32466835	0.67689073	0.77327937	0.98230433	1.0	5477	tags=32%, list=27%, signal=43%
WIELAND_UP_BY_HBV_INFECTION	WIELAND_UP_BY_HBV_INFECTION	98	-0.23653838	-1.0636122	0.2826087	0.68169683	1.0	3046	tags=20%, list=15%, signal=24%		KASLER_HDAC7_TARGETS_1_UP	KASLER_HDAC7_TARGETS_1_UP	189	0.14231066	0.6768746	0.95703125	0.98156714	1.0	5461	tags=20%, list=27%, signal=27%
MULLIGHAN_MLL_SIGNATURE_2_DN	MULLIGHAN_MLL_SIGNATURE_2_DN	270	-0.21374822	-1.0634392	0.295858	0.68163484	1.0	3502	tags=20%, list=18%, signal=24%		BURTON_ADIPOGENESIS_PEAK_AT_16HR	BURTON_ADIPOGENESIS_PEAK_AT_16HR	40	0.19800517	0.6749182	0.9324324	0.9825141	1.0	5307	tags=25%, list=27%, signal=34%
RIZ_ERYTHROID_DIFFERENTIATION_HBZ	RIZ_ERYTHROID_DIFFERENTIATION_HBZ	41	-0.27262905	-1.0634024	0.3181818	0.681165	1.0	3540	tags=24%, list=18%, signal=30%		PID_MYC_ACTIV_PATHWAY	PID_MYC_ACTIV_PATHWAY	77	0.1817135	0.6740373	0.8424125	0.9826806	1.0	4326	tags=18%, list=22%, signal=23%
SMIRNOV_RESPONSE_TO_IR_2HR_UP	SMIRNOV_RESPONSE_TO_IR_2HR_UP	50	-0.23935162	-1.0632606	0.38036808	0.6809554	1.0	2246	tags=14%, list=11%, signal=16%		BIOCARTA_GPCR_PATHWAY	BIOCARTA_GPCR_PATHWAY	34	0.18028532	0.6734632	0.8712871	0.9824356	1.0	3368	tags=15%, list=17%, signal=18%
HOSHIDA_LIVER_CANCER_SUBCLASS_S3	HOSHIDA_LIVER_CANCER_SUBCLASS_S3	262	-0.2204186	-1.0632344	0.33333334	0.6804742	1.0	3579	tags=25%, list=18%, signal=30%		RIZ_ERYTHROID_DIFFERENTIATION_CCNE1	RIZ_ERYTHROID_DIFFERENTIATION_CCNE1	40	0.18233828	0.6730321	0.8296146	0.98216254	1.0	3283	tags=15%, list=16%, signal=18%
LI_WILMS_TUMOR_VS_FETAL_KIDNEY_2_DN	LI_WILMS_TUMOR_VS_FETAL_KIDNEY_2_DN	51	-0.23017365	-1.0630138	0.30828518	0.68046826	1.0	2679	tags=18%, list=13%, signal=20%		KEGG_SPLICEOSOME	KEGG_SPLICEOSOME	124	0.17941737	0.67290115	0.8150289	0.98152894	1.0	4229	tags=18%, list=21%, signal=22%
PEDRIOLI_MIR31_TARGETS_DN	PEDRIOLI_MIR31_TARGETS_DN	389	-0.1941944	-1.0627285	294	0.6805685	1.0	3426	tags=20%, list=17%, signal=24%		RODRIGUES_NTN1_TARGETS_DN	RODRIGUES_NTN1_TARGETS_DN	154	0.15203619	0.6698856	0.9561753	0.98347914	1.0	4836	tags=20%, list=24%, signal=26%
BURTON_ADIPOGENESIS_3	BURTON_ADIPOGENESIS_3	99	-0.3428477	-1.061815	0.36382115	0.68233746	1.0	5792	tags=41%, list=29%, signal=58%		RAMASWAMY_METASTASIS_UP	RAMASWAMY_METASTASIS_UP	64	0.14535314	0.66674894	0.8994083	0.9855819	1.0	7705	tags=39%, list=39%, signal=63%
XU_GH1_AUTOCRINE_TARGETS_DN	XU_GH1_AUTOCRINE_TARGETS_DN	134	-0.22896953	-1.0603933	0.2992278	0.68536717	1.0	5081	tags=28%, list=25%, signal=38%		REACTOME_SIGNALLING_TO_RAS	REACTOME_SIGNALLING_TO_RAS	26	0.19729975	0.6626466	0.9070707	0.98819387	1.0	7689	tags=50%, list=38%, signal=81%
DAIRKEE_CANCER_PRONE_RESPONSE_BPA_E2	DAIRKEE_CANCER_PRONE_RESPONSE_BPA_E2	116	-0.19156122	-1.059649	0.26180258	0.68679065	1.0	4341	tags=21%, list=22%, signal=26%		SPIRA_SMOKERS_LUNG_CANCER_DN	SPIRA_SMOKERS_LUNG_CANCER_DN	21	0.19840474	0.6620681	0.79083663	0.9879098	1.0	7486	tags=33%, list=37%, signal=53%
ACEVEDO_NORMAL_TISSUE_ADJACENT_TO_LIVER_TUMOR_DN	ACEVEDO_NORMAL_TISSUE_ADJACENT_TO_LIVER_TUMOR_DN	345	-0.23005298	-1.0596253	0.3910387	0.68630487	1.0	3595	tags=19%, list=18%, signal=23%		HOEBEKE_LYMPHOID_STEM_CELL_UP	HOEBEKE_LYMPHOID_STEM_CELL_UP	89	0.16618732	0.66120327	0.90674603	0.98784846	1.0	3814	tags=15%, list=19%, signal=18%
ZEMBUTSU_SENSITIVITY_TO_CYCLOPHOSPHAMIDE	ZEMBUTSU_SENSITIVITY_TO_CYCLOPHOSPHAMIDE	17	-0.344334	-1.0595222	0.33673468	0.68591887	1.0	3000	tags=29%, list=15%, signal=35%		PID_ERBB2_ERBB3_PATHWAY	PID_ERBB2_ERBB3_PATHWAY	44	0.1504042	0.6594199	0.9574468	0.9887585	1.0	7689	tags=39%, list=38%, signal=63%
DING_LUNG_CANCER_EXPRESSION_BY_COPY_NUMBER	DING_LUNG_CANCER_EXPRESSION_BY_COPY_NUMBER	99	-0.3481934	-1.059116	0.37777779	0.6863137	1.0	2728	tags=20%, list=14%, signal=23%		PID_PI3K_PLC_TRK_PATHWAY	PID_PI3K_PLC_TRK_PATHWAY	36	0.18764685	0.6579331	0.8528226	0.9891673	1.0	2016	tags=11%, list=10%, signal=12%
TAVOR_CEBPA_TARGETS_UP	TAVOR_CEBPA_TARGETS_UP	47	-0.2568618	-1.0590304	0.27961165	0.6860546	1.0	4309	tags=30%, list=22%, signal=38%		AMIT_DELAYED_EARLY_GENES	AMIT_DELAYED_EARLY_GENES	18	0.24225605	0.6576468	0.8953722	0.9886808	1.0	6720	tags=33%, list=34%, signal=50%
YANG_BREAST_CANCER_ESR1_LASER_UP	YANG_BREAST_CANCER_ESR1_LASER_UP	31	-0.3281523	-1.058949	0.4028056	0.6858414	1.0	4735	tags=29%, list=24%, signal=38%		REACTOME_MITOCHONDRIAL_TRNA_AMINOACYLATION	REACTOME_MITOCHONDRIAL_TRNA_AMINOACYLATION	21	0.22654666	0.6568066	0.8458498	0.98863226	1.0	5401	tags=33%, list=27%, signal=46%
ALFANO_MYC_TARGETS	ALFANO_MYC_TARGETS	238	-0.1890582	-1.0589268	0.23838384	0.68536824	1.0	3763	tags=20%, list=19%, signal=25%		KIM_LRRC3B_TARGETS	KIM_LRRC3B_TARGETS	30	0.19161844	0.65589136	0.86626744	0.98839337	1.0	6031	tags=30%, list=30%, signal=43%
MMS_MOUSE_LYMPH_HIGH_4HRS_UP	MMS_MOUSE_LYMPH_HIGH_4HRS_UP	34	-0.29733804	-1.058884	0.27586207	0.6849566	1.0	5613	tags=41%, list=28%, signal=57%		ICHIBA_GRAFT_VERSUS_HOST_DISEASE_35D_DN	ICHIBA_GRAFT_VERSUS_HOST_DISEASE_35D_DN	48	0.16247372	0.65561795	0.86262625	0.9878024	1.0	6313	tags=29%, list=32%, signal=43%
YAO_TEMPORAL_RESPONSE_TO_PROGESTERONE_CLUSTER_16	YAO_TEMPORAL_RESPONSE_TO_PROGESTERONE_CLUSTER_16	76	-0.26545691	-1.0586034	0.2781186	0.6850433	1.0	2117	tags=13%, list=11%, signal=15%		BIOCARTA_IL6_PATHWAY	BIOCARTA_IL6_PATHWAY	22	0.24612142	0.65409213	0.92745095	0.98822486	1.0	3073	tags=14%, list=15%, signal=16%
ZHAN_MULTIPLE_MYELOMA_HP_DN	ZHAN_MULTIPLE_MYELOMA_HP_DN	43	-0.27051988	-1.0583112	0.3864542	0.6851172	1.0	2626	tags=16%, list=13%, signal=19%		WANG_BARRETTS_ESOPHAGUS_AND_ESOPHAGUS_CANCER_DN	WANG_BARRETTS_ESOPHAGUS_AND_ESOPHAGUS_CANCER_DN	34	0.21537252	0.65281093	0.8828283	0.98842585	1.0	4356	tags=24%, list=22%, signal=30%
TERAO_AOX4_TARGETS_SKIN_DN	TERAO_AOX4_TARGETS_SKIN_DN	25	-0.35033038	-1.0582849	0.35892117	0.6846297	1.0	3012	tags=28%, list=15%, signal=33%		YAO_TEMPORAL_RESPONSE_TO_PROGESTERONE_CLUSTER_14	YAO_TEMPORAL_RESPONSE_TO_PROGESTERONE_CLUSTER_14	140	0.14474602	0.65233135	0.8854369	0.9880613	1.0	5350	tags=24%, list=27%, signal=32%
REACTOME_G1_PHASE	REACTOME_G1_PHASE	35	-0.28280172	-1.0581008	0.3279678	0.68452805	1.0	5389	tags=37%, list=27%, signal=51%		DAIRKEE_CANCER_PRONE_RESPONSE_E2	DAIRKEE_CANCER_PRONE_RESPONSE_E2	28	0.18385959	0.6522699	0.8717435	0.9873718	1.0	3452	tags=14%, list=17%, signal=17%
RICKMAN_HEAD_AND_NECK_CANCER_A	RICKMAN_HEAD_AND_NECK_CANCER_A	99	-0.24431635	-1.0573528	0.37103173	0.6855169	1.0	4593	tags=32%, list=23%, signal=42%		REACTOME_CHYLOMICRON_MEDIATED_LIPID_TRANSPORT	REACTOME_CHYLOMICRON_MEDIATED_LIPID_TRANSPORT	16	0.2349467	0.65145	0.8757515	0.98725724	1.0	6266	tags=38%, list=31%, signal=55%
[truncated: 1,051 more rows]

## Sheet: MENSE_HYPOXIA_UP
NAME	PROBE	DESCRIPTION<br>(from dataset)	GENE SYMBOL	GENE_TITLE	RANK IN GENE LIST	RANK METRIC SCORE	RUNNING ES	CORE ENRICHMENT
[truncated: 94 more rows]

[truncated: 8 more sheets: REACTOME_AMINO_ACID_SYNTHESIS_AND_INTERCONVERSION_TRANSAMINATION, SCIAN_INVERSED_TARGETS_OF_TP53_AND_TP73_DN, REACTOME_TRAF6_MEDIATED_NFKB_ACTIVATION, ELVIDGE_HIF1A_TARGETS_DN, PRAMOONJAGO_SOX4_TARGETS_UP, Overlap_SOX4_TARGETS_UP-HIF1A_TARGETS_DN, Overlap_MENSE_HYPOXIA_UP-HIF1A_TARGETS_DN, Overlap_MENSE_HYPOXIA_UP-SOX4_TARGETS_UP]
