# Supplementary material for: A Multi-Level Systems Biology Analysis of Aldrin’s Metabolic Effects on Prostate Cancer Cells
Source: Proteomes. 2023 Mar 23;11(2):11. doi: 10.3390/proteomes11020011 (PMC10123692; doi:10.3390/proteomes11020011)
Supplement: Supplementary file 1 [file proteomes-11-00011-s001.zip › Bedia et al-Supplementary Material S3.xls]

## Sheet: Summary
Conditions_Pathway_Analysis_Summary	Pathway analysis comparing Aldrin-exposed and non-exposed PCa cells
BY_Conditions	p value corrected by FDR (false discovery rate) using Benjamini & Yekutieli algorithm
p_Conditions	p spreadsheet: p value obtained by a modification of bootstrap method
Threshold_1_Conditions	Compare Aldrin-exposed and non-exposed PCa cells GEM using 40th and 60th percentile as upper and lower thresholds in the iMat algorithm
Threshold_2_Conditions	Compare Aldrin-exposed and non-exposed PCa cells GEM using 33th and 66th percentile as upper and lower thresholds in the iMat algorithm
Threshold_3_Conditions	Compare Aldrin-exposed and non-exposed PCa cells GEM using 30th and 70th percentile as upper and lower thresholds in the iMat algorithm
Compare_thresholds	Compare the effect of threshold on Aldrin-exposed and non-exposed GEMs
Thresholds_Pathway_Analysis_Summary	Pathway analysis comparing results in Aldrin-exposed and non-exposed PCa along the different applied thresholds
BY_Thresholds	p value corrected by FDR (false discovery rate) using Benjamini & Yekutieli algorithm
p_Thresholds	p spreadsheet: p value obtained by a modification of bootstrap method
Threshold 1 vs Threshold 2	Compare the predicted pathway activity Aldin-exposed/non-exposed ratio between thresholds 1 and 2
Threshold 1 vs Threshold 3	Compare the predicted pathway activity Aldin-exposed/non-exposed ratio between thresholds 1 and 3
Threshold 2 vs Threshold 3	Compare the predicted pathway activity Aldin-exposed/non-exposed ratio between thresholds 2 and 3
Reaction_Activity_State_Threshold_Summary	List of reactions with different activity state prediction between condition consistent in all the applied thresholds
Aldrin_40-60_Reaction	Sensitivity analysis of the Aldrin-exposed cells GEM using 40th and 60th percentile as upper and lower thresholds in the iMat algorithm
Control_40-60_Reaction	Sensitivity analysis of the non-exposed cells GEM using 40th and 60th percentile as upper and lower thresholds in the iMat algorithm
Aldrin_33-66_Reaction	Sensitivity analysis of the Aldrin-exposed cells GEM using 33th and 66th percentile as upper and lower thresholds in the iMat algorithm
Control_33-66_Reaction	Sensitivity analysis of the non-exposed cells GEM using 33th and 66th percentile as upper and lower thresholds in the iMat algorithm
Aldrin_30-70_Reaction	Sensitivity analysis of the Aldrin-exposed cells GEM using 30th and 70th percentile as upper and lower thresholds in the iMat algorithm
Control_30-70_Reaction	Sensitivity analysis of the non-exposed cells GEM using 30th and 70th percentile as upper and lower thresholds in the iMat algorithm
Flux_Prediction_Validation	Validation of GEM flux predictions
Flux_Pred_40-60	Flux prediction with 40th and 60th percentile as upper and lower thresholds in the iMat algorithm
Flux_Pred_33-66	Flux prediction with 33th and 66th percentile as upper and lower thresholds in the iMat algorithm
Flux_Pred_30-70	Flux prediction with 30th and 70th percentile as upper and lower thresholds in the iMat algorithm
Threshold 1: 40th and 60th percentile as upper and lower thresholds respectively
Threshold 2: 33th and 66th percentile as upper and lower thresholds respectively
Threshold 3: 30th and 70th percentile as upper and lower thresholds respectively

## Sheet: Conditions_Pathway_Analysis_Summary
Non-exposed DU145 Pca	C/A	P-by		Aldrin-exposed DU145 Pca	A/C	P-by
0	1	1		0	1	1
0	0.958333	1		0	1.04762	1
0	0	0		0	0	0
0	0	0		0	0	0
0	0.933333	0.029353		0	1.08333	0.029353
0	1	0.0895293		0	1	0.0895293
0	1	0.0147359		0	1	0.0147359
0	0	0		0	0	0
0	0	0		0	0	0
0	1	1		0	1	1
0	0	0		0	0	0
0	1.12865	0.0289637		0	0.9	0.0289637
0	0	0		0	0	0
0	0.888889	0.0296951		0	1.16667	0.0296951
0	1	1		0	1	1
0	1	1		0	1	1
0	0	0		0	0	0
0	0	0		0	0	0
0	0	1		0	0	1
0	0	0		0	0	0
0	0.888889	0.0291649		0	1.16667	0.0291649
0	0.795631	0		0	1.27799	0
0	1.07345	0		0	0.956302	0
0	1.01246	1		0	0.988679	1
0	0.9	0.025868		0	1.14286	0.025868
0	0.755556	1		0	1.33333	1
0	0.75	1		0	2	1
0	1	0.0541633		0	1	0.0541633
0	0.805556	0.0397273		0	1.27778	0.0397273
0	0.754209	0.025868		0	1.48333	0.025868
0	0.981061	0.0493559		0	1.03704	0.0493559
0	0.949786	1		0	1.06061	1
0	0.666667	1		0	0.666667	1
0	1	1		0	1	1
0	1	0.0895293		0	1	0.0895293
0	1	0		0	1	0
0	0	0		0	0	0
0	0	0		0	0	0
0	0	0.0127265		0	0	0.0127265
0	0.790598	0		0	1.35238	0
0	0	1		0	0	1
0	0.666667	0		0	0.666667	0
0	0	1		0	0	1
0	1	0.0547402		0	1	0.0547402
0	0.911616	0.0289637		0	1.09697	0.0289637
0	0.888889	0.0330535		0	1.16667	0.0330535
0	0.8	0		0	1.30556	0
0	0	1		0	0	1
0	0.423077	0		0	5.38889	0
0	0.796611	1		0	1.4136	1
0	0.944444	1		0	1.55556	1
0	0.833333	1		0	1.33333	1
0	1	0.0160801		0	1	0.0160801
0	0.833333	0		0	1.24074	0
0	0	0.025868		0	0	0.025868
0	0.833333	1		0	1.33333	1
0	1	0.0168508		0	1	0.0168508
0	0.814186	1		0	1.44444	1
0	0.133333	0.0147359		0	3.33333	0.0147359
0	0.619913	0.0289637		0	1.63333	0.0289637
0	0.809524	0.0144109		0	1.26667	0.0144109
0	0.844017	1		0	1.23864	1
0	0	1		0	0	1
0	1	0.0895293		0	1	0.0895293
0	0.535714	1		0	2	1
0	1	1		0	1	1
0	0.916667	0		0	1.11111	0
0	0	1		0	0	1
0	1	0.0299981		0	1	0.0299981
0	0.8	0		0	1.25	0
0	0.768308	0.00656209		0	1.35926	0.00656209
0	0.77451	0		0	1.40476	0
0	0.590708	0.00749954		0	2.00665	0.00749954
0	0.732323	0.00874946		0	1.5	0.00874946
0	0.916667	1		0	1.11111	1
0	0.859204	1		0	1.17273	1
0	0.833333	1		0	1.33333	1
0	0.917989	0.00583297		0	1.12024	0.00583297
0	0	1		0	0	1
0	1	1		0	1	1
0	0.916667	1		0	1.11111	1
0	0.916667	1		0	1.11111	1
0	1	1		0	1	1
0	0.956649	0.0296951		0	1.04572	0.0296951
0	1	0.0311092		0	1	0.0311092
0	0.756127	0.0262484		0	1.32692	0.0262484
0	0.708333	0.49067		0	3.33333	0.49067
0	0.722222	1		0	1.5	1
0	0.875	1		0	1.2	1
0	1	1		0	1	1
0	0.333333	1		0	0.333333	1
highlighted those subsystems that: 1. ratio>1,10 2, p<0,01
highlighted those subsystems that: 1. ratio>1,10 2, p<0,05

## Sheet: BY_Conditions
Subsystem	Threshold 1	Threshold 2	Threshold 3
0	0.0431888	0.0569732	1
0	1	0.0299981	0.0312143
0	0	0	0
0	0	0	0
0	0.0112896	0.029353	0.0125992
0	0.0427751	0.0739727	0.0895293
0	0.00466638	0.0147359	0.0077773
0	0	0	0
0	0	0	0
0	1	1	1
0	0	0	0
0	0.00617609	0.0289637	0.00388865
0	0	0	0
0	0.018845	0.0296951	0.0265135
0	1	1	1
0	0.0136103	1	1
0	0	0	0
0	0	0	0
0	0	1	1
0	0	0	0
0	0.0136103	0.0291649	0.0225793
0	0	0	0
0	0	0	0
0	0.00318162	1	0.00388865
0	0.00736797	0.025868	0.00656209
0	0.020832	0.0265983	1
0	1	1	0.290871
0	0.0112896	0.0541633	0.0534177
0	0.033407	0.0397273	0.0265135
0	0.00795405	0.025868	0.00583297
0	0.0112896	0.0493559	0.0187488
0	1	0.00583297	0.00999938
0	1	1	1
0	1	1	1
0	0.025231	0.0829297	0.0895293
0	0	0	0
0	0	0	0
0	0	0	0
0	0.0127265	0.00437473	0.00388865
0	0	0	0
0	0.00617609	1	1
0	0	0	0
0	1	1	1
0	0.0127265	0.0405238	0.0547402
0	0.0112896	0.0289637	0.0168508
0	0.018845	0.0330535	0.0193092
0	0	0	0
0	0.00466638	0.00583297	1
0	0	0	0
0	0.228515	0.411403	1
0	1	1	0.259302
0	1	1	1
0	0.0160801	0.00874946	0.00656209
0	0	0	0
0	0.0107686	0.025868	0.0121732
0	0.0431888	0.05207	1
0	0.0102077	0.00749954	0.0168508
0	0.151891	0.178635	1
0	0.0107686	0.0147359	0.00999938
0	0.020832	0.0289637	0.0198321
0	0.00318162	0.0144109	0.0125992
0	1	0	0
0	1	1	1
0	0.00795405	0.085633	0.0895293
0	0.0821378	0.0829297	1
0	1	1	1
0	0	0	0
0	1	1	1
0	0.020832	0.0299981	0.0289982
0	0	0	0
0	0.00318162	0	0.00656209
0	0	0	0
0	0	0.00749954	0
0	0.00466638	0.00874946	0.0077773
0	0.00912987	0.00583297	1
0	0	1	0
0	1	0.00583297	0.00656209
0	0.00318162	0.00437473	0.00583297
0	0.00466638	1	0.00583297
0	1	0.0289637	1
0	0.0133815	1	1
0	1	0.0507469	0.00999938
0	0.0466638	0	1
0	0	0.0296951	0.0111357
0	0.0112896	0.025868	0.0311092
0	0.00795405	0.0262484	0.00388865
0	0.00736797	0.49067	0.0857447
0	0.362093	1	0.433669
0	1	1	0.0288217
0	1	1	1
0	1	0	1

## Sheet: p_Conditions
Subsystem	Threshold 1	Threshold 2	Threshold 3
0	0.0058	0.007	0.2543
0	0.2253	0.003	0.0033
0	0	0	0
0	0	0	0
0	0.001	0.0026	0.0009
0	0.0055	0.0093	0.0108
0	0.0002	0.0008	0.0004
0	0	0	0
0	0	0	0
0	0.3856	0.3612	0.4029
0	0	0	0
0	0.0003	0.0022	0.0001
0	0	0	0
0	0.0021	0.0028	0.0025
0	0.321	0.2761	0.336
0	0.0014	0.2035	0.2404
0	0	0	0
0	0	0	0
0	0	0.6417	0.6875
0	0	0	0
0	0.0014	0.0025	0.002
0	0	0	0
0	0	0	0
0	0.0001	0.1743	0.0001
0	0.0004	0.0017	0.0003
0	0.0025	0.0019	0.2383
0	0.2452	0.2206	0.0374
0	0.001	0.0065	0.0058
0	0.0042	0.0042	0.0025
0	0.0005	0.0016	0.0002
0	0.001	0.0055	0.0015
0	0.296	0.0002	0.0006
0	0.2457	0.2212	0.2532
0	0.4266	0.4042	0.4571
0	0.0031	0.0109	0.0106
0	0	0	0
0	0	0	0
0	0	0	0
0	0.0012	0.0001	0.0001
0	0	0	0
0	0.0003	0.178	0.5446
0	0	0	0
0	0.2471	0.2206	0.2532
0	0.0012	0.0044	0.0061
0	0.001	0.0024	0.0013
0	0.0021	0.0034	0.0016
0	0	0	0
0	0.0002	0.0002	0.2064
0	0	0	0
0	0.0333	0.0576	0.135
0	0.2416	0.2181	0.0326
0	0.2658	0.2308	0.2735
0	0.0017	0.0004	0.0003
0	0	0	0
0	0.0008	0.0016	0.0008
0	0.0057	0.0061	0.2578
0	0.0007	0.0003	0.0013
0	0.0217	0.0245	0.5681
0	0.0008	0.0008	0.0006
0	0.0025	0.0023	0.0017
0	0.0001	0.0007	0.0009
0	0.4437	0	0
0	0.2952	0.257	0.2961
0	0.0005	0.0115	0.011
0	0.0115	0.0109	0.3456
0	0.2242	0.2015	0.2384
0	0	0	0
0	0.2871	0.2588	0.2971
0	0.0025	0.003	0.0029
0	0	0	0
0	0.0001	0	0.0003
0	0	0	0
0	0	0.0003	0
0	0.0002	0.0004	0.0004
0	0.0006	0.0002	0.212
0	0	0.1907	0
0	0.2115	0.0002	0.0003
0	0.0001	0.0001	0.0002
0	0.0002	0.232	0.0002
0	0.259	0.0024	0.2761
0	0.0013	0.1912	0.2279
0	0.2234	0.0058	0.0006
0	0.0064	0	0.2597
0	0	0.0028	0.0007
0	0.001	0.0017	0.0032
0	0.0005	0.0018	0.0001
0	0.0004	0.0701	0.0098
0	0.0538	0.2353	0.057
0	0.2588	0.259	0.0028
0	0.2853	0.2521	0.3058
0	0.5015	0	0.5862

## Sheet: Threshold_1_Conditions
Subsystem	p-value	FDR	BH	BY
Alanine and aspartate metabolism	0.0058	0.00888511	0.00888511	0.0431888
Aminosugar metabolism	0.2253	0.289671	0.289671	1
Androgen and estrogen synthesis and metabolism	0	0	0	0
Arachidonic acid metabolism	0	0	0	0
Arginine and Proline Metabolism	0.001	0.00232258	0.00232258	0.0112896
beta-Alanine metabolism	0.0055	0.0088	0.0088	0.0427751
Bile acid synthesis	0.0002	0.00096	0.00096	0.00466638
Biotin metabolism	0	0	0	0
Blood group synthesis	0	0	0	0
Butanoate metabolism	0.3856	0.402365	0.402365	1
C5-branched dibasic acid metabolism	0	0	0	0
Cholesterol metabolism	0.0003	0.00127059	0.00127059	0.00617609
Chondroitin sulfate degradation	0	0	0	0
Citric acid cycle	0.0021	0.00387692	0.00387692	0.018845
CoA catabolism	0.321	0.339882	0.339882	1
CoA synthesis	0.0014	0.0028	0.0028	0.0136103
Cysteine Metabolism	0	0	0	0
Cytochrome metabolism	0	0	0	0
D-alanine metabolism	0	0	0	0
Dietary fiber binding	0	0	0	0
Eicosanoid metabolism	0.0014	0.0028	0.0028	0.0136103
Exchange/demand reaction	0	0	0	0
Fatty acid oxidation	0	0	0	0
Fatty acid synthesis	0.0001	0.000654546	0.000654546	0.00318162
Folate metabolism	0.0004	0.00151579	0.00151579	0.00736797
Fructose and mannose metabolism	0.0025	0.00428571	0.00428571	0.020832
Galactose metabolism	0.2452	0.29652	0.29652	1
Glutamate metabolism	0.001	0.00232258	0.00232258	0.0112896
Glutathione metabolism	0.0042	0.00687273	0.00687273	0.033407
Glycerophospholipid metabolism	0.0005	0.00163636	0.00163636	0.00795405
Glycine, serine, alanine and threonine metabolism	0.001	0.00232258	0.00232258	0.0112896
Glycolysis/gluconeogenesis	0	0	0	0
Glycosphingolipid metabolism	0.296	0.31809	0.31809	1
Glyoxylate and dicarboxylate metabolism	0.2457	0.29652	0.29652	1
Heme degradation	0.4266	0.438789	0.438789	1
Heme synthesis	0.0031	0.0051907	0.0051907	0.025231
Heparan sulfate degradation	0	0	0	0
Histidine metabolism	0	0	0	0
Hyaluronan metabolism	0	0	0	0
Inositol phosphate metabolism	0.0012	0.00261818	0.00261818	0.0127265
Keratan sulfate degradation	0	0	0	0
Keratan sulfate synthesis	0.0003	0.00127059	0.00127059	0.00617609
Limonene and pinene degradation	0	0	0	0
Lysine metabolism	0.2471	0.29652	0.29652	1
Methionine and cysteine metabolism	0.0012	0.00261818	0.00261818	0.0127265
Miscellaneous	0.001	0.00232258	0.00232258	0.0112896
NAD metabolism	0.0021	0.00387692	0.00387692	0.018845
N-glycan degradation	0	0	0	0
N-glycan synthesis	0.0002	0.00096	0.00096	0.00466638
Nucleotide interconversion	0	0	0	0
Nucleotide salvage pathway	0.0333	0.0470118	0.0470118	0.228515
O-glycan synthesis	0.2416	0.29652	0.29652	1
Oxidative phosphorylation	0.2658	0.303771	0.303771	1
Pentose phosphate pathway	0.0017	0.00330811	0.00330811	0.0160801
Phenylalanine metabolism	0	0	0	0
Phosphatidylinositol phosphate metabolism	0.0008	0.00221539	0.00221539	0.0107686
Propanoate metabolism	0.0057	0.00888511	0.00888511	0.0431888
Purine catabolism	0.0007	0.0021	0.0021	0.0102077
Purine synthesis	0.0217	0.031248	0.031248	0.151891
Pyrimidine catabolism	0.0008	0.00221539	0.00221539	0.0107686
Pyrimidine synthesis	0.0025	0.00428571	0.00428571	0.020832
Pyruvate metabolism	0.0001	0.000654546	0.000654546	0.00318162
R group synthesis	0.4437	0.449949	0.449949	1
ROS detoxification	0.2952	0.31809	0.31809	1
Sphingolipid metabolism	0.0005	0.00163636	0.00163636	0.00795405
Squalene and cholesterol synthesis	0.0115	0.016898	0.016898	0.0821378
Starch and sucrose metabolism	0.2242	0.289671	0.289671	1
Steroid metabolism	0	0	0	0
Taurine and hypotaurine metabolism	0.2871	0.318018	0.318018	1
Tetrahydrobiopterin metabolism	0.0025	0.00428571	0.00428571	0.020832
Thiamine metabolism	0	0	0	0
Transport, endoplasmic reticular	0.0001	0.000654546	0.000654546	0.00318162
Transport, extracellular	0	0	0	0
Transport, golgi apparatus	0.0002	0.00096	0.00096	0.00466638
Transport, lysosomal	0.0006	0.00187826	0.00187826	0.00912987
Transport, mitochondrial	0	0	0	0
Transport, nuclear	0.2115	0.287321	0.287321	1
Transport, peroxisomal	0.0001	0.000654546	0.000654546	0.00318162
Transport to boundary compartment reaction	0.0002	0.00096	0.00096	0.00466638
Triacylglycerol synthesis	0.259	0.300774	0.300774	1
Tryptophan metabolism	0.0013	0.00275294	0.00275294	0.0133815
Tyrosine metabolism	0.2234	0.289671	0.289671	1
Ubiquinone synthesis	0.0064	0.0096	0.0096	0.0466638
Unassigned	0	0	0	0
Urea cycle	0.001	0.00232258	0.00232258	0.0112896
Valine, leucine, and isoleucine metabolism	0.0005	0.00163636	0.00163636	0.00795405
Vitamin A metabolism	0.0004	0.00151579	0.00151579	0.00736797
Vitamin B2 metabolism	0.0538	0.0744923	0.0744923	0.362093
Vitamin B6 metabolism	0.2588	0.300774	0.300774	1
Vitamin C metabolism	0.2853	0.318018	0.318018	1
Vitamin D metabolism	0.5015	0.5015	0.5015	1

## Sheet: Threshold_2_Conditions
Subsystem	p-value	FDR	BH	BY
Alanine and aspartate metabolism	0.007	0.0117209	0.0117209	0.0569732
Aminosugar metabolism	0.003	0.00617143	0.00617143	0.0299981
Androgen and estrogen synthesis and metabolism	0	0	0	0
Arachidonic acid metabolism	0	0	0	0
Arginine and Proline Metabolism	0.0026	0.00603871	0.00603871	0.029353
beta-Alanine metabolism	0.0093	0.0152182	0.0152182	0.0739727
Bile acid synthesis	0.0008	0.00303158	0.00303158	0.0147359
Biotin metabolism	0	0	0	0
Blood group synthesis	0	0	0	0
Butanoate metabolism	0.3612	0.37152	0.37152	1
C5-branched dibasic acid metabolism	0	0	0	0
Cholesterol metabolism	0.0022	0.00595862	0.00595862	0.0289637
Chondroitin sulfate degradation	0	0	0	0
Citric acid cycle	0.0028	0.00610909	0.00610909	0.0296951
CoA catabolism	0.2761	0.288104	0.288104	1
CoA synthesis	0.2035	0.261643	0.261643	1
Cysteine Metabolism	0	0	0	0
Cytochrome metabolism	0	0	0	0
D-alanine metabolism	0.6417	0.6417	0.6417	1
Dietary fiber binding	0	0	0	0
Eicosanoid metabolism	0.0025	0.006	0.006	0.0291649
Exchange/demand reaction	0	0	0	0
Fatty acid oxidation	0	0	0	0
Fatty acid synthesis	0.1743	0.246071	0.246071	1
Folate metabolism	0.0017	0.00532174	0.00532174	0.025868
Fructose and mannose metabolism	0.0019	0.005472	0.005472	0.0265983
Galactose metabolism	0.2206	0.26544	0.26544	1
Glutamate metabolism	0.0065	0.0111429	0.0111429	0.0541633
Glutathione metabolism	0.0042	0.00817297	0.00817297	0.0397273
Glycerophospholipid metabolism	0.0016	0.00532174	0.00532174	0.025868
Glycine, serine, alanine and threonine metabolism	0.0055	0.0101539	0.0101539	0.0493559
Glycolysis/gluconeogenesis	0.0002	0.0012	0.0012	0.00583297
Glycosphingolipid metabolism	0.2635	0.279	0.279	1
Glyoxylate and dicarboxylate metabolism	0.2212	0.26544	0.26544	1
Heme degradation	0.4042	0.409893	0.409893	1
Heme synthesis	0.0109	0.0170609	0.0170609	0.0829297
Heparan sulfate degradation	0	0	0	0
Histidine metabolism	0	0	0	0
Hyaluronan metabolism	0	0	0	0
Inositol phosphate metabolism	0.0001	0.0009	0.0009	0.00437473
Keratan sulfate degradation	0	0	0	0
Keratan sulfate synthesis	0.178	0.246462	0.246462	1
Limonene and pinene degradation	0	0	0	0
Lysine metabolism	0.2206	0.26544	0.26544	1
Methionine and cysteine metabolism	0.0044	0.00833684	0.00833684	0.0405238
Miscellaneous	0.0024	0.00595862	0.00595862	0.0289637
NAD metabolism	0.0034	0.0068	0.0068	0.0330535
N-glycan degradation	0	0	0	0
N-glycan synthesis	0.0002	0.0012	0.0012	0.00583297
Nucleotide interconversion	0	0	0	0
Nucleotide salvage pathway	0.0576	0.0846367	0.0846367	0.411403
O-glycan synthesis	0.2181	0.26544	0.26544	1
Oxidative phosphorylation	0.2308	0.268914	0.268914	1
Pentose phosphate pathway	0.0004	0.0018	0.0018	0.00874946
Phenylalanine metabolism	0	0	0	0
Phosphatidylinositol phosphate metabolism	0.0016	0.00532174	0.00532174	0.025868
Propanoate metabolism	0.0061	0.0107122	0.0107122	0.05207
Purine catabolism	0.0003	0.00154286	0.00154286	0.00749954
Purine synthesis	0.0245	0.03675	0.03675	0.178635
Pyrimidine catabolism	0.0008	0.00303158	0.00303158	0.0147359
Pyrimidine synthesis	0.0023	0.00595862	0.00595862	0.0289637
Pyruvate metabolism	0.0007	0.00296471	0.00296471	0.0144109
R group synthesis	0	0	0	0
ROS detoxification	0.257	0.278328	0.278328	1
Sphingolipid metabolism	0.0115	0.017617	0.017617	0.085633
Squalene and cholesterol synthesis	0.0109	0.0170609	0.0170609	0.0829297
Starch and sucrose metabolism	0.2015	0.261643	0.261643	1
Steroid metabolism	0	0	0	0
Taurine and hypotaurine metabolism	0.2588	0.278328	0.278328	1
Tetrahydrobiopterin metabolism	0.003	0.00617143	0.00617143	0.0299981
Thiamine metabolism	0	0	0	0
Transport, endoplasmic reticular	0	0	0	0
Transport, extracellular	0	0	0	0
Transport, golgi apparatus	0.0003	0.00154286	0.00154286	0.00749954
Transport, lysosomal	0.0004	0.0018	0.0018	0.00874946
Transport, mitochondrial	0.0002	0.0012	0.0012	0.00583297
Transport, nuclear	0.1907	0.254933	0.254933	1
Transport, peroxisomal	0.0002	0.0012	0.0012	0.00583297
Transport to boundary compartment reaction	0.0001	0.0009	0.0009	0.00437473
Triacylglycerol synthesis	0.232	0.268914	0.268914	1
Tryptophan metabolism	0.0024	0.00595862	0.00595862	0.0289637
Tyrosine metabolism	0.1912	0.254933	0.254933	1
Ubiquinone synthesis	0.0058	0.01044	0.01044	0.0507469
Unassigned	0	0	0	0
Urea cycle	0.0028	0.00610909	0.00610909	0.0296951
Valine, leucine, and isoleucine metabolism	0.0017	0.00532174	0.00532174	0.025868
Vitamin A metabolism	0.0018	0.0054	0.0054	0.0262484
Vitamin B2 metabolism	0.0701	0.100944	0.100944	0.49067
Vitamin B6 metabolism	0.2353	0.268914	0.268914	1
Vitamin C metabolism	0.259	0.278328	0.278328	1
Vitamin D metabolism	0.2521	0.278328	0.278328	1

## Sheet: Threshold_3_Conditions
Subsystem	p-value	FDR	BH	BY
Alanine and aspartate metabolism	0.2543	0.322386	0.322386	1
Aminosugar metabolism	0.0033	0.00642162	0.00642162	0.0312143
Androgen and estrogen synthesis and metabolism	0	0	0	0
Arachidonic acid metabolism	0	0	0	0
Arginine and Proline Metabolism	0.0009	0.002592	0.002592	0.0125992
beta-Alanine metabolism	0.0108	0.0184186	0.0184186	0.0895293
Bile acid synthesis	0.0004	0.0016	0.0016	0.0077773
Biotin metabolism	0	0	0	0
Blood group synthesis	0	0	0	0
Butanoate metabolism	0.4029	0.439527	0.439527	1
C5-branched dibasic acid metabolism	0	0	0	0
Cholesterol metabolism	0.0001	0.0008	0.0008	0.00388865
Chondroitin sulfate degradation	0	0	0	0
Citric acid cycle	0.0025	0.00545455	0.00545455	0.0265135
CoA catabolism	0.336	0.378	0.378	1
CoA synthesis	0.2404	0.322386	0.322386	1
Cysteine Metabolism	0	0	0	0
Cytochrome metabolism	0	0	0	0
D-alanine metabolism	0.6875	0.6875	0.6875	1
Dietary fiber binding	0	0	0	0
Eicosanoid metabolism	0.002	0.00464516	0.00464516	0.0225793
Exchange/demand reaction	0	0	0	0
Fatty acid oxidation	0	0	0	0
Fatty acid synthesis	0.0001	0.0008	0.0008	0.00388865
Folate metabolism	0.0003	0.00135	0.00135	0.00656209
Fructose and mannose metabolism	0.2383	0.322386	0.322386	1
Galactose metabolism	0.0374	0.05984	0.05984	0.290871
Glutamate metabolism	0.0058	0.0109895	0.0109895	0.0534177
Glutathione metabolism	0.0025	0.00545455	0.00545455	0.0265135
Glycerophospholipid metabolism	0.0002	0.0012	0.0012	0.00583297
Glycine, serine, alanine and threonine metabolism	0.0015	0.00385714	0.00385714	0.0187488
Glycolysis/gluconeogenesis	0.0006	0.00205714	0.00205714	0.00999938
Glycosphingolipid metabolism	0.6022	0.610682	0.610682	1
Glyoxylate and dicarboxylate metabolism	0.2532	0.322386	0.322386	1
Heme degradation	0.4571	0.491212	0.491212	1
Heme synthesis	0.0106	0.0184186	0.0184186	0.0895293
Heparan sulfate degradation	0	0	0	0
Histidine metabolism	0	0	0	0
Hyaluronan metabolism	0	0	0	0
Inositol phosphate metabolism	0.0001	0.0008	0.0008	0.00388865
Keratan sulfate degradation	0	0	0	0
Keratan sulfate synthesis	0.5446	0.576635	0.576635	1
Limonene and pinene degradation	0	0	0	0
Lysine metabolism	0.2532	0.322386	0.322386	1
Methionine and cysteine metabolism	0.0061	0.0112615	0.0112615	0.0547402
Miscellaneous	0.0013	0.00346667	0.00346667	0.0168508
NAD metabolism	0.0016	0.00397241	0.00397241	0.0193092
N-glycan degradation	0	0	0	0
N-glycan synthesis	0.2064	0.3096	0.3096	1
Nucleotide interconversion	0	0	0	0
Nucleotide salvage pathway	0.135	0.206808	0.206808	1
O-glycan synthesis	0.0326	0.0533455	0.0533455	0.259302
Oxidative phosphorylation	0.2735	0.33132	0.33132	1
Pentose phosphate pathway	0.0003	0.00135	0.00135	0.00656209
Phenylalanine metabolism	0	0	0	0
Phosphatidylinositol phosphate metabolism	0.0008	0.00250435	0.00250435	0.0121732
Propanoate metabolism	0.2578	0.322386	0.322386	1
Purine catabolism	0.0013	0.00346667	0.00346667	0.0168508
Purine synthesis	0.5681	0.5928	0.5928	1
Pyrimidine catabolism	0.0006	0.00205714	0.00205714	0.00999938
Pyrimidine synthesis	0.0017	0.00408	0.00408	0.0198321
Pyruvate metabolism	0.0009	0.002592	0.002592	0.0125992
R group synthesis	0	0	0	0
ROS detoxification	0.2961	0.345019	0.345019	1
Sphingolipid metabolism	0.011	0.0184186	0.0184186	0.0895293
Squalene and cholesterol synthesis	0.3456	0.382819	0.382819	1
Starch and sucrose metabolism	0.2384	0.322386	0.322386	1
Steroid metabolism	0	0	0	0
Taurine and hypotaurine metabolism	0.2971	0.345019	0.345019	1
Tetrahydrobiopterin metabolism	0.0029	0.00596571	0.00596571	0.0289982
Thiamine metabolism	0	0	0	0
Transport, endoplasmic reticular	0.0003	0.00135	0.00135	0.00656209
Transport, extracellular	0	0	0	0
Transport, golgi apparatus	0.0004	0.0016	0.0016	0.0077773
Transport, lysosomal	0.212	0.31151	0.31151	1
Transport, mitochondrial	0	0	0	0
Transport, nuclear	0.0003	0.00135	0.00135	0.00656209
Transport, peroxisomal	0.0002	0.0012	0.0012	0.00583297
Transport to boundary compartment reaction	0.0002	0.0012	0.0012	0.00583297
Triacylglycerol synthesis	0.2761	0.33132	0.33132	1
Tryptophan metabolism	0.2279	0.322386	0.322386	1
Tyrosine metabolism	0.0006	0.00205714	0.00205714	0.00999938
Ubiquinone synthesis	0.2597	0.322386	0.322386	1
Unassigned	0.0007	0.00229091	0.00229091	0.0111357
Urea cycle	0.0032	0.0064	0.0064	0.0311092
Valine, leucine, and isoleucine metabolism	0.0001	0.0008	0.0008	0.00388865
Vitamin A metabolism	0.0098	0.01764	0.01764	0.0857447
Vitamin B2 metabolism	0.057	0.0892174	0.0892174	0.433669
Vitamin B6 metabolism	0.0028	0.00592941	0.00592941	0.0288217
Vitamin C metabolism	0.3058	0.349486	0.349486	1
Vitamin D metabolism	0.5862	0.602949	0.602949	1

## Sheet: Compare_thresholds
Pathways	Total_Reactions	Threshold 1_C	Threshold 1_C_Rel	Threshold 1_A	Threshold 1_A_Rel	Threshold 2_C	Threshold 2_C_Rel	Threshold 2_A	Threshold 2_A_Rel	Threshold 3_C	Threshold 3_C_Rel	Threshold 3_A	Threshold 3_A_Rel					C			A				M2	M3	M4		M2	M3	M4
Alanine and aspartate metabolism	13	3	23.0769	3	23.0769	3	23.0769	3	23.0769	3	23.0769	3	23.0769		Compare Thresholds			3	3	3	3	3	3	C/A	1	1	1	A/C	1	1	1
Aminosugar metabolism	30	16	53.3333	16	53.3333	15	50	15	50	14	46.6667	16	53.3333		T_test_Threshold 1_vs_Threshold 2_C	T_test_Threshold 1_vs_Threshold 2_A		16	15	14	16	15	16		1	1	0.875		1	1	1.14286
Androgen and estrogen synthesis and metabolism	1	0	0	0	0	0	0	0	0	0	0	0	0		0.908161	0.586469		0	0	0	0	0	0		0	0	0		0	0	0
Arachidonic acid metabolism	1	0	0	0	0	0	0	0	0	0	0	0	0		T_test_Threshold 1_vs_Threshold 3_C	T_test_Threshold 1_vs_Threshold 3_A		0	0	0	0	0	0		0	0	0		0	0	0
Arginine and Proline Metabolism	32	5	15.625	5	15.625	5	15.625	5	15.625	4	12.5	5	15.625		0.524628	0.654418		5	5	4	5	5	5		1	1	0.8		1	1	1.25
beta-Alanine metabolism	9	4	44.4444	4	44.4444	4	44.4444	4	44.4444	4	44.4444	4	44.4444		T_test_Threshold 2_vs_Threshold 3_C	T_test_Threshold 2_vs_Threshold 3_A		4	4	4	4	4	4		1	1	1		1	1	1
Bile acid synthesis	82	10	12.1951	10	12.1951	10	12.1951	10	12.1951	11	13.4146	11	13.4146		0.583327	0.935753		10	10	11	10	10	11		1	1	1		1	1	1
Biotin metabolism	12	0	0	0	0	0	0	0	0	0	0	0	0					0	0	0	0	0	0		0	0	0		0	0	0
Blood group synthesis	46	0	0	0	0	0	0	0	0	0	0	0	0					0	0	0	0	0	0		0	0	0		0	0	0
Butanoate metabolism	3	1	33.3333	1	33.3333	1	33.3333	1	33.3333	1	33.3333	1	33.3333		Threshold 1	lower thresholds = 30º percentil	upper thresholds = 70 percentil	1	1	1	1	1	1		1	1	1		1	1	1
C5-branched dibasic acid metabolism	4	0	0	0	0	0	0	0	0	0	0	0	0		Threshold 2	lower thresholds = 33º percentil	upper thresholds = 66º percentil	0	0	0	0	0	0		0	0	0		0	0	0
Cholesterol metabolism	46	20	43.4783	19	41.3043	20	43.4783	20	43.4783	24	52.1739	18	39.1304		Threshold 3	lower thresholds = 40º percentil	upper thresholds = 60º percentil	20	20	24	19	20	18		1.05263	1	1.33333		0.95	1	0.75
Chondroitin sulfate degradation	44	0	0	0	0	0	0	0	0	0	0	0	0		A	Aldrin-exposed		0	0	0	0	0	0		0	0	0		0	0	0
Citric acid cycle	20	6	30	6	30	6	30	6	30	4	20	6	30		C	Non/exposed		6	6	4	6	6	6		1	1	0.666667		1	1	1.5
CoA catabolism	6	1	16.6667	1	16.6667	1	16.6667	1	16.6667	1	16.6667	1	16.6667					1	1	1	1	1	1		1	1	1		1	1	1
CoA synthesis	18	11	61.1111	11	61.1111	8	44.4444	8	44.4444	8	44.4444	8	44.4444					11	8	8	11	8	8		1	1	1		1	1	1
Cysteine Metabolism	3	0	0	0	0	0	0	0	0	0	0	0	0					0	0	0	0	0	0		0	0	0		0	0	0
Cytochrome metabolism	14	0	0	0	0	0	0	0	0	0	0	0	0					0	0	0	0	0	0		0	0	0		0	0	0
D-alanine metabolism	3	0	0	0	0	0	0	0	0	0	0	0	0					0	0	0	0	0	0		0	0	0		0	0	0
Dietary fiber binding	12	0	0	0	0	0	0	0	0	0	0	0	0					0	0	0	0	0	0		0	0	0		0	0	0
Eicosanoid metabolism	32	3	9.375	3	9.375	3	9.375	3	9.375	2	6.25	3	9.375					3	3	2	3	3	3		1	1	0.666667		1	1	1.5
Exchange/demand reaction	1604	87	5.42394	97	6.04738	92	5.73566	111	6.9202	80	4.98753	121	7.54364					87	92	80	97	111	121		0.896907	0.828829	0.661157		1.11494	1.20652	1.5125
Fatty acid oxidation	647	249	38.4853	187	28.9026	180	27.8207	189	29.2117	162	25.0386	173	26.7388					249	180	162	187	189	173		1.33155	0.952381	0.936416		0.751004	1.05	1.0679
Fatty acid synthesis	77	56	72.7273	53	68.8312	53	68.8312	53	68.8312	51	66.2338	52	67.5325					56	53	51	53	53	52		1.0566	1	0.980769		0.946429	1	1.01961
Folate metabolism	59	40	67.7966	40	67.7966	40	67.7966	40	67.7966	28	47.4576	40	67.7966					40	40	28	40	40	40		1	1	0.7		1	1	1.42857
Fructose and mannose metabolism	23	8	34.7826	10	43.4783	8	34.7826	10	43.4783	4	17.3913	6	26.087					8	8	4	10	10	6		0.8	0.8	0.666667		1.25	1.25	1.5
Galactose metabolism	10	4	40	4	40	4	40	4	40	1	10	4	40					4	4	1	4	4	4		1	1	0.25		1	1	4
Glutamate metabolism	15	7	46.6667	7	46.6667	7	46.6667	7	46.6667	7	46.6667	7	46.6667					7	7	7	7	7	7		1	1	1		1	1	1
Glutathione metabolism	16	6	37.5	6	37.5	4	25	6	37.5	3	18.75	4	25					6	4	3	6	6	4		1	0.666667	0.75		1	1.5	1.33333
Glycerophospholipid metabolism	52	10	19.2308	11	21.1538	10	19.2308	11	21.1538	4	7.69231	9	17.3077					10	10	4	11	11	9		0.909091	0.909091	0.444444		1.1	1.1	2.25
Glycine, serine, alanine and threonine metabolism	30	9	30	11	36.6667	9	30	9	30	9	30	8	26.6667					9	9	9	11	9	8		0.818182	1	1.125		1.22222	1	0.888889
Glycolysis/gluconeogenesis	39	25	64.1026	24	61.5385	25	64.1026	26	66.6667	22	56.4103	26	66.6667					25	25	22	24	26	26		1.04167	0.961538	0.846154		0.96	1.04	1.18182
Glycosphingolipid metabolism	7	1	14.2857	1	14.2857	1	14.2857	1	14.2857	0	0	1	14.2857					1	1	0	1	1	1		1	1	0		1	1	0
Glyoxylate and dicarboxylate metabolism	11	8	72.7273	8	72.7273	8	72.7273	8	72.7273	6	54.5455	6	54.5455					8	8	6	8	8	6		1	1	1		1	1	1
Heme degradation	3	2	66.6667	2	66.6667	2	66.6667	2	66.6667	2	66.6667	2	66.6667					2	2	2	2	2	2		1	1	1		1	1	1
Heme synthesis	10	9	90	9	90	9	90	9	90	9	90	9	90					9	9	9	9	9	9		1	1	1		1	1	1
Heparan sulfate degradation	27	0	0	0	0	0	0	0	0	0	0	0	0					0	0	0	0	0	0		0	0	0		0	0	0
Histidine metabolism	10	0	0	0	0	0	0	0	0	0	0	0	0					0	0	0	0	0	0		0	0	0		0	0	0
Hyaluronan metabolism	5	0	0	0	0	0	0	0	0	0	0	0	0					0	0	0	0	0	0		0	0	0		0	0	0
Inositol phosphate metabolism	49	10	20.4082	10	20.4082	10	20.4082	12	24.4898	7	14.2857	13	26.5306					10	10	7	10	12	13		1	0.833333	0.538462		1	1.2	1.85714
Keratan sulfate degradation	75	0	0	0	0		0	0	0	0	0	0	0					0	0	0	0	0	0		0	0	0		0	0	0
Keratan sulfate synthesis	59	22	37.2881	22	37.2881	22	37.2881	22	37.2881	0	0	11	18.6441					22	22	0	22	22	11		1	1	0		1	1	0
Limonene and pinene degradation	3	0	0	0	0	0	0	0	0	0	0	0	0					0	0	0	0	0	0		0	0	0		0	0	0
Lysine metabolism	14	4	28.5714	4	28.5714	4	28.5714	4	28.5714	4	28.5714	4	28.5714					4	4	4	4	4	4		1	1	1		1	1	1
Methionine and cysteine metabolism	26	10	38.4615	11	42.3077	10	38.4615	11	42.3077	11	42.3077	12	46.1538					10	10	11	11	11	12		0.909091	0.909091	0.916667		1.1	1.1	1.09091
Miscellaneous	33	7	21.2121	7	21.2121	7	21.2121	7	21.2121	6	18.1818	9	27.2727					7	7	6	7	7	9		1	1	0.666667		1	1	1.5
NAD metabolism	19	8	42.1053	10	52.6316	10	52.6316	10	52.6316	6	31.5789	10	52.6316					8	10	6	10	10	10		0.8	1	0.6		1.25	1	1.66667
N-glycan degradation	12	0	0	0	0	0	0	0	0	0	0	0	0					0	0	0	0	0	0		0	0	0		0	0	0
N-glycan synthesis	83	6	7.22892	52	62.6506	8	9.63855	52	62.6506	8	9.63855	8	9.63855					6	8	8	52	52	8		0.115385	0.153846	1		8.66667	6.5	1
Nucleotide interconversion	163	99	60.7362	98	60.1227	99	60.7362	108	66.2577	50	30.6748	108	66.2577					99	99	50	98	108	108		1.0102	0.916667	0.462963		0.989899	1.09091	2.16
Nucleotide salvage pathway	3	3	100	3	100	3	100	2	66.6667	1	33.3333	3	100					3	3	1	3	2	3		1	1.5	0.333333		1	0.666667	3
O-glycan synthesis	14	4	28.5714	4	28.5714	4	28.5714	4	28.5714	1	7.14286	2	14.2857					4	4	1	4	4	2		1	1	0.5		1	1	2
Oxidative phosphorylation	10	2	20	2	20	2	20	2	20	2	20	2	20					2	2	2	2	2	2		1	1	1		1	1	1
Pentose phosphate pathway	37	12	32.4324	12	32.4324	12	32.4324	14	37.8378	9	24.3243	14	37.8378					12	12	9	12	14	14		1	0.857143	0.642857		1	1.16667	1.55556
Phenylalanine metabolism	7	0	0	0	0	0	0	0	0	0	0	0	0					0	0	0	0	0	0		0	0	0		0	0	0
Phosphatidylinositol phosphate metabolism	51	6	11.7647	6	11.7647	6	11.7647	6	11.7647	3	5.88235	6	11.7647					6	6	3	6	6	6		1	1	0.5		1	1	2
Propanoate metabolism	11	2	18.1818	2	18.1818	2	18.1818	2	18.1818	2	18.1818	2	18.1818					2	2	2	2	2	2		1	1	1		1	1	1
Purine catabolism	30	12	40	11	36.6667	12	40	13	43.3333	6	20	14	46.6667					12	12	6	11	13	14		1.09091	0.923077	0.428571		0.916667	1.08333	2.33333
Purine synthesis	13	2	15.3846	10	76.9231	2	15.3846	10	76.9231	0	0	10	76.9231					2	2	0	10	10	10		0.2	0.2	0		5	5	0
Pyrimidine catabolism	32	5	15.625	7	21.875	6	18.75	10	31.25	6	18.75	11	34.375					5	6	6	7	10	11		0.714286	0.6	0.545455		1.4	1.66667	1.83333
Pyrimidine synthesis	17	5	29.4118	5	29.4118	5	29.4118	7	41.1765	5	29.4118	7	41.1765					5	5	5	5	7	7		1	0.714286	0.714286		1	1.4	1.4
Pyruvate metabolism	29	11	37.931	11	37.931	11	37.931	12	41.3793	8	27.5862	13	44.8276					11	11	8	11	12	13		1	0.916667	0.615385		1	1.09091	1.625
R group synthesis	50	3	6	0	0	0	0	0	0	0	0	1	2					3	0	0	0	0	1		0	0	0		0	0	0
ROS detoxification	7	2	28.5714	2	28.5714	2	28.5714	2	28.5714	2	28.5714	2	28.5714					2	2	2	2	2	2		1	1	1		1	1	1
Sphingolipid metabolism	79	3	3.79747	4	5.06329	3	3.79747	7	8.86076	3	3.79747	7	8.86076					3	3	3	4	7	7		0.75	0.428571	0.428571		1.33333	2.33333	2.33333
Squalene and cholesterol synthesis	6	3	50	3	50	3	50	3	50	3	50	3	50					3	3	3	3	3	3		1	1	1		1	1	1
Starch and sucrose metabolism	25	8	32	8	32	8	32	8	32	3	12	4	16					8	8	3	8	8	4		1	1	0.75		1	1	1.33333
Steroid metabolism	50	0	0	0	0	0	0	0	0	0	0	0	0					0	0	0	0	0	0		0	0	0		0	0	0
Taurine and hypotaurine metabolism	8	1	12.5	1	12.5	1	12.5	1	12.5	1	12.5	1	12.5					1	1	1	1	1	1		1	1	1		1	1	1
Tetrahydrobiopterin metabolism	21	4	19.0476	5	23.8095	4	19.0476	5	23.8095	4	19.0476	5	23.8095					4	4	4	5	5	5		0.8	0.8	0.8		1.25	1.25	1.25
Transport to boundary compartment reaction	6	10	166.667	11	183.333	10	166.667	12	200	9	150	16	266.667					10	10	9	11	12	16		0.909091	0.833333	0.5625		1.1	1.2	1.77778
Transport, endoplasmic reticular	137	14	10.219	14	10.219	14	10.219	17	12.4088	7	5.10949	14	10.219					14	14	7	14	17	14		1	0.823529	0.5		1	1.21429	2
Transport, extracellular	1532	220	14.3603	227	14.8172	223	14.5561	536	34.9869	207	13.5117	535	34.9217					220	223	207	227	536	535		0.969163	0.416045	0.386916		1.03182	2.40359	2.58454
Transport, golgi apparatus	69	10	14.4928	11	15.942	10	14.4928	12	17.3913	5	7.24638	11	15.942					10	10	5	11	12	11		0.909091	0.833333	0.454545		1.1	1.2	2.2
Transport, lysosomal	100	3	3	3	3	3	3	3	3	3	3	4	4					3	3	3	3	3	4		1	1	0.75		1	1	1.33333
Transport, mitochondrial	296	30	10.1351	33	11.1486	31	10.473	34	11.4865	28	9.45946	37	12.5					30	31	28	33	34	37		0.909091	0.911765	0.756757		1.1	1.09677	1.32143
Transport, nuclear	51	8	15.6863	8	15.6863	8	15.6863	8	15.6863	5	9.80392	10	19.6078					8	8	5	8	8	10		1	1	0.5		1	1	2
Transport, peroxisomal	120	16	13.3333	14	11.6667	14	11.6667	18	15	15	12.5	18	15					16	14	15	14	18	18		1.14286	0.777778	0.833333		0.875	1.28571	1.2
Transport to boundary compartment reaction	228	0	0	0	0	0	0	0	0	0	0	0	0					0	0	0	0	0	0		0	0	0		0	0	0
Triacylglycerol synthesis	10	2	20	2	20	2	20	2	20	2	20	2	20					2	2	2	2	2	2		1	1	1		1	1	1
Tryptophan metabolism	32	3	9.375	3	9.375	3	9.375	4	12.5	3	9.375	3	9.375					3	3	3	3	4	3		1	0.75	1		1	1.33333	1
Tyrosine metabolism	45	3	6.66667	3	6.66667	3	6.66667	3	6.66667	3	6.66667	4	8.88889					3	3	3	3	3	4		1	1	0.75		1	1	1.33333
Ubiquinone synthesis	14	12	85.7143	12	85.7143	12	85.7143	12	85.7143	12	85.7143	12	85.7143					12	12	12	12	12	12		1	1	1		1	1	1
Unassigned	120	45	37.5	47	39.1667	47	39.1667	48	40	42	35	45	37.5					45	47	42	47	48	45		0.957447	0.979167	0.933333		1.04444	1.02128	1.07143
Urea cycle	34	7	20.5882	7	20.5882	7	20.5882	7	20.5882	7	20.5882	7	20.5882					7	7	7	7	7	7		1	1	1		1	1	1
Valine, leucine, and isoleucine metabolism	36	13	36.1111	16	44.4444	12	33.3333	16	44.4444	12	33.3333	17	47.2222					13	12	12	16	16	17		0.8125	0.75	0.705882		1.23077	1.33333	1.41667
Vitamin A metabolism	42	6	14.2857	6	14.2857	6	14.2857	6	14.2857	1	2.38095	8	19.0476					6	6	1	6	6	8		1	1	0.125		1	1	8
Vitamin B2 metabolism	7	2	28.5714	2	28.5714	2	28.5714	4	57.1429	2	28.5714	3	42.8571					2	2	2	2	4	3		1	0.5	0.666667		1	2	1.5
Vitamin B6 metabolism	11	8	72.7273	8	72.7273	8	72.7273	8	72.7273	5	45.4545	8	72.7273					8	8	5	8	8	8		1	1	0.625		1	1	1.6
Vitamin C metabolism	7	1	14.2857	1	14.2857	1	14.2857	1	14.2857	1	14.2857	1	14.2857					1	1	1	1	1	1		1	1	1		1	1	1
Vitamin D metabolism	8	2	25	0	0	2	25	2	25	0	0	2	25					2	2	0	0	2	2		0	1	0		0	1	0

## Sheet: Thresholds_Pathway_Analysis_Summary
Pathways with significant diferences depending on the used threshold
	Threshold 2 vs Threshold 3
D-alanine metabolism	3.28341e-11
Only one pathway is sensitive to the used threshold The results obtained by different thresholds are comparable

## Sheet: BY_Thresholds
Subsystem	Threshold 1 vs Threshold 2	Threshold 1 vs Threshold 3	Threshold 2 vs Threshold 3
0	1	1	1
0	1	1	1
0	0	0	0
0	0	0	0
0	1	1	1
0	1	1	1
0	1	1	1
0	0	0	0
0	0	0	0
0	1	1	1
0	0	0	0
0	1	1	1
0	0	0	0
0	1	1	1
0	1	1	1
0	1	1	1
0	0	0	0
0	0	0	0
0	1	1	3.28341e-11
0	0	0	0
0	1	1	1
0	1	1	1
0	1	1	1
0	1	1	1
0	1	1	1
0	1	1	1
0	1	1	1
0	1	1	1
0	1	1	1
0	1	1	1
0	1	1	1
0	1	1	1
0	1	1	1
0	1	1	1
0	1	1	1
0	1	1	1
0	0	0	0
0	0	0	0
0	0	0	0
0	1	1	1
0	0	0	0
0	1	1	1
0	0	0	0
0	1	1	1
0	1	1	1
0	1	1	1
0	1	1	1
0	0	0	0
0	1	1	1
0	1	1	1
0	1	1	1
0	1	1	1
0	1	1	1
0	1	1	1
0	0	0	0
0	1	1	1
0	1	1	1
0	1	1	1
0	1	1	1
0	1	1	1
0	1	1	1
0	1	1	1
0	1	1	0
0	1	1	1
0	1	1	1
0	1	1	1
0	1	1	1
0	0	0	0
0	1	1	1
0	1	1	1
0	0	0	0
0	1	1	1
0	1	1	1
0	1	1	1
0	1	1	1
0	1	1	1
0	1	1	1
0	1	1	1
0	1	1	1
0	1	1	1
0	1	1	1
0	1	1	1
0	1	1	1
0	1	1	1
0	1	1	1
0	1	1	1
0	1	1	1
0	1	1	1
0	1	1	1
0	1	1	1
0	1	1	1
The labelled numbers are those pathways that are sensitive to the changes in thresholds

[truncated: 15 more sheets: p_Threshold, Threshold 1 vs Threshold 2, Threshold 1 vs Threshold 3, Threshold 2 vs Threshold 3, Reaction_Activity_State_Threshold_Summary, Aldrin_40-60_Reaction, Control_40-60_Reaction, Aldrin_33-66_Reaction, Control_33-66_Reaction, Aldrin_30-70_Reaction, Control_30-70_Reaction, Flux_Prediction_Validation, Flux_Pred_40-60, Flux_Pred_33-66, Flux_Pred_30-70]
