# Supplementary material for: A Multi-Level Systems Biology Analysis of Aldrin’s Metabolic Effects on Prostate Cancer Cells
Source: Proteomes. 2023 Mar 23;11(2):11. doi: 10.3390/proteomes11020011 (PMC10123692; doi:10.3390/proteomes11020011)
Supplement: Supplementary file 1 [file proteomes-11-00011-s001.zip › Bedia et al-Supplementary Material S4.xls]

## Sheet: Experimental_Conditions
Aldrin-exposed and non-exposed DU145 cells (chronic exposure to aldrin for 50 days)
INSIG2 gene silencing:
	- siRNA smartpool siRNA INSIG2 and siRNA control (Dharmac)
	- transfection at 25 nM using Dharmafect as transfection agent
Lipidomics and Western blot:
	- 6-well plaques, change media every 24 h after transfection and keep the same media until the end of the experiment at 72 hours
Viability:
	- 96-well plaques, change media every 24 h after transfection and keep the same media until the end of the experiment at 72 hours

## Sheet: Summary_Viability_and_Cholesterol
Cell viability 72 h after siRNA treatment
MTT test. Absorbance at 562 nm.
Non-exposed	siRNA control	1
	siRNA INSIG2	2
Aldrin-exposed	siRNA control	3
	siRNA INSIG2	4

## Sheet: Summary_Western_Blot
Western Blot: INSIG2, HMGCR and b-actin
Quantification done with ImageJ
											siRNA_dif
			INSIG2	HMGCR	b actina		INSIG2/b actin	HMGCR/b act	HMGCR/INSIG2		INSIG2 (%)	HMCM (%)	Sensitivity
Non-exposed	siRNA control	1	31301.6	10621.4	16942.1		1.84756	0.626921	0.339324	Non-exposed	-67.5148	188.516	-2.79222
	siRNA INSIG2	2	11518.6	34713.5	19191.8		0.600184	1.80877	3.01369					1.83477
Aldrin-exposed	siRNA control	3	34508.6	9295	31741.9		1.08716	0.29283	0.269353	Aldrin-exposed	-29.5451	151.361	-5.12306
	siRNA INSIG2	4	26651.6	25611.3	34795.1		0.765959	0.736062	0.960968
Interpretation: - Each unit INSIG2 increases, HMCM decreases 2.8 and 5.1 units in non-exposed and Aldrin-exposed cells respectively - Aldrin-exposed cells are more sensitive to INSIG2 inhibition (1.8 times more)

## Sheet: Summary_Lipidomics
Lipidomics
Quantification cholesterol esters
	Cholesterol	Exposed/non-exposed (siRNA control)	Exposed/non-exposed (siRNA INSIG2)	Non-exposed WT/siRNA	Aldrin-exposed WT/siRNA	% difference
Non-exposed – siRNA control	1367			70.5194	112.04	58.8781
Non-exposed – siRNA INSIG2	2331
Aldrin-exposed – siRNA control	1304	95.3914	118.619
Aldrin-exposed – siRNA INSIG2	2765
