# Supplementary material for: A Multi-Level Systems Biology Analysis of Aldrin’s Metabolic Effects on Prostate Cancer Cells
Source: Proteomes. 2023 Mar 23;11(2):11. doi: 10.3390/proteomes11020011 (PMC10123692; doi:10.3390/proteomes11020011)
Supplement: Supplementary file 1 [file proteomes-11-00011-s001.zip › Bedia et al-Supplementary Material S5.xlsx]

## Sheet: Relevant_correlated_Tumors
Tumor type	Abreviation	ES	NES	Norm p-val	FDR q-val	FWER p-val	Rank at max	Leading edge
Lung adenocarcinoma	LUAD	0.41	1.64	0.01	0.01	0.006	3852	tags=37%, list=19%, signal=45%
Bladder urothelial carcinoma	BLCA	0.37	1.48	0.043	0.043	0.024	4891	tags=36%, list=24%, signal=47%
Kidney renal papillary carcinoma	KIRP	0.37	1.47	0.05	0.05	0.032	3630	tags=31%, list=18%, signal=38%
Rectum adenocarcinoma	READ	0.36	1.41	0.052	0.052	0.029	5842	tags=46%, list=28%, signal=64%
Uveal melanoma	UVM	0.33	1.34	0.124	0.124	0.084	5630	tags=41%, list=27%, signal=57%
Lymphoid neoplasm diffuse large B-cell lymphoma	DBLC	0.35	1.34	0.151	0.151	0.086	6070	tags=45%, list=30%, signal=63%
Kidney chromophobe	KICH	0.31	1.24	0.187	0.187	0.138	3711	tags=25%, list=18%, signal=31%
Cervical squamous cell carcinoma and endocervical adenocarcinoma	CESC	0.32	1.2	0.2	0.2	0.136	4933	tags=32%, list=24%, signal=42%

## Sheet: All_Tumors_Summary_Result
Tumor type	Abreviation	ES	NES	Norm p-val	FDR q-val	FWER p-val	Rank at max	Leading edge	Correlated (yes=1, no=0)
ACC	87	0.300958	1.27987	0.137879	0.137879	0.091	6772	tags=48%, list=33%, signal=72%	0
BLCA	87	0.37	1.48	0.043	0.043	0.024	4891	tags=36%, list=24%, signal=47%	1
BRC	87	-0.160114	-0.671352	0.962264	0.962264	0.408	4497	tags=23%, list=22%, signal=29%	0
CESC	87	0.32	1.2	0.2	0.2	0.136	4933	tags=32%, list=24%, signal=42%	0
COAD	87	0.263225	1.05349	0.392361	0.392361	0.226	4578	tags=28%, list=22%, signal=35%	0
DLBC	87	0.338478	1.28116	0.183453	0.183453	0.102	6512	tags=49%, list=32%, signal=72%	1
HNSC	87	-0.31	-1.28	0.114	0.114	0.051	3189	tags=23%, list=16%, signal=27%	0
KICH	87	0.308967	1.23803	0.186992	0.186992	0.138	3711	tags=25%, list=18%, signal=31%	1
KIRC	87	-0.250007	-1.07091	0.350588	0.350588	0.149	3814	tags=29%, list=19%, signal=35%	0
KIRP	87	0.37	1.47	0.05	0.05	0.032	3630	tags=31%, list=18%, signal=38%	1
LAML	87	-0.253021	-1.01178	0.418982	0.418982	0.181	3810	tags=24%, list=19%, signal=30%	0
LGG	87	0.212499	0.912663	0.622351	0.622351	0.323	4439	tags=23%, list=22%, signal=29%	0
LIHC	87	0.199301	0.781343	0.788562	0.788562	0.455	4151	tags=21%, list=20%, signal=26%	0
LUAD	87	0.41	1.64	0.01	0.01	0.006	3852	tags=37%, list=19%, signal=45%	1
MESO	87	-0.231928	-0.923583	0.570776	0.570776	0.25	3618	tags=24%, list=18%, signal=29%	0
PAAD	87	0.195095	0.761464	0.884766	0.884766	0.453	4408	tags=36%, list=21%, signal=45%	0
PRAD	87	-0.240181	-0.946916	0.563927	0.563927	0.247	4090	tags=31%, list=20%, signal=39%	0
READ	87	0.36	1.41	0.052	0.052	0.029	5842	tags=46%, list=28%, signal=64%	1
SKCH	87	-0.24998	-1.00247	0.457286	0.457286	0.273	1466	tags=10%, list=7%, signal=11%	0
THCA	87	-0.32	-1.33	0.102	0.102	0.045	5214	tags=36%, list=25%, signal=48%	0
UCEC	87	0.231872	0.919427	0.584642	0.584642	0.335	3466	tags=21%, list=17%, signal=25%	0
UCSA	87	-0.247366	-1.05178	0.378685	0.378685	0.167	3662	tags=28%, list=18%, signal=33%	0
UVM	87	0.33	1.34	0.124	0.124	0.084	5630	tags=41%, list=27%, signal=57%	1

## Sheet: ACC
NAME	PROBE	GENE SYMBOL	GENE_TITLE	RANK IN GENE LIST	RANK METRIC SCORE	RUNNING ES	CORE ENRICHMENT
row_0	POLQ	POLQ	polymerase (DNA directed), theta	12	0.545705	0.0455605	Yes
row_1	ITGB1	ITGB1	integrin, beta 1 (fibronectin receptor, beta polypeptide, antigen CD29 includes MDF2, MSK12)	555	0.349304	0.048575	Yes
row_2	ZNF496	ZNF496	zinc finger protein 496	1040	0.29599	0.0499195	Yes
row_3	VTI1A	VTI1A	vesicle transport through interaction with t-SNAREs homolog 1A (yeast)	1141	0.288455	0.069419	Yes
row_4	GPR52	GPR52	G protein-coupled receptor 52	1205	0.284557	0.0903995	Yes
row_5	R3HDM1	R3HDM1	R3H domain containing 1	1260	0.280067	0.111441	Yes
row_6	RBM14	RBM14	RNA binding motif protein 14	1639	0.257408	0.11471	Yes
row_7	NBPF1	NBPF1	neuroblastoma breakpoint family, member 1	2134	0.233412	0.110273	Yes
row_8	NRF1	NRF1	nuclear respiratory factor 1	2612	0.214887	0.105102	Yes
row_9	SNRPN	SNRPN	small nuclear ribonucleoprotein polypeptide N	2893	0.208523	0.109033	Yes
row_10	GPR87	GPR87	G protein-coupled receptor 87	3290	0.195365	0.106175	Yes
row_11	MYO10	MYO10	myosin X	3395	0.19174	0.1173	Yes
row_12	SAMD4A	SAMD4A	sterile alpha motif domain containing 4A	3667	0.182304	0.119454	Yes
row_13	HHIPL2	null	null	3764	0.1797	0.129952	Yes
row_14	KRT16	KRT16	keratin 16 (focal non-epidermolytic palmoplantar keratoderma)	3845	0.177108	0.141014	Yes
row_15	HES1	HES1	hairy and enhancer of split 1, (Drosophila)	3889	0.176078	0.1538	Yes
row_16	TAS2R14	TAS2R14	taste receptor, type 2, member 14	3892	0.175983	0.168584	Yes
row_17	EGR1	EGR1	early growth response 1	4086	0.16919	0.173447	Yes
row_18	PPFIBP1	PPFIBP1	PTPRF interacting protein, binding protein 1 (liprin beta 1)	4105	0.168663	0.186829	Yes
row_19	NAPSA	NAPSA	napsin A aspartic peptidase	4336	0.161178	0.189203	Yes
row_20	COBL	COBL	cordon-bleu homolog (mouse)	4399	0.15963	0.199668	Yes
row_21	SH3YL1	SH3YL1	SH3 domain containing, Ysc84-like 1 (S. cerevisiae)	4407	0.159341	0.2128	Yes
row_22	PAPPA	PAPPA	pregnancy-associated plasma protein A, pappalysin 1	4497	0.156909	0.221714	Yes
row_23	PCBP2	PCBP2	poly(rC) binding protein 2	4659	0.151281	0.226628	Yes
row_24	ANGPT2	ANGPT2	angiopoietin 2	4947	0.142598	0.224642	Yes
row_25	KYNU	KYNU	kynureninase (L-kynurenine hydrolase)	5148	0.137477	0.22648	Yes
row_26	RNF43	RNF43	ring finger protein 43	5381	0.130209	0.226137	Yes
row_27	FAM196A	null	null	5409	0.129316	0.235752	Yes
row_28	TSPAN7	TSPAN7	tetraspanin 7	5451	0.127914	0.244562	Yes
row_29	TAS2R30	TAS2R30	taste receptor, type 2, member 30	5454	0.127836	0.255275	Yes
row_30	PRKACA	PRKACA	protein kinase, cAMP-dependent, catalytic, alpha	5487	0.126786	0.264431	Yes
row_31	PLAC4	PLAC4	placenta-specific 4	5503	0.126318	0.274379	Yes
row_32	LOC100131726	null	null	5715	0.120244	0.274221	Yes
row_33	NOTCH3	NOTCH3	Notch homolog 3 (Drosophila)	5724	0.120029	0.28398	Yes
row_34	PGAM5	PGAM5	phosphoglycerate mutase family member 5	5775	0.118881	0.291586	Yes
row_35	MGAT5B	MGAT5B	mannosyl (alpha-1,6-)-glycoprotein beta-1,6-N-acetyl-glucosaminyltransferase, isozyme B	6213	0.107062	0.279254	Yes
row_36	WBSCR22	WBSCR22	Williams Beuren syndrome chromosome region 22	6409	0.102065	0.278342	Yes
row_37	TMX1	null	null	6569	0.0977996	0.278832	Yes
row_38	BCL2L11	BCL2L11	BCL2-like 11 (apoptosis facilitator)	6624	0.0962412	0.284328	Yes
row_39	WNT4	WNT4	wingless-type MMTV integration site family, member 4	6674	0.0950537	0.289968	Yes
row_40	BMP7	BMP7	bone morphogenetic protein 7 (osteogenic protein 1)	6746	0.0930842	0.294365	Yes
row_41	GFPT2	GFPT2	glutamine-fructose-6-phosphate transaminase 2	6772	0.0924278	0.300958	Yes
row_42	TAS2R50	TAS2R50	taste receptor, type 2, member 50	6985	0.0869412	0.297935	No
row_43	MAL2	MAL2	mal, T-cell differentiation protein 2	7373	0.0772656	0.28553	No
row_44	USP32	USP32	ubiquitin specific peptidase 32	7599	0.0709006	0.280515	No
row_45	RALGAPA1	null	null	7993	0.0612011	0.266458	No
row_46	GPR18	GPR18	G protein-coupled receptor 18	8059	0.0590692	0.268272	No
row_47	PXDN	PXDN	peroxidasin homolog (Drosophila)	8434	0.0504753	0.254238	No
row_48	LETMD1	LETMD1	LETM1 domain containing 1	8979	0.0387438	0.230892	No
row_49	GCNT7	null	null	9925	0.0188173	0.186236	No
row_50	HERC2P2	HERC2P2	hect domain and RLD 2 pseudogene 2	10128	0.0147291	0.177596	No
row_51	GPR21	GPR21	G protein-coupled receptor 21	10276	0.0116961	0.171392	No
row_52	CDH1	CDH1	cadherin 1, type 1, E-cadherin (epithelial)	10294	0.0114398	0.171527	No
row_53	SLC16A6	SLC16A6	solute carrier family 16, member 6 (monocarboxylic acid transporter 7)	11068	-0.00493959	0.134116	No
row_54	SPNS2	null	null	11224	-0.00848901	0.127248	No
row_55	PTPRG	PTPRG	protein tyrosine phosphatase, receptor type, G	11290	-0.00997215	0.124911	No
row_56	RSPO3	RSPO3	R-spondin 3 homolog (Xenopus laevis)	11503	-0.0152588	0.115826	No
row_57	MUDENG	null	null	11698	-0.0196149	0.107991	No
row_58	ADAM19	ADAM19	ADAM metallopeptidase domain 19 (meltrin beta)	11770	-0.0216826	0.10635	No
row_59	CD9	CD9	CD9 molecule	11832	-0.02295	0.105305	No
row_60	TNC	TNC	tenascin C (hexabrachion)	11890	-0.0242019	0.104563	No
row_61	CXCR4	CXCR4	chemokine (C-X-C motif) receptor 4	11995	-0.0265849	0.101721	No
row_62	TMEM14E	null	null	12661	-0.0414079	0.072679	No
row_63	NEB	NEB	nebulin	13394	-0.0577252	0.0417379	No
row_64	CLASP2	CLASP2	cytoplasmic linker associated protein 2	14141	-0.0715608	0.0112817	No
row_65	RTN4	RTN4	reticulon 4	14278	-0.0747791	0.0109499	No
row_66	CASC4	CASC4	cancer susceptibility candidate 4	14389	-0.077357	0.0121084	No
row_67	DOCK5	DOCK5	dedicator of cytokinesis 5	14552	-0.0813048	0.011056	No
row_68	CLDN20	CLDN20	claudin 20	14775	-0.0866436	0.00751878	No
row_69	FKSG29	null	null	15060	-0.0932424	0.00150545	No
row_70	FAM186A	null	null	15243	-0.097997	0.000885867	No
row_71	CFDP1	CFDP1	craniofacial development protein 1	15733	-0.111058	-0.0136531	No
row_72	AKR1C2	AKR1C2	aldo-keto reductase family 1, member C2 (dihydrodiol dehydrogenase 2; bile acid binding protein; 3-alpha hydroxysteroid dehydrogenase, type III)	16118	-0.121375	-0.0221813	No
row_73	NRG4	NRG4	neuregulin 4	16466	-0.131375	-0.028053	No
row_74	CKMT2	CKMT2	creatine kinase, mitochondrial 2 (sarcomeric)	16947	-0.147058	-0.0391072	No
row_75	FILIP1L	null	null	17044	-0.150573	-0.031072	No
row_76	BTBD11	BTBD11	BTB (POZ) domain containing 11	17299	-0.159022	-0.0300546	No
row_77	F13A1	F13A1	coagulation factor XIII, A1 polypeptide	17399	-0.162251	-0.0211787	No
row_78	ANKFY1	ANKFY1	ankyrin repeat and FYVE domain containing 1	17779	-0.178776	-0.0246079	No
row_79	P2RY14	P2RY14	purinergic receptor P2Y, G-protein coupled, 14	18088	-0.194197	-0.0232586	No
row_80	GCLC	GCLC	glutamate-cysteine ligase, catalytic subunit	18445	-0.212073	-0.0227465	No
row_81	KITLG	KITLG	KIT ligand	18855	-0.239165	-0.0225371	No
row_82	ASPH	ASPH	aspartate beta-hydroxylase	19086	-0.257753	-0.0119959	No
row_83	FLJ42393	FLJ42393	-	19115	-0.260308	0.00864682	No
row_84	TXNIP	TXNIP	thioredoxin interacting protein	19520	-0.311353	0.0152055	No
row_85	UQCC	null	null	19734	-0.387733	0.0375704	No
row_86	SNORA28	SNORA28	small nucleolar RNA, H/ACA box 28	19799	NaN	0.0352841	No

## Sheet: BLCA
NAME	PROBE	GENE SYMBOL	GENE_TITLE	RANK IN GENE LIST	RANK METRIC SCORE	RUNNING ES	CORE ENRICHMENT
row_0	CLASP2	CLASP2	cytoplasmic linker associated protein 2	130	0.192416	0.0294451	Yes
row_1	SPNS2	null	null	351	0.167364	0.0498238	Yes
row_2	MAL2	MAL2	mal, T-cell differentiation protein 2	372	0.165849	0.0797082	Yes
row_3	GPR87	GPR87	G protein-coupled receptor 87	476	0.159419	0.104334	Yes
row_4	CFDP1	CFDP1	craniofacial development protein 1	554	0.15465	0.129345	Yes
row_5	RTN4	RTN4	reticulon 4	761	0.145205	0.146285	Yes
row_6	COBL	COBL	cordon-bleu homolog (mouse)	1130	0.130691	0.152597	Yes
row_7	CDH1	CDH1	cadherin 1, type 1, E-cadherin (epithelial)	1249	0.12689	0.170435	Yes
row_8	CASC4	CASC4	cancer susceptibility candidate 4	1610	0.117436	0.174671	Yes
row_9	NOTCH3	NOTCH3	Notch homolog 3 (Drosophila)	1647	0.116516	0.194592	Yes
row_10	GPR52	GPR52	G protein-coupled receptor 52	1702	0.114992	0.213348	Yes
row_11	PXDN	PXDN	peroxidasin homolog (Drosophila)	1781	0.113253	0.230607	Yes
row_12	NAPSA	NAPSA	napsin A aspartic peptidase	1883	0.111083	0.246335	Yes
row_13	GPR21	GPR21	G protein-coupled receptor 21	2185	0.104294	0.251013	Yes
row_14	FAM196A	null	null	2381	0.100913	0.26025	Yes
row_15	FKSG29	null	null	2403	0.100446	0.277914	Yes
row_16	PTPRG	PTPRG	protein tyrosine phosphatase, receptor type, G	2425	0.0999248	0.295482	Yes
row_17	ADAM19	ADAM19	ADAM metallopeptidase domain 19 (meltrin beta)	2471	0.0990779	0.311717	Yes
row_18	TMEM14E	null	null	2808	0.092706	0.312526	Yes
row_19	PLAC4	PLAC4	placenta-specific 4	3261	0.0847971	0.306186	Yes
row_20	FILIP1L	null	null	3535	0.0802855	0.307766	Yes
row_21	AKR1C2	AKR1C2	aldo-keto reductase family 1, member C2 (dihydrodiol dehydrogenase 2; bile acid binding protein; 3-alpha hydroxysteroid dehydrogenase, type III)	3824	0.07583	0.307783	Yes
row_22	RALGAPA1	null	null	3866	0.0752226	0.319775	Yes
row_23	TAS2R14	TAS2R14	taste receptor, type 2, member 14	3929	0.0741476	0.330539	Yes
row_24	SLC16A6	SLC16A6	solute carrier family 16, member 6 (monocarboxylic acid transporter 7)	4089	0.0717603	0.336112	Yes
row_25	WNT4	WNT4	wingless-type MMTV integration site family, member 4	4269	0.0691358	0.340218	Yes
row_26	CD9	CD9	CD9 molecule	4370	0.0678076	0.347942	Yes
row_27	GFPT2	GFPT2	glutamine-fructose-6-phosphate transaminase 2	4559	0.0651901	0.350873	Yes
row_28	NRG4	NRG4	neuregulin 4	4675	0.0637271	0.357105	Yes
row_29	PAPPA	PAPPA	pregnancy-associated plasma protein A, pappalysin 1	4867	0.0610964	0.359127	Yes
row_30	USP32	USP32	ubiquitin specific peptidase 32	4891	0.0608785	0.36933	Yes
row_31	PPFIBP1	PPFIBP1	PTPRF interacting protein, binding protein 1 (liprin beta 1)	5213	0.057442	0.364311	No
row_32	ITGB1	ITGB1	integrin, beta 1 (fibronectin receptor, beta polypeptide, antigen CD29 includes MDF2, MSK12)	5972	0.0485737	0.336255	No
row_33	GCNT7	null	null	6100	0.0473061	0.338843	No
row_34	PRKACA	PRKACA	protein kinase, cAMP-dependent, catalytic, alpha	6129	0.0468783	0.346196	No
row_35	CXCR4	CXCR4	chemokine (C-X-C motif) receptor 4	6185	0.0462962	0.35212	No
row_36	TNC	TNC	tenascin C (hexabrachion)	6314	0.0445981	0.354155	No
row_37	VTI1A	VTI1A	vesicle transport through interaction with t-SNAREs homolog 1A (yeast)	6321	0.0445064	0.362144	No
row_38	BTBD11	BTBD11	BTB (POZ) domain containing 11	6372	0.0440375	0.367892	No
row_39	KYNU	KYNU	kynureninase (L-kynurenine hydrolase)	6839	0.0388529	0.352317	No
row_40	TSPAN7	TSPAN7	tetraspanin 7	6858	0.0386372	0.358627	No
row_41	TAS2R50	TAS2R50	taste receptor, type 2, member 50	6861	0.0386205	0.365716	No
row_42	EGR1	EGR1	early growth response 1	6983	0.0372132	0.366719	No
row_43	F13A1	F13A1	coagulation factor XIII, A1 polypeptide	7301	0.03382	0.357499	No
row_44	HES1	HES1	hairy and enhancer of split 1, (Drosophila)	7586	0.0313349	0.349432	No
row_45	ASPH	ASPH	aspartate beta-hydroxylase	7733	0.0298772	0.347847	No
row_46	SAMD4A	SAMD4A	sterile alpha motif domain containing 4A	7847	0.0287908	0.347675	No
row_47	POLQ	POLQ	polymerase (DNA directed), theta	8271	0.0241384	0.331466	No
row_48	NEB	NEB	nebulin	8738	0.0197139	0.312329	No
row_49	CKMT2	CKMT2	creatine kinase, mitochondrial 2 (sarcomeric)	8802	0.019201	0.31282	No
row_50	SH3YL1	SH3YL1	SH3 domain containing, Ysc84-like 1 (S. cerevisiae)	8872	0.0185462	0.312894	No
row_51	TXNIP	TXNIP	thioredoxin interacting protein	8936	0.0178105	0.313125	No
row_52	KRT16	KRT16	keratin 16 (focal non-epidermolytic palmoplantar keratoderma)	8961	0.0174759	0.315203	No
row_53	HHIPL2	null	null	9024	0.0168893	0.315312	No
row_54	LOC100131726	null	null	9174	0.015424	0.31089	No
row_55	ANKFY1	ANKFY1	ankyrin repeat and FYVE domain containing 1	9591	0.0116427	0.292699	No
row_56	R3HDM1	R3HDM1	R3H domain containing 1	9738	0.0104419	0.287497	No
row_57	TAS2R30	TAS2R30	taste receptor, type 2, member 30	9832	0.00975575	0.284761	No
row_58	PGAM5	PGAM5	phosphoglycerate mutase family member 5	10087	0.00753968	0.273734	No
row_59	NBPF1	NBPF1	neuroblastoma breakpoint family, member 1	10293	0.00545291	0.264716	No
row_60	MYO10	MYO10	myosin X	10709	0.00183807	0.244749	No
row_61	WBSCR22	WBSCR22	Williams Beuren syndrome chromosome region 22	10779	0.00106519	0.241571	No
row_62	RSPO3	RSPO3	R-spondin 3 homolog (Xenopus laevis)	10890	0.000159155	0.236217	No
row_63	KITLG	KITLG	KIT ligand	11217	-0.00279457	0.220783	No
row_64	TMX1	null	null	11371	-0.00394548	0.21403	No
row_65	CLDN20	CLDN20	claudin 20	11990	-0.00782293	0.185242	No
row_66	HERC2P2	HERC2P2	hect domain and RLD 2 pseudogene 2	12190	-0.00908757	0.177195	No
row_67	MGAT5B	MGAT5B	mannosyl (alpha-1,6-)-glycoprotein beta-1,6-N-acetyl-glucosaminyltransferase, isozyme B	12407	-0.0107209	0.168619	No
row_68	FLJ42393	FLJ42393	-	12896	-0.0150939	0.147546	No
row_69	GPR18	GPR18	G protein-coupled receptor 18	13874	-0.0244989	0.104293	No
row_70	ZNF496	ZNF496	zinc finger protein 496	13925	-0.0248974	0.106479	No
row_71	FAM186A	null	null	14041	-0.0260422	0.105697	No
row_72	GCLC	GCLC	glutamate-cysteine ligase, catalytic subunit	14457	-0.0304182	0.0910487	No
row_73	P2RY14	P2RY14	purinergic receptor P2Y, G-protein coupled, 14	14702	-0.0329607	0.0852415	No
row_74	DOCK5	DOCK5	dedicator of cytokinesis 5	14970	-0.0356873	0.0788162	No
row_75	SNRPN	SNRPN	small nuclear ribonucleoprotein polypeptide N	15667	-0.0436118	0.0528711	No
row_76	BCL2L11	BCL2L11	BCL2-like 11 (apoptosis facilitator)	15828	-0.0456588	0.0535377	No
row_77	MUDENG	null	null	15908	-0.0466575	0.0583542	No
row_78	PCBP2	PCBP2	poly(rC) binding protein 2	16959	-0.060662	0.018258	No
row_79	SNORA28	SNORA28	small nucleolar RNA, H/ACA box 28	17358	-0.0664212	0.011141	No
row_80	NRF1	NRF1	nuclear respiratory factor 1	17373	-0.0666839	0.0228652	No
row_81	RNF43	RNF43	ring finger protein 43	17538	-0.0692687	0.0277297	No
row_82	LETMD1	LETMD1	LETM1 domain containing 1	18434	-0.0847289	-0.000302445	No
row_83	UQCC	null	null	19238	-0.104993	-0.0200613	No
row_84	ANGPT2	ANGPT2	angiopoietin 2	19519	-0.116995	-0.0119922	No
row_85	BMP7	BMP7	bone morphogenetic protein 7 (osteogenic protein 1)	19775	-0.131929	7.95417e-05	No
row_86	RBM14	RBM14	RNA binding motif protein 14	20180	-0.195229	0.0166392	No

## Sheet: BRC
NAME	PROBE	GENE SYMBOL	GENE_TITLE	RANK IN GENE LIST	RANK METRIC SCORE	RUNNING ES	CORE ENRICHMENT
row_0	LOC100131726	null	null	236	0.100786	0.0277495	Yes
row_1	RBM14	RBM14	RNA binding motif protein 14	418	0.0871099	0.052858	Yes
row_2	CFDP1	CFDP1	craniofacial development protein 1	554	0.08081	0.0777612	Yes
row_3	RNF43	RNF43	ring finger protein 43	869	0.0697461	0.0895904	Yes
row_4	HHIPL2	null	null	1408	0.0581296	0.0859279	Yes
row_5	USP32	USP32	ubiquitin specific peptidase 32	1736	0.0530654	0.0906167	Yes
row_6	PCBP2	PCBP2	poly(rC) binding protein 2	1786	0.0525028	0.108691	Yes
row_7	UQCC	null	null	1981	0.0499785	0.118685	Yes
row_8	MGAT5B	MGAT5B	mannosyl (alpha-1,6-)-glycoprotein beta-1,6-N-acetyl-glucosaminyltransferase, isozyme B	2522	0.043578	0.10925	Yes
row_9	SPNS2	null	null	2609	0.0428369	0.121745	Yes
row_10	ANGPT2	ANGPT2	angiopoietin 2	2742	0.0415742	0.131496	Yes
row_11	KYNU	KYNU	kynureninase (L-kynurenine hydrolase)	2955	0.0394894	0.136519	Yes
row_12	KRT16	KRT16	keratin 16 (focal non-epidermolytic palmoplantar keratoderma)	3076	0.0385727	0.145687	Yes
row_13	HERC2P2	HERC2P2	hect domain and RLD 2 pseudogene 2	3188	0.037545	0.154894	Yes
row_14	POLQ	POLQ	polymerase (DNA directed), theta	3901	0.0318436	0.132467	No
row_15	FILIP1L	null	null	4071	0.0307703	0.136195	No
row_16	FLJ42393	FLJ42393	-	4510	0.0277208	0.125569	No
row_17	PAPPA	PAPPA	pregnancy-associated plasma protein A, pappalysin 1	4741	0.0260476	0.12447	No
row_18	CD9	CD9	CD9 molecule	5073	0.0238532	0.117572	No
row_19	HES1	HES1	hairy and enhancer of split 1, (Drosophila)	5221	0.0229465	0.119326	No
row_20	RALGAPA1	null	null	5354	0.0221066	0.121486	No
row_21	PGAM5	PGAM5	phosphoglycerate mutase family member 5	5955	0.0186649	0.0994008	No
row_22	GPR87	GPR87	G protein-coupled receptor 87	5997	0.0183638	0.104555	No
row_23	GPR21	GPR21	G protein-coupled receptor 21	6237	0.0170138	0.0994928	No
row_24	WBSCR22	WBSCR22	Williams Beuren syndrome chromosome region 22	6299	0.0166929	0.103017	No
row_25	CDH1	CDH1	cadherin 1, type 1, E-cadherin (epithelial)	6428	0.0160661	0.103017	No
row_26	MAL2	MAL2	mal, T-cell differentiation protein 2	6481	0.0158328	0.106646	No
row_27	SNORA28	SNORA28	small nucleolar RNA, H/ACA box 28	6742	0.0142202	0.0994668	No
row_28	TAS2R50	TAS2R50	taste receptor, type 2, member 50	6891	0.0134342	0.0974623	No
row_29	CKMT2	CKMT2	creatine kinase, mitochondrial 2 (sarcomeric)	6938	0.0131971	0.100357	No
row_30	NEB	NEB	nebulin	7645	0.00947004	0.0694994	No
row_31	WNT4	WNT4	wingless-type MMTV integration site family, member 4	7736	0.00897513	0.0685946	No
row_32	PTPRG	PTPRG	protein tyrosine phosphatase, receptor type, G	7989	0.0077264	0.0592749	No
row_33	PLAC4	PLAC4	placenta-specific 4	8662	0.0043245	0.0280748	No
row_34	F13A1	F13A1	coagulation factor XIII, A1 polypeptide	8690	0.00409302	0.0283494	No
row_35	MUDENG	null	null	8964	0.00276309	0.0160667	No
row_36	LETMD1	LETMD1	LETM1 domain containing 1	9131	0.00203761	0.00873752	No
row_37	CASC4	CASC4	cancer susceptibility candidate 4	10339	-0.00354094	-0.04895	No
row_38	SNRPN	SNRPN	small nuclear ribonucleoprotein polypeptide N	10412	-0.00385745	-0.0509694	No
row_39	FAM186A	null	null	10626	-0.0048583	-0.0594989	No
row_40	GFPT2	GFPT2	glutamine-fructose-6-phosphate transaminase 2	11177	-0.00683932	-0.083748	No
row_41	FAM196A	null	null	11224	-0.00697741	-0.0832785	No
row_42	PPFIBP1	PPFIBP1	PTPRF interacting protein, binding protein 1 (liprin beta 1)	11326	-0.00735137	-0.0853547	No
row_43	FKSG29	null	null	11450	-0.00786205	-0.0883085	No
row_44	TXNIP	TXNIP	thioredoxin interacting protein	11531	-0.00816613	-0.0890393	No
row_45	BMP7	BMP7	bone morphogenetic protein 7 (osteogenic protein 1)	11578	-0.00830419	-0.0880525	No
row_46	PRKACA	PRKACA	protein kinase, cAMP-dependent, catalytic, alpha	11592	-0.00836472	-0.0854271	No
row_47	BCL2L11	BCL2L11	BCL2-like 11 (apoptosis facilitator)	11735	-0.00899786	-0.0888678	No
row_48	DOCK5	DOCK5	dedicator of cytokinesis 5	12280	-0.0112964	-0.111085	No
row_49	GCLC	GCLC	glutamate-cysteine ligase, catalytic subunit	12492	-0.0122322	-0.116642	No
row_50	MYO10	MYO10	myosin X	12735	-0.0133709	-0.123271	No
row_51	TAS2R30	TAS2R30	taste receptor, type 2, member 30	12909	-0.0142078	-0.126197	No
row_52	GPR52	GPR52	G protein-coupled receptor 52	13008	-0.0146574	-0.125278	No
row_53	TAS2R14	TAS2R14	taste receptor, type 2, member 14	13040	-0.0148286	-0.121013	No
row_54	AKR1C2	AKR1C2	aldo-keto reductase family 1, member C2 (dihydrodiol dehydrogenase 2; bile acid binding protein; 3-alpha hydroxysteroid dehydrogenase, type III)	13151	-0.0153594	-0.120407	No
row_55	RSPO3	RSPO3	R-spondin 3 homolog (Xenopus laevis)	13340	-0.0162104	-0.123287	No
row_56	ITGB1	ITGB1	integrin, beta 1 (fibronectin receptor, beta polypeptide, antigen CD29 includes MDF2, MSK12)	13436	-0.0166613	-0.121439	No
row_57	R3HDM1	R3HDM1	R3H domain containing 1	13865	-0.0185599	-0.135148	No
row_58	TSPAN7	TSPAN7	tetraspanin 7	14109	-0.0197781	-0.139328	No
row_59	CXCR4	CXCR4	chemokine (C-X-C motif) receptor 4	14241	-0.0204216	-0.137776	No
row_60	TMEM14E	null	null	14245	-0.0204295	-0.129956	No
row_61	NRF1	NRF1	nuclear respiratory factor 1	14268	-0.0205688	-0.123013	No
row_62	NRG4	NRG4	neuregulin 4	14718	-0.022883	-0.136063	No
row_63	NBPF1	NBPF1	neuroblastoma breakpoint family, member 1	14902	-0.0238362	-0.135725	No
row_64	ANKFY1	ANKFY1	ankyrin repeat and FYVE domain containing 1	15045	-0.0246289	-0.13307	No
row_65	ADAM19	ADAM19	ADAM metallopeptidase domain 19 (meltrin beta)	15149	-0.0252744	-0.128256	No
row_66	BTBD11	BTBD11	BTB (POZ) domain containing 11	15620	-0.0279907	-0.140343	No
row_67	CLDN20	CLDN20	claudin 20	16025	-0.0305933	-0.148184	No
row_68	TMX1	null	null	16134	-0.0313191	-0.141258	No
row_69	RTN4	RTN4	reticulon 4	16312	-0.0325343	-0.137234	No
row_70	PXDN	PXDN	peroxidasin homolog (Drosophila)	16482	-0.0335608	-0.132418	No
row_71	GCNT7	null	null	16996	-0.0370465	-0.143078	No
row_72	NOTCH3	NOTCH3	Notch homolog 3 (Drosophila)	17021	-0.0372313	-0.129735	No
row_73	ZNF496	ZNF496	zinc finger protein 496	17277	-0.0390811	-0.126976	No
row_74	SLC16A6	SLC16A6	solute carrier family 16, member 6 (monocarboxylic acid transporter 7)	17428	-0.0402681	-0.118615	No
row_75	KITLG	KITLG	KIT ligand	17597	-0.0416078	-0.110612	No
row_76	EGR1	EGR1	early growth response 1	17751	-0.0428568	-0.101389	No
row_77	COBL	COBL	cordon-bleu homolog (mouse)	18322	-0.0479729	-0.110578	No
row_78	SH3YL1	SH3YL1	SH3 domain containing, Ysc84-like 1 (S. cerevisiae)	18594	-0.0510069	-0.103951	No
row_79	CLASP2	CLASP2	cytoplasmic linker associated protein 2	18848	-0.053851	-0.0953347	No
row_80	VTI1A	VTI1A	vesicle transport through interaction with t-SNAREs homolog 1A (yeast)	19004	-0.055831	-0.0811502	No
row_81	NAPSA	NAPSA	napsin A aspartic peptidase	19031	-0.0562229	-0.0604999	No
row_82	GPR18	GPR18	G protein-coupled receptor 18	19161	-0.058368	-0.0440538	No
row_83	P2RY14	P2RY14	purinergic receptor P2Y, G-protein coupled, 14	19277	-0.0601916	-0.0262114	No
row_84	TNC	TNC	tenascin C (hexabrachion)	19628	-0.0678821	-0.0168708	No
row_85	SAMD4A	SAMD4A	sterile alpha motif domain containing 4A	19869	-0.0752764	0.000736163	No
row_86	ASPH	ASPH	aspartate beta-hydroxylase	19965	-0.0796911	0.0271606	No

## Sheet: CESC
NAME	PROBE	GENE SYMBOL	GENE_TITLE	RANK IN GENE LIST	RANK METRIC SCORE	RUNNING ES	CORE ENRICHMENT
row_0	COBL	COBL	cordon-bleu homolog (mouse)	402	0.209257	0.0173584	Yes
row_1	NOTCH3	NOTCH3	Notch homolog 3 (Drosophila)	650	0.184354	0.0378952	Yes
row_2	ANGPT2	ANGPT2	angiopoietin 2	1031	0.163322	0.0482012	Yes
row_3	TAS2R50	TAS2R50	taste receptor, type 2, member 50	1202	0.155371	0.0673772	Yes
row_4	NRF1	NRF1	nuclear respiratory factor 1	1406	0.146166	0.0833093	Yes
row_5	GPR52	GPR52	G protein-coupled receptor 52	1407	0.146015	0.109149	Yes
row_6	GCNT7	null	null	1417	0.145646	0.134483	Yes
row_7	R3HDM1	R3HDM1	R3H domain containing 1	1566	0.139571	0.15194	Yes
row_8	PGAM5	PGAM5	phosphoglycerate mutase family member 5	1796	0.130802	0.16388	Yes
row_9	SH3YL1	SH3YL1	SH3 domain containing, Ysc84-like 1 (S. cerevisiae)	1993	0.124555	0.17633	Yes
row_10	KRT16	KRT16	keratin 16 (focal non-epidermolytic palmoplantar keratoderma)	2019	0.123525	0.196967	Yes
row_11	CLASP2	CLASP2	cytoplasmic linker associated protein 2	2069	0.121689	0.216104	Yes
row_12	FAM186A	null	null	2215	0.117528	0.229806	Yes
row_13	MYO10	MYO10	myosin X	2485	0.10999	0.236106	Yes
row_14	SNORA28	SNORA28	small nucleolar RNA, H/ACA box 28	2523	0.108923	0.253571	Yes
row_15	CFDP1	CFDP1	craniofacial development protein 1	2535	0.108714	0.272272	Yes
row_16	ADAM19	ADAM19	ADAM metallopeptidase domain 19 (meltrin beta)	3014	0.0963786	0.265935	Yes
row_17	ZNF496	ZNF496	zinc finger protein 496	3147	0.0937316	0.276063	Yes
row_18	PRKACA	PRKACA	protein kinase, cAMP-dependent, catalytic, alpha	3152	0.0936337	0.292437	Yes
row_19	ANKFY1	ANKFY1	ankyrin repeat and FYVE domain containing 1	3332	0.0900407	0.299611	Yes
row_20	POLQ	POLQ	polymerase (DNA directed), theta	3488	0.0871022	0.30744	Yes
row_21	WNT4	WNT4	wingless-type MMTV integration site family, member 4	3870	0.0787198	0.302725	Yes
row_22	CDH1	CDH1	cadherin 1, type 1, E-cadherin (epithelial)	4052	0.0752975	0.307193	Yes
row_23	TAS2R14	TAS2R14	taste receptor, type 2, member 14	4171	0.0728012	0.314301	Yes
row_24	PCBP2	PCBP2	poly(rC) binding protein 2	4571	0.0654853	0.306364	Yes
row_25	NBPF1	NBPF1	neuroblastoma breakpoint family, member 1	4623	0.0647493	0.315326	Yes
row_26	PXDN	PXDN	peroxidasin homolog (Drosophila)	4744	0.0627261	0.320554	Yes
row_27	PPFIBP1	PPFIBP1	PTPRF interacting protein, binding protein 1 (liprin beta 1)	4933	0.0594676	0.321877	Yes
row_28	MUDENG	null	null	5584	0.0493808	0.298806	No
row_29	WBSCR22	WBSCR22	Williams Beuren syndrome chromosome region 22	5594	0.0492238	0.307077	No
row_30	BTBD11	BTBD11	BTB (POZ) domain containing 11	5976	0.0440387	0.296225	No
row_31	FAM196A	null	null	6023	0.0434742	0.301667	No
row_32	GPR87	GPR87	G protein-coupled receptor 87	6704	0.0349304	0.274571	No
row_33	F13A1	F13A1	coagulation factor XIII, A1 polypeptide	6889	0.0326814	0.27135	No
row_34	TAS2R30	TAS2R30	taste receptor, type 2, member 30	6916	0.0322879	0.275791	No
row_35	HES1	HES1	hairy and enhancer of split 1, (Drosophila)	7688	0.022812	0.242097	No
row_36	CKMT2	CKMT2	creatine kinase, mitochondrial 2 (sarcomeric)	8071	0.0178784	0.226567	No
row_37	SAMD4A	SAMD4A	sterile alpha motif domain containing 4A	8134	0.0173871	0.226609	No
row_38	UQCC	null	null	8527	0.0129087	0.20971	No
row_39	RNF43	RNF43	ring finger protein 43	8560	0.012612	0.210376	No
row_40	FILIP1L	null	null	8841	0.00949492	0.198354	No
row_41	PLAC4	PLAC4	placenta-specific 4	9029	0.0073062	0.190495	No
row_42	RALGAPA1	null	null	9165	0.00582298	0.184919	No
row_43	GFPT2	GFPT2	glutamine-fructose-6-phosphate transaminase 2	9641	0.000532349	0.161768	No
row_44	TMEM14E	null	null	10009	-0.00303857	0.144345	No
row_45	LETMD1	LETMD1	LETM1 domain containing 1	10131	-0.00445971	0.139213	No
row_46	BMP7	BMP7	bone morphogenetic protein 7 (osteogenic protein 1)	10816	-0.0112073	0.107722	No
row_47	GPR21	GPR21	G protein-coupled receptor 21	11027	-0.0131909	0.0997798	No
row_48	RBM14	RBM14	RNA binding motif protein 14	11121	-0.0140181	0.0977092	No
row_49	TNC	TNC	tenascin C (hexabrachion)	11233	-0.0149461	0.0949221	No
row_50	TMX1	null	null	11405	-0.0165048	0.0894745	No
row_51	RTN4	RTN4	reticulon 4	11886	-0.0209195	0.0696862	No
row_52	CD9	CD9	CD9 molecule	11894	-0.0209974	0.0730595	No
row_53	KITLG	KITLG	KIT ligand	12271	-0.0240652	0.0589175	No
row_54	NAPSA	NAPSA	napsin A aspartic peptidase	12475	-0.0247408	0.0533614	No
row_55	NEB	NEB	nebulin	12710	-0.0266253	0.0466217	No
row_56	NRG4	NRG4	neuregulin 4	13008	-0.0289209	0.0372051	No
row_57	DOCK5	DOCK5	dedicator of cytokinesis 5	13208	-0.0305166	0.0328668	No
row_58	HERC2P2	HERC2P2	hect domain and RLD 2 pseudogene 2	13833	-0.0347462	0.0084784	No
row_59	ASPH	ASPH	aspartate beta-hydroxylase	14748	-0.0419859	-0.0288209	No
row_60	SNRPN	SNRPN	small nuclear ribonucleoprotein polypeptide N	14889	-0.0431722	-0.0280322	No
row_61	MAL2	MAL2	mal, T-cell differentiation protein 2	14954	-0.0438023	-0.0234127	No
row_62	RSPO3	RSPO3	R-spondin 3 homolog (Xenopus laevis)	15352	-0.0472804	-0.034474	No
row_63	CLDN20	CLDN20	claudin 20	15427	-0.0479417	-0.0296114	No
row_64	EGR1	EGR1	early growth response 1	15539	-0.0489468	-0.0263816	No
row_65	TXNIP	TXNIP	thioredoxin interacting protein	15609	-0.0495836	-0.0209837	No
row_66	GPR18	GPR18	G protein-coupled receptor 18	15689	-0.050481	-0.0159163	No
row_67	SLC16A6	SLC16A6	solute carrier family 16, member 6 (monocarboxylic acid transporter 7)	15850	-0.0520438	-0.0145364	No
row_68	LOC100131726	null	null	15891	-0.0523693	-0.00722636	No
row_69	ITGB1	ITGB1	integrin, beta 1 (fibronectin receptor, beta polypeptide, antigen CD29 includes MDF2, MSK12)	15960	-0.0531106	-0.00115536	No
row_70	PAPPA	PAPPA	pregnancy-associated plasma protein A, pappalysin 1	15963	-0.053156	0.00815358	No
row_71	CXCR4	CXCR4	chemokine (C-X-C motif) receptor 4	16045	-0.0541289	0.0137686	No
row_72	MGAT5B	MGAT5B	mannosyl (alpha-1,6-)-glycoprotein beta-1,6-N-acetyl-glucosaminyltransferase, isozyme B	16534	-0.0589838	0.000324965	No
row_73	AKR1C2	AKR1C2	aldo-keto reductase family 1, member C2 (dihydrodiol dehydrogenase 2; bile acid binding protein; 3-alpha hydroxysteroid dehydrogenase, type III)	16802	-0.0621997	-0.00173424	No
row_74	SPNS2	null	null	16995	-0.0648761	0.000350527	No
row_75	VTI1A	VTI1A	vesicle transport through interaction with t-SNAREs homolog 1A (yeast)	17404	-0.0702537	-0.00718366	No
row_76	HHIPL2	null	null	17634	-0.0738992	-0.0053128	No
row_77	KYNU	KYNU	kynureninase (L-kynurenine hydrolase)	17651	-0.0740954	0.00701658	No
row_78	BCL2L11	BCL2L11	BCL2-like 11 (apoptosis facilitator)	17687	-0.0746073	0.0185067	No
row_79	P2RY14	P2RY14	purinergic receptor P2Y, G-protein coupled, 14	17723	-0.0752994	0.0301193	No
row_80	PTPRG	PTPRG	protein tyrosine phosphatase, receptor type, G	17829	-0.0769643	0.0386009	No
row_81	GCLC	GCLC	glutamate-cysteine ligase, catalytic subunit	18010	-0.0799867	0.043947	No
row_82	USP32	USP32	ubiquitin specific peptidase 32	18048	-0.0805097	0.0563838	No
row_83	FLJ42393	FLJ42393	-	18107	-0.0815885	0.0679838	No
row_84	FKSG29	null	null	18380	-0.0864671	0.0699744	No
row_85	TSPAN7	TSPAN7	tetraspanin 7	18870	-0.096852	0.0631833	No
row_86	CASC4	CASC4	cancer susceptibility candidate 4	18945	-0.0989767	0.0770774	No

## Sheet: COAD
NAME	PROBE	GENE SYMBOL	GENE_TITLE	RANK IN GENE LIST	RANK METRIC SCORE	RUNNING ES	CORE ENRICHMENT
row_0	FAM196A	null	null	237	0.19016	0.020329	Yes
row_1	ITGB1	ITGB1	integrin, beta 1 (fibronectin receptor, beta polypeptide, antigen CD29 includes MDF2, MSK12)	377	0.176433	0.0431492	Yes
row_2	TAS2R14	TAS2R14	taste receptor, type 2, member 14	412	0.173082	0.0705454	Yes
row_3	MAL2	MAL2	mal, T-cell differentiation protein 2	1004	0.144422	0.065871	Yes
row_4	NOTCH3	NOTCH3	Notch homolog 3 (Drosophila)	1025	0.143688	0.0890172	Yes
row_5	CFDP1	CFDP1	craniofacial development protein 1	1028	0.143629	0.113034	Yes
row_6	MGAT5B	MGAT5B	mannosyl (alpha-1,6-)-glycoprotein beta-1,6-N-acetyl-glucosaminyltransferase, isozyme B	1153	0.139344	0.130361	Yes
row_7	ANGPT2	ANGPT2	angiopoietin 2	1538	0.129625	0.133333	Yes
row_8	HERC2P2	HERC2P2	hect domain and RLD 2 pseudogene 2	1782	0.124946	0.142419	Yes
row_9	PRKACA	PRKACA	protein kinase, cAMP-dependent, catalytic, alpha	1893	0.122932	0.157676	Yes
row_10	SNORA28	SNORA28	small nucleolar RNA, H/ACA box 28	2006	0.12095	0.172502	Yes
row_11	PPFIBP1	PPFIBP1	PTPRF interacting protein, binding protein 1 (liprin beta 1)	2080	0.120348	0.189136	Yes
row_12	GCLC	GCLC	glutamate-cysteine ligase, catalytic subunit	2495	0.111718	0.187633	Yes
row_13	GPR21	GPR21	G protein-coupled receptor 21	2597	0.109585	0.201089	Yes
row_14	PXDN	PXDN	peroxidasin homolog (Drosophila)	2683	0.107957	0.215055	Yes
row_15	PAPPA	PAPPA	pregnancy-associated plasma protein A, pappalysin 1	2891	0.104637	0.222493	Yes
row_16	CLDN20	CLDN20	claudin 20	2905	0.104387	0.239383	Yes
row_17	AKR1C2	AKR1C2	aldo-keto reductase family 1, member C2 (dihydrodiol dehydrogenase 2; bile acid binding protein; 3-alpha hydroxysteroid dehydrogenase, type III)	2973	0.103257	0.253441	Yes
row_18	TMEM14E	null	null	3130	0.100445	0.262671	Yes
row_19	GCNT7	null	null	3552	0.0933717	0.257745	Yes
row_20	FILIP1L	null	null	4068	0.0860664	0.246992	Yes
row_21	PLAC4	PLAC4	placenta-specific 4	4315	0.082733	0.248844	Yes
row_22	USP32	USP32	ubiquitin specific peptidase 32	4321	0.0826834	0.262482	Yes
row_23	RNF43	RNF43	ring finger protein 43	4578	0.0790466	0.263225	Yes
row_24	GFPT2	GFPT2	glutamine-fructose-6-phosphate transaminase 2	4992	0.0738042	0.255405	No
row_25	GPR87	GPR87	G protein-coupled receptor 87	5388	0.0688229	0.24763	No
row_26	SLC16A6	SLC16A6	solute carrier family 16, member 6 (monocarboxylic acid transporter 7)	5651	0.0659441	0.24588	No
row_27	LETMD1	LETMD1	LETM1 domain containing 1	5720	0.0651665	0.253494	No
row_28	TXNIP	TXNIP	thioredoxin interacting protein	6098	0.0606016	0.245219	No
row_29	TAS2R50	TAS2R50	taste receptor, type 2, member 50	6333	0.057956	0.243498	No
row_30	RTN4	RTN4	reticulon 4	6532	0.0557853	0.243174	No
row_31	SH3YL1	SH3YL1	SH3 domain containing, Ysc84-like 1 (S. cerevisiae)	6879	0.0519841	0.23497	No
row_32	FKSG29	null	null	7115	0.0494799	0.231777	No
row_33	BTBD11	BTBD11	BTB (POZ) domain containing 11	7122	0.0493573	0.23977	No
row_34	BMP7	BMP7	bone morphogenetic protein 7 (osteogenic protein 1)	7162	0.0489256	0.246076	No
row_35	LOC100131726	null	null	7418	0.0461133	0.241339	No
row_36	CD9	CD9	CD9 molecule	7685	0.0432356	0.235581	No
row_37	UQCC	null	null	7874	0.0415869	0.233363	No
row_38	TNC	TNC	tenascin C (hexabrachion)	7889	0.0414611	0.239639	No
row_39	ZNF496	ZNF496	zinc finger protein 496	7973	0.0406992	0.24241	No
row_40	SNRPN	SNRPN	small nuclear ribonucleoprotein polypeptide N	8003	0.0404008	0.247774	No
row_41	SAMD4A	SAMD4A	sterile alpha motif domain containing 4A	8004	0.0404004	0.254558	No
row_42	EGR1	EGR1	early growth response 1	8548	0.0341524	0.233718	No
row_43	PTPRG	PTPRG	protein tyrosine phosphatase, receptor type, G	8652	0.032776	0.234181	No
row_44	BCL2L11	BCL2L11	BCL2-like 11 (apoptosis facilitator)	8996	0.0290383	0.22227	No
row_45	P2RY14	P2RY14	purinergic receptor P2Y, G-protein coupled, 14	9098	0.0277843	0.221993	No
row_46	F13A1	F13A1	coagulation factor XIII, A1 polypeptide	9197	0.0267776	0.221693	No
row_47	TSPAN7	TSPAN7	tetraspanin 7	9881	0.0198999	0.191609	No
row_48	TAS2R30	TAS2R30	taste receptor, type 2, member 30	10067	0.0180381	0.185584	No
row_49	FAM186A	null	null	10170	0.0169041	0.183431	No
row_50	PCBP2	PCBP2	poly(rC) binding protein 2	10240	0.0162506	0.182782	No
row_51	NRF1	NRF1	nuclear respiratory factor 1	10425	0.0143693	0.17619	No
row_52	RSPO3	RSPO3	R-spondin 3 homolog (Xenopus laevis)	10637	0.0119987	0.167879	No
row_53	CXCR4	CXCR4	chemokine (C-X-C motif) receptor 4	10892	0.00930346	0.157011	No
row_54	NAPSA	NAPSA	napsin A aspartic peptidase	10991	0.008357	0.153618	No
row_55	HHIPL2	null	null	11292	0.00509333	0.139792	No
row_56	ADAM19	ADAM19	ADAM metallopeptidase domain 19 (meltrin beta)	11681	0.0011698	0.121	No
row_57	CDH1	CDH1	cadherin 1, type 1, E-cadherin (epithelial)	11708	0.000814752	0.119864	No
row_58	KRT16	KRT16	keratin 16 (focal non-epidermolytic palmoplantar keratoderma)	11821	-0.000400677	0.114451	No
row_59	POLQ	POLQ	polymerase (DNA directed), theta	12535	-0.00730344	0.080784	No
row_60	FLJ42393	FLJ42393	-	13132	-0.0119201	0.0536183	No
row_61	KYNU	KYNU	kynureninase (L-kynurenine hydrolase)	13474	-0.0151863	0.0394801	No
row_62	GPR52	GPR52	G protein-coupled receptor 52	13992	-0.0205369	0.0176272	No
row_63	COBL	COBL	cordon-bleu homolog (mouse)	14076	-0.021547	0.0171831	No
row_64	GPR18	GPR18	G protein-coupled receptor 18	14498	-0.0263374	0.00100212	No
row_65	VTI1A	VTI1A	vesicle transport through interaction with t-SNAREs homolog 1A (yeast)	14527	-0.0268302	0.00413658	No
row_66	RALGAPA1	null	null	14593	-0.0276858	0.00560399	No
row_67	HES1	HES1	hairy and enhancer of split 1, (Drosophila)	15223	-0.0348408	-0.0193284	No
row_68	CKMT2	CKMT2	creatine kinase, mitochondrial 2 (sarcomeric)	15463	-0.0380941	-0.0246286	No
row_69	MYO10	MYO10	myosin X	15866	-0.0434616	-0.0370047	No
row_70	NRG4	NRG4	neuregulin 4	16247	-0.0486532	-0.0474324	No
row_71	CLASP2	CLASP2	cytoplasmic linker associated protein 2	16285	-0.0490371	-0.0410099	No
row_72	WNT4	WNT4	wingless-type MMTV integration site family, member 4	17089	-0.0619687	-0.0699027	No
row_73	ASPH	ASPH	aspartate beta-hydroxylase	17190	-0.0636728	-0.0641061	No
row_74	NBPF1	NBPF1	neuroblastoma breakpoint family, member 1	17265	-0.0649806	-0.0568174	No
row_75	R3HDM1	R3HDM1	R3H domain containing 1	18091	-0.0814931	-0.0835088	No
row_76	NEB	NEB	nebulin	18233	-0.0844233	-0.0762346	No
row_77	RBM14	RBM14	RNA binding motif protein 14	18564	-0.0922296	-0.0768991	No
row_78	CASC4	CASC4	cancer susceptibility candidate 4	18685	-0.0954227	-0.0667504	No
row_79	ANKFY1	ANKFY1	ankyrin repeat and FYVE domain containing 1	18750	-0.0975783	-0.0534993	No
row_80	WBSCR22	WBSCR22	Williams Beuren syndrome chromosome region 22	18833	-0.100087	-0.0407078	No
row_81	TMX1	null	null	18838	-0.100278	-0.0240671	No
row_82	PGAM5	PGAM5	phosphoglycerate mutase family member 5	18978	-0.104932	-0.0132516	No
row_83	SPNS2	null	null	19141	-0.110463	-0.00263311	No
row_84	KITLG	KITLG	KIT ligand	19520	-0.130761	0.000822713	No
row_85	DOCK5	DOCK5	dedicator of cytokinesis 5	19618	-0.136802	0.0190444	No
row_86	MUDENG	null	null	19769	-0.149192	0.0367526	No

## Sheet: DLBC
NAME	PROBE	GENE SYMBOL	GENE_TITLE	RANK IN GENE LIST	RANK METRIC SCORE	RUNNING ES	CORE ENRICHMENT
row_0	CLDN20	CLDN20	claudin 20	73	0.52704	0.0257201	Yes
row_1	CLASP2	CLASP2	cytoplasmic linker associated protein 2	280	0.465606	0.041517	Yes
row_2	SLC16A6	SLC16A6	solute carrier family 16, member 6 (monocarboxylic acid transporter 7)	318	0.45815	0.0651699	Yes
row_3	R3HDM1	R3HDM1	R3H domain containing 1	432	0.440383	0.0841161	Yes
row_4	MUDENG	null	null	566	0.424763	0.101215	Yes
row_5	GCNT7	null	null	612	0.419494	0.122328	Yes
row_6	GCLC	GCLC	glutamate-cysteine ligase, catalytic subunit	870	0.396391	0.131783	Yes
row_7	RALGAPA1	null	null	945	0.390267	0.149852	Yes
row_8	TNC	TNC	tenascin C (hexabrachion)	1089	0.378899	0.163913	Yes
row_9	PRKACA	PRKACA	protein kinase, cAMP-dependent, catalytic, alpha	1148	0.374901	0.181911	Yes
row_10	ANKFY1	ANKFY1	ankyrin repeat and FYVE domain containing 1	1195	0.37142	0.200303	Yes
row_11	FILIP1L	null	null	1742	0.335225	0.192215	Yes
row_12	USP32	USP32	ubiquitin specific peptidase 32	1922	0.325529	0.201547	Yes
row_13	KITLG	KITLG	KIT ligand	2197	0.311286	0.205439	Yes
row_14	SH3YL1	SH3YL1	SH3 domain containing, Ysc84-like 1 (S. cerevisiae)	2442	0.299899	0.210167	Yes
row_15	F13A1	F13A1	coagulation factor XIII, A1 polypeptide	2685	0.288833	0.214377	Yes
row_16	CASC4	CASC4	cancer susceptibility candidate 4	2823	0.282879	0.223395	Yes
row_17	POLQ	POLQ	polymerase (DNA directed), theta	3101	0.27087	0.224894	Yes
row_18	HERC2P2	HERC2P2	hect domain and RLD 2 pseudogene 2	3299	0.26196	0.229812	Yes
row_19	BCL2L11	BCL2L11	BCL2-like 11 (apoptosis facilitator)	3345	0.259613	0.242039	Yes
row_20	FKSG29	null	null	3415	0.256363	0.252911	Yes
row_21	TXNIP	TXNIP	thioredoxin interacting protein	3446	0.255004	0.265616	Yes
row_22	RTN4	RTN4	reticulon 4	3643	0.246483	0.269723	Yes
row_23	RNF43	RNF43	ring finger protein 43	3718	0.242819	0.279598	Yes
row_24	GPR52	GPR52	G protein-coupled receptor 52	3856	0.236719	0.28605	Yes
row_25	PXDN	PXDN	peroxidasin homolog (Drosophila)	4237	0.22139	0.279758	Yes
row_26	NOTCH3	NOTCH3	Notch homolog 3 (Drosophila)	4402	0.215828	0.283728	Yes
row_27	ADAM19	ADAM19	ADAM metallopeptidase domain 19 (meltrin beta)	4417	0.2155	0.29502	Yes
row_28	SAMD4A	SAMD4A	sterile alpha motif domain containing 4A	5090	0.198508	0.273167	Yes
row_29	TAS2R14	TAS2R14	taste receptor, type 2, member 14	5246	0.192362	0.276273	Yes
row_30	P2RY14	P2RY14	purinergic receptor P2Y, G-protein coupled, 14	5283	0.191252	0.28514	Yes
row_31	ASPH	ASPH	aspartate beta-hydroxylase	5414	0.187001	0.289172	Yes
row_32	PGAM5	PGAM5	phosphoglycerate mutase family member 5	5530	0.182988	0.293714	Yes
row_33	NEB	NEB	nebulin	5675	0.178222	0.296573	Yes
row_34	NBPF1	NBPF1	neuroblastoma breakpoint family, member 1	5719	0.176777	0.304294	Yes
row_35	VTI1A	VTI1A	vesicle transport through interaction with t-SNAREs homolog 1A (yeast)	5733	0.176408	0.313462	Yes
row_36	TMX1	null	null	5848	0.171687	0.317425	Yes
row_37	ANGPT2	ANGPT2	angiopoietin 2	5925	0.168878	0.323092	Yes
row_38	UQCC	null	null	6004	0.166339	0.32852	Yes
row_39	TAS2R50	TAS2R50	taste receptor, type 2, member 50	6099	0.162694	0.332962	Yes
row_40	TMEM14E	null	null	6234	0.158304	0.335203	Yes
row_41	DOCK5	DOCK5	dedicator of cytokinesis 5	6353	0.153824	0.337978	Yes
row_42	CKMT2	CKMT2	creatine kinase, mitochondrial 2 (sarcomeric)	6512	0.148119	0.338478	Yes
row_43	PLAC4	PLAC4	placenta-specific 4	7258	0.12136	0.308764	No
row_44	BTBD11	BTBD11	BTB (POZ) domain containing 11	7391	0.116802	0.308796	No
row_45	TAS2R30	TAS2R30	taste receptor, type 2, member 30	7570	0.110525	0.306228	No
row_46	RBM14	RBM14	RNA binding motif protein 14	7759	0.103002	0.302753	No
row_47	WNT4	WNT4	wingless-type MMTV integration site family, member 4	7988	0.095154	0.296883	No
row_48	ZNF496	ZNF496	zinc finger protein 496	8228	0.0862964	0.289983	No
row_49	CXCR4	CXCR4	chemokine (C-X-C motif) receptor 4	8541	0.0738076	0.278817	No
row_50	PAPPA	PAPPA	pregnancy-associated plasma protein A, pappalysin 1	8558	0.0733039	0.282108	No
row_51	SPNS2	null	null	9207	0.0496896	0.253158	No
row_52	GFPT2	GFPT2	glutamine-fructose-6-phosphate transaminase 2	9257	0.0473734	0.253393	No
row_53	MGAT5B	MGAT5B	mannosyl (alpha-1,6-)-glycoprotein beta-1,6-N-acetyl-glucosaminyltransferase, isozyme B	9335	0.0444874	0.252097	No
row_54	TSPAN7	TSPAN7	tetraspanin 7	9392	0.0423947	0.251713	No
row_55	FAM196A	null	null	9972	0.0214691	0.224571	No
row_56	FAM186A	null	null	10302	0.00950263	0.208999	No
row_57	RSPO3	RSPO3	R-spondin 3 homolog (Xenopus laevis)	10320	0.00877947	0.208655	No
row_58	PTPRG	PTPRG	protein tyrosine phosphatase, receptor type, G	10442	0.00303018	0.202902	No
row_59	SNRPN	SNRPN	small nuclear ribonucleoprotein polypeptide N	10561	-0.0010833	0.197187	No
row_60	FLJ42393	FLJ42393	-	11257	-0.0245594	0.16454	No
row_61	ITGB1	ITGB1	integrin, beta 1 (fibronectin receptor, beta polypeptide, antigen CD29 includes MDF2, MSK12)	11296	-0.0261589	0.164135	No
row_62	MYO10	MYO10	myosin X	11351	-0.0281436	0.163056	No
row_63	LOC100131726	null	null	11444	-0.0311786	0.160287	No
row_64	CDH1	CDH1	cadherin 1, type 1, E-cadherin (epithelial)	11646	-0.0383045	0.152579	No
row_65	GPR18	GPR18	G protein-coupled receptor 18	12591	-0.0731641	0.110448	No
row_66	GPR21	GPR21	G protein-coupled receptor 21	12875	-0.0836743	0.101249	No
row_67	COBL	COBL	cordon-bleu homolog (mouse)	12959	-0.0866563	0.102003	No
row_68	KRT16	KRT16	keratin 16 (focal non-epidermolytic palmoplantar keratoderma)	14272	-0.127486	0.0448824	No
row_69	NRF1	NRF1	nuclear respiratory factor 1	14366	-0.131315	0.0476296	No
row_70	BMP7	BMP7	bone morphogenetic protein 7 (osteogenic protein 1)	14804	-0.146521	0.0343872	No
row_71	SNORA28	SNORA28	small nucleolar RNA, H/ACA box 28	14823	-0.147144	0.0416845	No
row_72	PCBP2	PCBP2	poly(rC) binding protein 2	15135	-0.160781	0.0354008	No
row_73	LETMD1	LETMD1	LETM1 domain containing 1	15756	-0.189323	0.0155817	No
row_74	KYNU	KYNU	kynureninase (L-kynurenine hydrolase)	15788	-0.190508	0.0246529	No
row_75	AKR1C2	AKR1C2	aldo-keto reductase family 1, member C2 (dihydrodiol dehydrogenase 2; bile acid binding protein; 3-alpha hydroxysteroid dehydrogenase, type III)	16175	-0.209822	0.0174246	No
row_76	NAPSA	NAPSA	napsin A aspartic peptidase	16177	-0.20986	0.0290396	No
row_77	PPFIBP1	PPFIBP1	PTPRF interacting protein, binding protein 1 (liprin beta 1)	16228	-0.21224	0.0383888	No
row_78	GPR87	GPR87	G protein-coupled receptor 87	16409	-0.220662	0.0418443	No
row_79	HHIPL2	null	null	16438	-0.22219	0.0528232	No
row_80	CD9	CD9	CD9 molecule	17503	-0.270252	0.0157736	No
row_81	HES1	HES1	hairy and enhancer of split 1, (Drosophila)	17808	-0.288031	0.016905	No
row_82	NRG4	NRG4	neuregulin 4	18149	-0.308103	0.0173902	No
row_83	MAL2	MAL2	mal, T-cell differentiation protein 2	18936	-0.375924	-0.000181478	No
row_84	CFDP1	CFDP1	craniofacial development protein 1	19314	-0.41874	0.0046422	No
row_85	WBSCR22	WBSCR22	Williams Beuren syndrome chromosome region 22	19626	-0.482638	0.0162472	No
row_86	EGR1	EGR1	early growth response 1	19658	-0.493967	0.0421845	No

## Sheet: HNSC
NAME	PROBE	GENE SYMBOL	GENE_TITLE	RANK IN GENE LIST	RANK METRIC SCORE	RUNNING ES	CORE ENRICHMENT
row_0	USP32	USP32	ubiquitin specific peptidase 32	17	0.187781	0.0343202	No
row_1	LOC100131726	null	null	127	0.152742	0.0575789	No
row_2	GCLC	GCLC	glutamate-cysteine ligase, catalytic subunit	407	0.123815	0.0671029	No
row_3	CFDP1	CFDP1	craniofacial development protein 1	433	0.122141	0.0887439	No
row_4	WBSCR22	WBSCR22	Williams Beuren syndrome chromosome region 22	719	0.109373	0.0952709	No
row_5	NRG4	NRG4	neuregulin 4	1605	0.0860897	0.0680765	No
row_6	FKSG29	null	null	1746	0.08343	0.076843	No
row_7	PLAC4	PLAC4	placenta-specific 4	2190	0.0761623	0.0694208	No
row_8	AKR1C2	AKR1C2	aldo-keto reductase family 1, member C2 (dihydrodiol dehydrogenase 2; bile acid binding protein; 3-alpha hydroxysteroid dehydrogenase, type III)	2381	0.0732044	0.0738262	No
row_9	MYO10	MYO10	myosin X	2449	0.0722371	0.08407	No
row_10	HES1	HES1	hairy and enhancer of split 1, (Drosophila)	2692	0.0692188	0.0851845	No
row_11	NOTCH3	NOTCH3	Notch homolog 3 (Drosophila)	2712	0.0689626	0.0971643	No
row_12	BMP7	BMP7	bone morphogenetic protein 7 (osteogenic protein 1)	2749	0.0683842	0.108204	No
row_13	WNT4	WNT4	wingless-type MMTV integration site family, member 4	2870	0.0669743	0.114869	No
row_14	GPR87	GPR87	G protein-coupled receptor 87	2981	0.0655507	0.121756	No
row_15	DOCK5	DOCK5	dedicator of cytokinesis 5	3511	0.059516	0.107009	No
row_16	SNORA28	SNORA28	small nucleolar RNA, H/ACA box 28	4424	0.0495889	0.0716607	No
row_17	RTN4	RTN4	reticulon 4	4466	0.0492822	0.0788798	No
row_18	PPFIBP1	PPFIBP1	PTPRF interacting protein, binding protein 1 (liprin beta 1)	4798	0.0460449	0.0713007	No
row_19	BTBD11	BTBD11	BTB (POZ) domain containing 11	4813	0.0458933	0.0792067	No
row_20	ITGB1	ITGB1	integrin, beta 1 (fibronectin receptor, beta polypeptide, antigen CD29 includes MDF2, MSK12)	4861	0.04552	0.0854278	No
row_21	PGAM5	PGAM5	phosphoglycerate mutase family member 5	5762	0.036563	0.0482281	No
row_22	TAS2R30	TAS2R30	taste receptor, type 2, member 30	5768	0.0364879	0.0548138	No
row_23	GFPT2	GFPT2	glutamine-fructose-6-phosphate transaminase 2	6374	0.0310441	0.0310177	No
row_24	KYNU	KYNU	kynureninase (L-kynurenine hydrolase)	6412	0.0306445	0.0349435	No
row_25	ZNF496	ZNF496	zinc finger protein 496	6532	0.0296375	0.0346679	No
row_26	CD9	CD9	CD9 molecule	6753	0.0279131	0.0291268	No
row_27	SH3YL1	SH3YL1	SH3 domain containing, Ysc84-like 1 (S. cerevisiae)	7026	0.025459	0.0205815	No
row_28	PTPRG	PTPRG	protein tyrosine phosphatase, receptor type, G	7061	0.025115	0.0236191	No
row_29	TAS2R14	TAS2R14	taste receptor, type 2, member 14	7192	0.0240236	0.0217543	No
row_30	CDH1	CDH1	cadherin 1, type 1, E-cadherin (epithelial)	7332	0.0227547	0.0192115	No
row_31	R3HDM1	R3HDM1	R3H domain containing 1	7520	0.0211661	0.0140223	No
row_32	FLJ42393	FLJ42393	-	7547	0.0208954	0.0166615	No
row_33	CLDN20	CLDN20	claudin 20	7561	0.0207789	0.019915	No
row_34	VTI1A	VTI1A	vesicle transport through interaction with t-SNAREs homolog 1A (yeast)	7662	0.0199186	0.0187499	No
row_35	CASC4	CASC4	cancer susceptibility candidate 4	7895	0.0178669	0.0107409	No
row_36	GPR52	GPR52	G protein-coupled receptor 52	7936	0.0175152	0.0120622	No
row_37	KRT16	KRT16	keratin 16 (focal non-epidermolytic palmoplantar keratoderma)	7937	0.0175126	0.0153405	No
row_38	MAL2	MAL2	mal, T-cell differentiation protein 2	8086	0.0160974	0.0111111	No
row_39	NRF1	NRF1	nuclear respiratory factor 1	8362	0.01371	0.000219573	No
row_40	SAMD4A	SAMD4A	sterile alpha motif domain containing 4A	8502	0.0126194	-0.00422049	No
row_41	RALGAPA1	null	null	8619	0.0117496	-0.00769782	No
row_42	TMX1	null	null	9305	0.00581189	-0.0401324	No
row_43	TMEM14E	null	null	9367	0.0051842	-0.0421472	No
row_44	SPNS2	null	null	9675	0.00240243	-0.0567214	No
row_45	TSPAN7	TSPAN7	tetraspanin 7	9969	-2.20386e-05	-0.0710561	No
row_46	LETMD1	LETMD1	LETM1 domain containing 1	10205	-0.00198661	-0.0821847	No
row_47	TAS2R50	TAS2R50	taste receptor, type 2, member 50	10218	-0.00208074	-0.0823824	No
row_48	FAM196A	null	null	10466	-0.00427144	-0.0936705	No
row_49	PCBP2	PCBP2	poly(rC) binding protein 2	10605	-0.00540468	-0.0994122	No
row_50	ANGPT2	ANGPT2	angiopoietin 2	10872	-0.00764691	-0.110998	No
row_51	FAM186A	null	null	11056	-0.00935894	-0.118202	No
row_52	PXDN	PXDN	peroxidasin homolog (Drosophila)	11627	-0.0142605	-0.143427	No
row_53	ASPH	ASPH	aspartate beta-hydroxylase	12413	-0.0215049	-0.177818	No
row_54	HERC2P2	HERC2P2	hect domain and RLD 2 pseudogene 2	12630	-0.0235031	-0.183989	No
row_55	POLQ	POLQ	polymerase (DNA directed), theta	12675	-0.0239557	-0.181658	No
row_56	NBPF1	NBPF1	neuroblastoma breakpoint family, member 1	13213	-0.0291663	-0.202478	No
row_57	TNC	TNC	tenascin C (hexabrachion)	13836	-0.0352365	-0.226321	No
row_58	HHIPL2	null	null	14041	-0.0372397	-0.229333	No
row_59	NAPSA	NAPSA	napsin A aspartic peptidase	14047	-0.0372825	-0.222599	No
row_60	F13A1	F13A1	coagulation factor XIII, A1 polypeptide	14362	-0.0406592	-0.230354	No
row_61	RSPO3	RSPO3	R-spondin 3 homolog (Xenopus laevis)	15407	-0.0519169	-0.271726	No
row_62	RNF43	RNF43	ring finger protein 43	15415	-0.052011	-0.262333	No
row_63	PAPPA	PAPPA	pregnancy-associated plasma protein A, pappalysin 1	15672	-0.0548431	-0.264594	No
row_64	GCNT7	null	null	15719	-0.055363	-0.256482	No
row_65	BCL2L11	BCL2L11	BCL2-like 11 (apoptosis facilitator)	15981	-0.0593499	-0.258144	No
row_66	MUDENG	null	null	16517	-0.0668319	-0.271815	No
row_67	PRKACA	PRKACA	protein kinase, cAMP-dependent, catalytic, alpha	17333	-0.0802491	-0.296678	Yes
row_68	UQCC	null	null	17453	-0.0825438	-0.287049	Yes
row_69	SLC16A6	SLC16A6	solute carrier family 16, member 6 (monocarboxylic acid transporter 7)	17469	-0.0829639	-0.272253	Yes
row_70	TXNIP	TXNIP	thioredoxin interacting protein	17534	-0.0842403	-0.259615	Yes
row_71	ADAM19	ADAM19	ADAM metallopeptidase domain 19 (meltrin beta)	17652	-0.0863573	-0.249175	Yes
row_72	FILIP1L	null	null	18016	-0.0936368	-0.249411	Yes
row_73	SNRPN	SNRPN	small nuclear ribonucleoprotein polypeptide N	18050	-0.0940962	-0.233412	Yes
row_74	MGAT5B	MGAT5B	mannosyl (alpha-1,6-)-glycoprotein beta-1,6-N-acetyl-glucosaminyltransferase, isozyme B	18060	-0.0943868	-0.216183	Yes
row_75	ANKFY1	ANKFY1	ankyrin repeat and FYVE domain containing 1	19047	-0.118288	-0.242293	Yes
row_76	CXCR4	CXCR4	chemokine (C-X-C motif) receptor 4	19288	-0.12613	-0.230427	Yes
row_77	EGR1	EGR1	early growth response 1	19341	-0.127861	-0.209036	Yes
row_78	NEB	NEB	nebulin	19357	-0.128598	-0.185697	Yes
row_79	GPR21	GPR21	G protein-coupled receptor 21	19435	-0.131745	-0.164803	Yes
row_80	GPR18	GPR18	G protein-coupled receptor 18	19436	-0.131838	-0.140124	Yes
row_81	CLASP2	CLASP2	cytoplasmic linker associated protein 2	19488	-0.134214	-0.117495	Yes
row_82	KITLG	KITLG	KIT ligand	19581	-0.139023	-0.0959728	Yes
row_83	CKMT2	CKMT2	creatine kinase, mitochondrial 2 (sarcomeric)	19780	-0.149864	-0.0776084	Yes
row_84	COBL	COBL	cordon-bleu homolog (mouse)	20045	-0.167193	-0.0592299	Yes
row_85	RBM14	RBM14	RNA binding motif protein 14	20223	-0.209724	-0.0286323	Yes
row_86	P2RY14	P2RY14	purinergic receptor P2Y, G-protein coupled, 14	20236	-0.230335	0.0138984	Yes

## Sheet: KICH
NAME	PROBE	GENE SYMBOL	GENE_TITLE	RANK IN GENE LIST	RANK METRIC SCORE	RUNNING ES	CORE ENRICHMENT
row_0	GFPT2	GFPT2	glutamine-fructose-6-phosphate transaminase 2	85	0.457477	0.0319729	Yes
row_1	MGAT5B	MGAT5B	mannosyl (alpha-1,6-)-glycoprotein beta-1,6-N-acetyl-glucosaminyltransferase, isozyme B	437	0.370821	0.044084	Yes
row_2	POLQ	POLQ	polymerase (DNA directed), theta	441	0.370561	0.073205	Yes
row_3	ADAM19	ADAM19	ADAM metallopeptidase domain 19 (meltrin beta)	448	0.36985	0.102123	Yes
row_4	PXDN	PXDN	peroxidasin homolog (Drosophila)	834	0.331208	0.109441	Yes
row_5	TMEM14E	null	null	1112	0.312411	0.120561	Yes
row_6	TNC	TNC	tenascin C (hexabrachion)	1223	0.304789	0.13925	Yes
row_7	ITGB1	ITGB1	integrin, beta 1 (fibronectin receptor, beta polypeptide, antigen CD29 includes MDF2, MSK12)	1641	0.282863	0.141184	Yes
row_8	WNT4	WNT4	wingless-type MMTV integration site family, member 4	1934	0.270987	0.148298	Yes
row_9	TMX1	null	null	2022	0.267608	0.165177	Yes
row_10	HHIPL2	null	null	2080	0.26596	0.183393	Yes
row_11	SNORA28	SNORA28	small nucleolar RNA, H/ACA box 28	2176	0.264194	0.199611	Yes
row_12	PGAM5	PGAM5	phosphoglycerate mutase family member 5	2403	0.259448	0.209043	Yes
row_13	FAM196A	null	null	2640	0.250522	0.21728	Yes
row_14	KYNU	KYNU	kynureninase (L-kynurenine hydrolase)	2798	0.245329	0.228974	Yes
row_15	F13A1	F13A1	coagulation factor XIII, A1 polypeptide	2816	0.244593	0.24746	Yes
row_16	FLJ42393	FLJ42393	-	3076	0.234696	0.253322	Yes
row_17	PPFIBP1	PPFIBP1	PTPRF interacting protein, binding protein 1 (liprin beta 1)	3285	0.226875	0.261062	Yes
row_18	ASPH	ASPH	aspartate beta-hydroxylase	3366	0.223447	0.274795	Yes
row_19	USP32	USP32	ubiquitin specific peptidase 32	3372	0.223407	0.292196	Yes
row_20	SLC16A6	SLC16A6	solute carrier family 16, member 6 (monocarboxylic acid transporter 7)	3675	0.211355	0.29411	Yes
row_21	DOCK5	DOCK5	dedicator of cytokinesis 5	3711	0.209796	0.308967	Yes
row_22	R3HDM1	R3HDM1	R3H domain containing 1	4055	0.196423	0.307696	No
row_23	LOC100131726	null	null	4679	0.173041	0.290874	No
row_24	PTPRG	PTPRG	protein tyrosine phosphatase, receptor type, G	4872	0.165929	0.294584	No
row_25	VTI1A	VTI1A	vesicle transport through interaction with t-SNAREs homolog 1A (yeast)	5329	0.14938	0.284066	No
row_26	CXCR4	CXCR4	chemokine (C-X-C motif) receptor 4	6314	0.118681	0.245285	No
row_27	WBSCR22	WBSCR22	Williams Beuren syndrome chromosome region 22	6543	0.111879	0.242964	No
row_28	GPR21	GPR21	G protein-coupled receptor 21	6596	0.11066	0.249159	No
row_29	CKMT2	CKMT2	creatine kinase, mitochondrial 2 (sarcomeric)	6641	0.109254	0.255635	No
row_30	ZNF496	ZNF496	zinc finger protein 496	6716	0.107168	0.260478	No
row_31	GPR52	GPR52	G protein-coupled receptor 52	7047	0.0982589	0.252089	No
row_32	PCBP2	PCBP2	poly(rC) binding protein 2	7470	0.0893813	0.238497	No
row_33	BMP7	BMP7	bone morphogenetic protein 7 (osteogenic protein 1)	7750	0.0826408	0.23137	No
row_34	NOTCH3	NOTCH3	Notch homolog 3 (Drosophila)	8158	0.0722391	0.217158	No
row_35	HERC2P2	HERC2P2	hect domain and RLD 2 pseudogene 2	8636	0.0610122	0.198633	No
row_36	P2RY14	P2RY14	purinergic receptor P2Y, G-protein coupled, 14	8655	0.0605537	0.202535	No
row_37	NEB	NEB	nebulin	8656	0.060526	0.207316	No
row_38	NRF1	NRF1	nuclear respiratory factor 1	8862	0.0550167	0.201629	No
row_39	CLDN20	CLDN20	claudin 20	8931	0.05337	0.202516	No
row_40	FILIP1L	null	null	9108	0.0491343	0.197784	No
row_41	MAL2	MAL2	mal, T-cell differentiation protein 2	10131	0.0235212	0.149627	No
row_42	RBM14	RBM14	RNA binding motif protein 14	10232	0.0209911	0.146391	No
row_43	TAS2R50	TAS2R50	taste receptor, type 2, member 50	10279	0.0198952	0.145711	No
row_44	COBL	COBL	cordon-bleu homolog (mouse)	10700	0.00933512	0.125895	No
row_45	GCLC	GCLC	glutamate-cysteine ligase, catalytic subunit	11291	-0.0040758	0.0973432	No
row_46	CLASP2	CLASP2	cytoplasmic linker associated protein 2	11391	-0.00644125	0.0930071	No
row_47	KRT16	KRT16	keratin 16 (focal non-epidermolytic palmoplantar keratoderma)	11398	-0.00661213	0.0932357	No
row_48	TAS2R30	TAS2R30	taste receptor, type 2, member 30	11425	-0.00732605	0.092542	No
row_49	CFDP1	CFDP1	craniofacial development protein 1	11809	-0.015976	0.0750605	No
row_50	PAPPA	PAPPA	pregnancy-associated plasma protein A, pappalysin 1	12243	-0.0257907	0.0559074	No
row_51	ANGPT2	ANGPT2	angiopoietin 2	12356	-0.0284517	0.0526735	No
row_52	NAPSA	NAPSA	napsin A aspartic peptidase	12380	-0.0289766	0.0538366	No
row_53	EGR1	EGR1	early growth response 1	12655	-0.034945	0.0431876	No
row_54	FAM186A	null	null	13205	-0.0477443	0.0200916	No
row_55	RTN4	RTN4	reticulon 4	13486	-0.0537651	0.0106354	No
row_56	ANKFY1	ANKFY1	ankyrin repeat and FYVE domain containing 1	13698	-0.0587022	0.00494592	No
row_57	BCL2L11	BCL2L11	BCL2-like 11 (apoptosis facilitator)	13705	-0.0589336	0.00930701	No
row_58	LETMD1	LETMD1	LETM1 domain containing 1	14065	-0.0665542	-0.00300513	No
row_59	SH3YL1	SH3YL1	SH3 domain containing, Ysc84-like 1 (S. cerevisiae)	14142	-0.0682307	-0.0013354	No
row_60	SAMD4A	SAMD4A	sterile alpha motif domain containing 4A	14776	-0.0780132	-0.0261515	No
row_61	PLAC4	PLAC4	placenta-specific 4	14869	-0.0798998	-0.0243431	No
row_62	NBPF1	NBPF1	neuroblastoma breakpoint family, member 1	15363	-0.0909545	-0.0412858	No
row_63	SNRPN	SNRPN	small nuclear ribonucleoprotein polypeptide N	15551	-0.0947179	-0.0429561	No
row_64	BTBD11	BTBD11	BTB (POZ) domain containing 11	15642	-0.0968646	-0.03971	No
row_65	AKR1C2	AKR1C2	aldo-keto reductase family 1, member C2 (dihydrodiol dehydrogenase 2; bile acid binding protein; 3-alpha hydroxysteroid dehydrogenase, type III)	16132	-0.107044	-0.0551861	No
row_66	TXNIP	TXNIP	thioredoxin interacting protein	16431	-0.114368	-0.0607366	No
row_67	GPR87	GPR87	G protein-coupled receptor 87	16445	-0.114657	-0.0523169	No
row_68	NRG4	NRG4	neuregulin 4	16466	-0.115204	-0.0441966	No
row_69	SPNS2	null	null	16790	-0.12334	-0.0502619	No
row_70	PRKACA	PRKACA	protein kinase, cAMP-dependent, catalytic, alpha	16949	-0.127663	-0.047911	No
row_71	TAS2R14	TAS2R14	taste receptor, type 2, member 14	16951	-0.127727	-0.0378717	No
row_72	UQCC	null	null	17058	-0.130452	-0.0327558	No
row_73	CASC4	CASC4	cancer susceptibility candidate 4	17131	-0.13282	-0.0257889	No
row_74	KITLG	KITLG	KIT ligand	17289	-0.136672	-0.0226774	No
row_75	MYO10	MYO10	myosin X	17465	-0.142105	-0.0200178	No
row_76	GPR18	GPR18	G protein-coupled receptor 18	17673	-0.149483	-0.0183414	No
row_77	FKSG29	null	null	17802	-0.154401	-0.0124105	No
row_78	RSPO3	RSPO3	R-spondin 3 homolog (Xenopus laevis)	17812	-0.154823	-0.000622659	No
row_79	GCNT7	null	null	17959	-0.16057	0.00491459	No
row_80	RALGAPA1	null	null	18371	-0.179644	-0.0010102	No
row_81	CDH1	CDH1	cadherin 1, type 1, E-cadherin (epithelial)	18615	-0.192709	0.00231851	No
row_82	MUDENG	null	null	18686	-0.196288	0.0143962	No
row_83	HES1	HES1	hairy and enhancer of split 1, (Drosophila)	18930	-0.213498	0.0193668	No
row_84	TSPAN7	TSPAN7	tetraspanin 7	19113	-0.228575	0.0285134	No
row_85	CD9	CD9	CD9 molecule	19227	-0.23956	0.0419045	No
row_86	RNF43	RNF43	ring finger protein 43	19486	-0.269977	0.0506019	No

[truncated: 15 more sheets: KIRC, KIRP, LAML, LGG, LIHC, LUAD, MESO, PAAD, PRAD, READ, SKCH, THCA, UCEC, UCS, UVM]
